# Supplementary material for: Cross-Linking Ligation and Sequencing of Hybrids (qCLASH) Reveals an Unpredicted miRNA Targetome in Melanoma Cells
Source: Cancers (Basel). 2021 Mar 4;13(5):1096. doi: 10.3390/cancers13051096 (PMC7961530; doi:10.3390/cancers13051096)
Supplement: Supplementary file 1 [file cancers-13-01096-s001.zip]

Archive with 7 entries (5 files):
- supp+wb/
- supp+wb/revised supp/
- supp+wb/revised supp/Kozar_et_al_supp_figures_2021_02_18.pdf
- supp+wb/revised supp/Table_S1.xlsx
- supp+wb/revised supp/Table_S2.xlsx
- supp+wb/revised supp/Table_S3.xlsx
- supp+wb/WB.pdf
