# Supplementary material for: Cross-Linking Ligation and Sequencing of Hybrids (qCLASH) Reveals an Unpredicted miRNA Targetome in Melanoma Cells
Source: Cancers (Basel). 2021 Mar 4;13(5):1096. doi: 10.3390/cancers13051096 (PMC7961530; doi:10.3390/cancers13051096)
Supplement: Supplementary file 1 [file cancers-13-01096-s001.zip › supp+wb/revised supp/Table_S1.xlsx]

## Sheet: Feuil1
Samples	Total number of reads	Number of reads after trimming	% of reads kept after trimming	% of reads lost after trimming	Number of identified miRNA-mRNA hybrids	% of miRNA-mRNA hybrids
A375_1	229735072	113748959	49.5131	50.4869	95507	0.083963
A375_2	221816189	110489679	49.8114	50.1886	89458	0.080965
A375_3	221894305	115719048	52.1505	47.8495	50185	0.043368
A375_XP_1	20287304	1931308	9.51979	90.4802	374	0.0193651
A375_XP_2	21207561	2317339	10.9269	89.0731	378	0.0163118
A375_XP_3	18055843	1820696	10.0837	89.9163	183	0.0100511
A357_miR509_1	11921966	1096820	9.19999	90.8	227	0.0206962
A357_miR509_2	17958318	1729027	9.628	90.372	332	0.0192016
A357_miR509_3	14453399	1301824	9.00704	90.993	143	0.0109846
501Mel_1	18685446	1284548	6.87459	93.1254	424	0.0330077
501Mel_2	17393401	1196148	6.87702	93.123	342	0.0285918
501Mel_3	25612263	1663249	6.49396	93.506	214	0.0128664
