# Supplementary material for: Cross-Linking Ligation and Sequencing of Hybrids (qCLASH) Reveals an Unpredicted miRNA Targetome in Melanoma Cells
Source: Cancers (Basel). 2021 Mar 4;13(5):1096. doi: 10.3390/cancers13051096 (PMC7961530; doi:10.3390/cancers13051096)
Supplement: Supplementary file 1 [file cancers-13-01096-s001.zip › supp+wb/revised supp/Table_S2.xlsx]

## Sheet: miRNA_mRNA
cell_line	Sample	SeqID	ReadSequences	GeneName_5	miRNA	Read_start_5	Read_end_5	Transcript_start_5	Transcript_end_5	MappingScore_5	GeneName_3	mRNA	Read_start_3	Read_end_3	Transcript_start_3	Transcript_end_3	MappingScore_3	prime	Vienna	Seed	Strength	Binding_Region	hybrids
A375	A1	3687_1827	AAGCTGCCAGTTGAAGAACTGTTTACTTCATGGCAGCTATCCCACAG	MIMAT0000077_MirBase_miR-22_microRNA	miR-22	1	22	1	22	0.00069	ENSG00000070756_ENST00000318607_PABPC1_mRNA	PABPC1	23	47	2350	2374	1.5e-05	5prime	.((((((((..(((((.........))))))))))))).........	2-8 no mismatches	moderate	CDS	miR-22_PABPC1
A375	A1	6392_958	TGAGGTAGTAGGTTGTATAGTTACAACAATACTACCTCACTACTACATCT	MIMAT0000062_MirBase_let-7a_microRNA	let-7a	1	22	1	22	0.00078	ENSG00000137710_ENST00000343115_RDX_mRNA	RDX	23	50	3027	3054	3.6e-07	5prime	((((((((((.(((((......)))))..))))))))))...........	2-8 no mismatches	moderate	3'UTR	let-7a_RDX
A375	A1	8642_666	TGAGGTAGTAGGTTGTATAGACAACAATACTACCTCACTACTACATCTG	MIMAT0000062_MirBase_let-7a_microRNA	let-7a	1	20	1	20	0.0097	ENSG00000137710_ENST00000343115_RDX_mRNA	RDX	20	49	3026	3055	2.7e-08	5prime	((((((((((.(((((.....)))))..))))))))))............	2-8 no mismatches	moderate	3'UTR	let-7a_RDX
A375	A1	9316_606	TAGCAGCACGTAAATATTGAATGCTGCTAAAAACAAG	MIMAT0000069_MirBase_miR-16_microRNA	miR-16	1	19	1	19	0.018	ENSG00000166441_ENST00000314138_RPL27A_mRNA	RPL27A	18	37	629	648	0.0049	5prime	((((((((...............))))))))........	2-8 no mismatches	absent	CDS	miR-16_RPL27A
A375	A1	12645_419	AACCCGTAGATCCGAACTTGTGATTTCATCAAGTTCGACACTGGTAACCT	MIMAT0000098_MirBase_miR-100_microRNA	miR-100	1	22	1	22	0.00078	ENSG00000198034_ENST00000316084_RPS4X_mRNA	RPS4X	21	50	615	644	2.8e-08	5prime	.(((.((.....((((((((...........))))))))..)).))).....	2-8 two mismatches	moderate	CDS	miR-100_RPS4X
A375	A1	15552_332	AAGCTGCCAGTTGAAGAACTGTTACTTCATGGCAGCTATCCCACAG	MIMAT0000077_MirBase_miR-22_microRNA	miR-22	1	22	1	22	0.00066	ENSG00000070756_ENST00000318607_PABPC1_mRNA	PABPC1	21	46	2349	2374	3.9e-06	5prime	.((((((((..((((((((...))).))))))))))))).........	2-8 no mismatches	strong	CDS	miR-22_PABPC1
A375	A1	15691_329	TAAAGTGCTTATAGTGCAGGTAGATTTACCCCTGCGCTAGAGTAAGCACT	MIMAT0000075_MirBase_miR-20a_microRNA	miR-20a	1	23	1	23	0.00022	ENSG00000124201_ENST00000396105_ZNFX1_mRNA	ZNFX1	21	50	6463	6492	2.8e-08	5prime	...(((((((((((((((((.............)))))))))...))))))))	2-8 two mismatches	strong	3'UTR	miR-20a_ZNFX1
A375	A1	16159_318	AACCCGTAGATCCGAACTTGTGATTTCATCAAGTTCGACACTGGTAACC	MIMAT0000098_MirBase_miR-100_microRNA	miR-100	1	22	1	22	0.00075	ENSG00000198034_ENST00000316084_RPS4X_mRNA	RPS4X	21	49	615	643	9.7e-08	5prime	.(((.((.....((((((((...........))))))))..)).)))....	2-8 two mismatches	moderate	CDS	miR-100_RPS4X
A375	A1	17921_282	AAGCTGCCAGTTGAAGAACTGTCACCTCCTTCAGGTTACTTCATGGCAGC	MIMAT0000077_MirBase_miR-22_microRNA	miR-22	1	22	1	22	0.00078	ENSG00000070756_ENST00000318607_PABPC1_mRNA	PABPC1	23	50	2337	2364	3.6e-07	5prime	..(((((((..(((((((((.............)))).))))))))))))	2-8 one mismatch	strong	CDS	miR-22_PABPC1
A375	A1	18205_278	TGGCTCAGTTCAGCAGGAACAGTAACTGACACTGAGCCACAACCCAAACA	MIMAT0000080_MirBase_miR-24_microRNA	miR-24	1	22	1	22	0.00078	ENSG00000198786_ENST00000361567_MT-ND5_mRNA	MT-ND5	24	50	193	219	1.3e-06	5prime	(((((((((((((...........)))).)))))))))...........	2-8 no mismatches	moderate	unknown	miR-24_MT-ND5
A375	A1	18336_275	AAGCTGCCAGTTGAAGAACTGTTTACTTCATGGCAGCTATCCCACAGACT	MIMAT0000077_MirBase_miR-22_microRNA	miR-22	1	22	1	22	0.00078	ENSG00000070756_ENST00000318607_PABPC1_mRNA	PABPC1	23	50	2350	2377	3.6e-07	5prime	.((((((((..(((((.........)))))))))))))............	2-8 no mismatches	moderate	CDS	miR-22_PABPC1
A375	A1	18623_271	TCCCTGAGACCCTAACTTGTGACGAGCTCAGGGAGGACAG	MIMAT0000423_MirBase_miR-125b_microRNA	miR-125b	1	22	1	22	0.00047	ENSG00000167674_ENST00000301284_AC011498-2_mRNA	AC011498-2	21	38	1207	1224	0.079	5prime	((((((((.......(((((...)))))))))))))....	2-8 no mismatches	moderate	unknown	miR-125b_AC011498-2
A375	A1	18815_268	TGAGGTAGTAGGTTGTATAGTTATCACAACCTCTCTACCTCAACTCGGGG	MIMAT0000062_MirBase_let-7a_microRNA	let-7a	1	22	1	22	0.00078	ENSG00000103449_ENST00000251020_SALL1_mRNA	SALL1	23	50	532	559	3.6e-07	5prime	((((((((.(((((((.........)))))))..))))))))........	2-8 no mismatches	moderate	CDS	let-7a_SALL1
A375	A1	19545_256	TGAGGTAGTAGGTTGTATAGTTACCCAACATCTACCTCATTCCAG	MIMAT0000062_MirBase_let-7a_microRNA	let-7a	1	22	1	22	0.00063	ENSG00000173473_ENST00000254480_SMARCC1_mRNA	SMARCC1	23	45	621	643	0.00017	5prime	((((((((...((((..........))))..))))))))......	2-8 no mismatches	weak	CDS	let-7a_SMARCC1
A375	A1	20841_238	TGAGGTAGTAGGTTGTATAGTTCCCCACACAACTCATCTACCTCACCTCA	MIMAT0000062_MirBase_let-7a_microRNA	let-7a	1	22	1	22	0.00078	ENSG00000134532_ENST00000309359_SOX5_mRNA	SOX5	23	50	407	434	3.6e-07	5prime	((((((((..((((((............))))))...)))))))).....	2-8 no mismatches	moderate	unknown	let-7a_SOX5
A375	A1	20924_237	TGAGGTAGTAGGTTGTATAGTTAACCTACCTCATCCTCCTG	MIMAT0000062_MirBase_let-7a_microRNA	let-7a	1	22	1	22	0.0005	ENSG00000172053_ENST00000306125_QARS_mRNA	QARS	23	41	2680	2698	0.023	5prime	.((((..(((((((........))))))).....))))...	2-8 two mismatches	moderate	CDS	let-7a_QARS
A375	A1	21010_235	AAGCTGCCAGTTGAAGAACTGTCTTCAAAAGGCAGCTCTCCTG	MIMAT0000077_MirBase_miR-22_microRNA	miR-22	1	22	1	22	0.00056	ENSG00000188846_ENST00000338970_RPL14_mRNA	RPL14	23	43	457	477	0.002	5prime	.(((((((..((((((......))))))..)))))))......	2-8 no mismatches	moderate	CDS	miR-22_RPL14
A375	A1	22334_220	TCCCTGAGACCCTAACTTGTGAAATCTCAGGGAATCAAAG	MIMAT0000423_MirBase_miR-125b_microRNA	miR-125b	1	22	1	22	0.00047	ENSG00000162702_ENST00000367353_ZNF281_mRNA	ZNF281	23	40	762	779	0.079	5prime	(((((((((...............))))))))).......	2-8 no mismatches	weak	CDS	miR-125b_ZNF281
A375	A1	22933_213	ATCACATTGCCAGGGATTTCCAACACAATGGGAATCTCTAATG	MIMAT0000078_MirBase_miR-23a_microRNA	miR-23a	1	21	1	21	0.002	ENSG00000204370_ENST00000375549_SDHD_mRNA	SDHD	24	43	1223	1242	0.0073	5prime	...........((((((((((......))))))))))....	other	strong	3'UTR	miR-23a_SDHD
A375	A1	23597_206	AACATTCAACGCTGTCGGTGATAATATAACTGACAGAAATGATTGTACCC	MIMAT0000256_MirBase_miR-181a_microRNA	miR-181a	1	21	1	21	0.0028	ENSG00000086619_ENST00000354619_ERO1LB_mRNA	ERO1LB	19	50	3904	3935	2.2e-09	5prime	.(((.(((...((((((((............))))))))...))).)))....	2-8 one mismatch	moderate	3'UTR	miR-181a_ERO1LB
A375	A1	24516_198	TAAGGTGCATCTAGTGCAGATAGCTAACAACATCTGCACAGCACCTTACA	MIMAT0000072_MirBase_miR-18a_microRNA	miR-18a	1	23	1	23	0.00022	ENSG00000160131_ENST00000330374_VMA21_mRNA	VMA21	20	50	4328	4358	7.8e-09	5prime	((((((((.....((((((((..............)))))))).))))))))..	2-8 no mismatches	moderate	3'UTR	miR-18a_VMA21
A375	A1	27834_171	TGAGGTAGTAGGTTGTATAGTTACACTGAGCCACAACCCAAACAACCC	MIMAT0000062_MirBase_let-7a_microRNA	let-7a	1	22	1	22	0.00072	ENSG00000198786_ENST00000361567_MT-ND5_mRNA	MT-ND5	23	48	198	223	4.3e-06	5prime	...(((.((.((((((.((((...))))....))))))...)).))).	other	strong	unknown	let-7a_MT-ND5
A375	A1	28415_167	TGAGGTAGTAGGTTGTATAGTTATTTAACCACAAACTACCTCTACTG	MIMAT0000062_MirBase_let-7a_microRNA	let-7a	1	22	1	22	0.00069	ENSG00000078618_ENST00000352171_NRD1_mRNA	NRD1	23	47	2485	2509	1.5e-05	5prime	.((((((((.(((((..........)))))....)))))))).....	2-8 no mismatches	moderate	CDS	let-7a_NRD1
A375	A1	29093_162	ATCACATTGCCAGGGATTTCCAATCCCCAACAATGTGAAAACG	MIMAT0000078_MirBase_miR-23a_microRNA	miR-23a	1	21	1	21	0.002	ENSG00000188229_ENST00000340384_TUBB2C_mRNA	TUBB2C	23	43	1181	1201	0.002	5prime	.((((((((...(((((....)))))...)))))))).....	2-8 no mismatches	moderate	CDS	miR-23a_TUBB2C
A375	A1	29257_161	CAAAGTGCTTACAGTGCAGCCATTGCACTGATTAATGCACTTTTTCTG	MIMAT0000070_MirBase_miR-17_microRNA	miR-17	1	19	1	19	0.034	ENSG00000062598_ENST00000396391_ELMO2_mRNA	ELMO2	19	48	809	838	2.6e-08	5prime	.(((((((...(((((((......)))))))......))))))).....	2-8 no mismatches	moderate	CDS	miR-17_ELMO2
A375	A1	29953_157	CAAAGTGCTTACAGTGCAGCCTTTTTTGCACTGAACATAAGCACTTTATA	MIMAT0000070_MirBase_miR-17_microRNA	miR-17	1	19	1	19	0.036	ENSG00000072121_ENST00000347230_ZFYVE26_mRNA	ZFYVE26	19	50	9396	9427	2.2e-09	5prime	.(((((((((((((((((.........)))))))....))))))))))...	2-8 no mismatches	strong	3'UTR	miR-17_ZFYVE26
A375	A1	30249_156	TGAGGTAGTAGGTTGTATAGTACAATCAAAACACACTACTACCTCTTAAG	MIMAT0000062_MirBase_let-7a_microRNA	let-7a	1	21	1	21	0.0028	ENSG00000149948_ENST00000403681_HMGA2_mRNA	HMGA2	20	50	3643	3673	7.8e-09	5prime	.((((((((((..(((................)))..)))))))))).....	2-8 no mismatches	moderate	3'UTR	let-7a_HMGA2
A375	A1	30593_154	TGAGGTAGTAGGTTGTATAGTATAAAATACAACCAAAATTCTACCTTCAT	MIMAT0000062_MirBase_let-7a_microRNA	let-7a	1	21	1	21	0.0028	ENSG00000147419_ENST00000356537_CCDC25_mRNA	CCDC25	21	50	805	834	2.8e-08	5prime	.(((((((..((((((((.........))))))))......)))))))...	2-8 no mismatches	moderate	3'UTR	let-7a_CCDC25
A375	A1	31145_151	TGAGGTAGTAGGTTGTGTGGTTTATTTCCACACACTGCCCTACCTCCTGT	MIMAT0000063_MirBase_let-7b_microRNA	let-7b	1	22	1	22	0.00078	ENSG00000214160_ENST00000397676_ALG3_mRNA	ALG3	23	50	1121	1148	3.6e-07	5prime	.(((((((..((((((((((.......)))))))..))))))))))....	2-8 no mismatches	strong	CDS	let-7b_ALG3
A375	A1	32280_145	TGAGGGGCAGAGAGCGAGACTTTTTTGCACATGCCCCTCTTACTG	MIMAT0004748_MirBase_miR-423-5p_microRNA	miR-423-5p	1	23	1	23	0.00017	ENSG00000158480_ENST00000289431_SPATA2_mRNA	SPATA2	24	45	2511	2532	0.00063	5prime	.((((((((....(((((.....)))))...))))))))......	2-8 no mismatches	moderate	3'UTR	miR-423-5p_SPATA2
A375	A1	32483_144	TGAGGTAGTAGGTTGTATAGAACCTACCTCATCCTCCTG	MIMAT0000062_MirBase_let-7a_microRNA	let-7a	1	20	1	20	0.0057	ENSG00000172053_ENST00000306125_QARS_mRNA	QARS	20	39	2679	2698	0.0057	5prime	.((((..(((((((.......))))))).....))))...	2-8 two mismatches	moderate	CDS	let-7a_QARS
A375	A1	33776_138	TAGCAGCACGTAAATATTGAATGCTGCTAAAAACAAGACTGGGGCTGCTC	MIMAT0000069_MirBase_miR-16_microRNA	miR-16	1	19	1	19	0.036	ENSG00000166441_ENST00000314138_RPL27A_mRNA	RPL27A	18	50	629	661	6e-10	5prime	((((((((...............)))))))).....................	2-8 no mismatches	absent	CDS	miR-16_RPL27A
A375	A1	34452_135	TGAGGTAGTAGGTTGTATAGATCACAACCTCTCTACCTCAACTCGGGGAC	MIMAT0000062_MirBase_let-7a_microRNA	let-7a	1	20	1	20	0.01	ENSG00000103449_ENST00000251020_SALL1_mRNA	SALL1	20	50	531	561	7.8e-09	5prime	((((((((.(((((((........)))))))..))))))))..........	2-8 no mismatches	moderate	CDS	let-7a_SALL1
A375	A1	34460_135	TGGCTCAGTTCAGCAGGAACAGACCTTTTTTCCTGTTCACAAGCTGAGCC	MIMAT0000080_MirBase_miR-24_microRNA	miR-24	1	22	1	22	0.00078	ENSG00000171940_ENST00000371471_ZNF217_mRNA	ZNF217	22	50	5157	5185	1e-07	5prime	.(((((((((.((((((((...........))))))))....)))))))))	2-8 no mismatches	strong	3'UTR	miR-24_ZNF217
A375	A1	34904_133	TGAGGTAGTAGGTTGTATAGACCCAACATCTACCTCATTCCAG	MIMAT0000062_MirBase_let-7a_microRNA	let-7a	1	20	1	20	0.0073	ENSG00000173473_ENST00000254480_SMARCC1_mRNA	SMARCC1	19	43	619	643	1.2e-05	5prime	((((((((...((((..........))))..))))))))......	2-8 no mismatches	weak	CDS	let-7a_SMARCC1
A375	A1	35519_130	CAAAGTGCTTACAGTGCAGGTAGCCTCAGCACTGTCACTTTTAAAACCTG	MIMAT0000070_MirBase_miR-17_microRNA	miR-17	1	23	1	23	0.00022	ENSG00000158615_ENST00000367188_PPP1R15B_mRNA	PPP1R15B	23	50	3494	3521	3.6e-07	5prime	.((((((...(((((((((((..))))..))))))))))))).........	2-7 no mismatches	strong	3'UTR	miR-17_PPP1R15B
A375	A1	36143_128	TGAGGGGCAGAGAGCGAGACTTTCATCGCCCATGCTCCTCACCTG	MIMAT0004748_MirBase_miR-423-5p_microRNA	miR-423-5p	1	23	1	23	0.00017	ENSG00000142541_ENST00000391857_RPL13A_mRNA	RPL13A	24	45	1124	1145	0.00063	5prime	(((((((((....((((........))))...)))))))))....	2-8 no mismatches	moderate	3'UTR	miR-423-5p_RPL13A
A375	A1	36917_125	TTCACAGTGGCTAAGTTCCGTTATAACTTAGGCTAAACTGTGAAAATTCC	MIMAT0000084_MirBase_miR-27a_microRNA	miR-27a	1	20	1	20	0.01	ENSG00000138623_ENST00000261918_SEMA7A_mRNA	SEMA7A	20	50	3135	3165	7.8e-09	5prime	(((((((((((((((((........))))))).))..))))))))......	2-8 no mismatches	strong	3'UTR	miR-27a_SEMA7A
A375	A1	38229_120	TGAGGTAGTAGGTTGTATAGTACAACAATACTACCTCACTACTACATCTG	MIMAT0000062_MirBase_let-7a_microRNA	let-7a	1	21	1	21	0.0028	ENSG00000137710_ENST00000343115_RDX_mRNA	RDX	22	50	3027	3055	1e-07	5prime	((((((((((.(((((.....)))))..))))))))))............	2-8 no mismatches	moderate	3'UTR	let-7a_RDX
A375	A1	38550_119	TGGCTCAGTTCAGCAGGAACAGAACTGACACTGAGCCACAACCCAAACAA	MIMAT0000080_MirBase_miR-24_microRNA	miR-24	1	22	1	22	0.00078	ENSG00000198786_ENST00000361567_MT-ND5_mRNA	MT-ND5	22	50	192	220	1e-07	5prime	(((((((((((((............)))).)))))))))............	2-8 no mismatches	moderate	unknown	miR-24_MT-ND5
A375	A1	38658_118	CAAAGTGCTTACAGTGCAGGTAGATTTACCCCTGCGCTAGAGTAAGCACT	MIMAT0000070_MirBase_miR-17_microRNA	miR-17	1	23	1	23	0.00022	ENSG00000124201_ENST00000396105_ZNFX1_mRNA	ZNFX1	21	50	6463	6492	2.8e-08	5prime	...(((((((((((((((((.............))))))))...)))))))))	2-8 two mismatches	strong	3'UTR	miR-17_ZNFX1
A375	A1	39064_117	TAGCAGCACGTAAATATTGGCGAATGCTGCTAAAAACAAG	MIMAT0000069_MirBase_miR-16_microRNA	miR-16	1	22	1	22	0.00047	ENSG00000166441_ENST00000314138_RPL27A_mRNA	RPL27A	22	40	630	648	0.022	5prime	((((((((.................))))))))........	2-8 no mismatches	absent	CDS	miR-16_RPL27A
A375	A1	39401_116	TGAGGTAGTAGTTTGTACAGTTACAACAATACTACCTCACTACTACATCT	MIMAT0000414_MirBase_let-7g_microRNA	let-7g	1	22	1	22	0.00078	ENSG00000137710_ENST00000343115_RDX_mRNA	RDX	23	50	3027	3054	3.6e-07	5prime	((((((((((..((((......))))...))))))))))...........	2-8 no mismatches	moderate	3'UTR	let-7g_RDX
A375	A1	39405_116	TGGCTCAGTTCAGCAGGAACAGCCTATTTACCTGCAGGCTGAGCCACTCT	MIMAT0000080_MirBase_miR-24_microRNA	miR-24	1	22	1	22	0.00078	ENSG00000019582_ENST00000353334_CD74_mRNA	CD74	21	50	1300	1329	2.8e-08	5prime	((((((((((..(((((...............))))).))))))))))....	2-8 no mismatches	moderate	3'UTR	miR-24_CD74
A375	A1	39505_115	ATATAATACAACCTGCTAAGTGCTCATTCATTTCTCTAACAGCAGTAATA	MIMAT0004955_MirBase_miR-374b_microRNA	miR-374b	1	22	1	22	0.00078	ENSG00000198804_ENST00000361624_MT-CO1_mRNA	MT-CO1	22	50	1370	1398	1e-07	5prime	............(((((........................))))).....	other	moderate	unknown	miR-374b_MT-CO1
A375	A1	40087_113	AGGCAAGATGCTGGCATAGCTCCCAGCTCTGTCAGCCTCAAGTCTTGCCA	MIMAT0000089_MirBase_miR-31_microRNA	miR-31	1	21	1	21	0.0028	ENSG00000103932_ENST00000304330_RPAP1_mRNA	RPAP1	22	50	3675	3703	1e-07	5prime	.(((((((((((((((.((((...)))).))))))).....)))))))).	2-8 no mismatches	strong	CDS	miR-31_RPAP1
A375	A1	40363_112	AGCTACATTGTCTGCTGGGCATTTACCAGCAAACATGTAGCAATCTG	MIMAT0000278_MirBase_miR-221_microRNA	miR-221	1	19	1	19	0.032	ENSG00000122376_ENST00000298784_FAM35A_mRNA	FAM35A	19	47	3228	3256	8.8e-08	5prime	.((((((.(((.((((((........)))))).)))))))))......	2-7 no mismatches	strong	3'UTR	miR-221_FAM35A
A375	A1	40915_111	TGAGGTAGTAGGTTGTATAGTTCTACTAACTACCTCATCTTCAG	MIMAT0000062_MirBase_let-7a_microRNA	let-7a	1	22	1	22	0.0006	ENSG00000164292_ENST00000379982_RHOBTB3_mRNA	RHOBTB3	23	44	2178	2199	0.0006	5prime	(((((((((.(((...........))).))))))))).......	2-8 no mismatches	weak	CDS	let-7a_RHOBTB3
A375	A1	41200_110	TAGCAGCACGTAAATATTGAATGCTGCTAAAAACAAGAAG	MIMAT0000069_MirBase_miR-16_microRNA	miR-16	1	19	1	19	0.022	ENSG00000166441_ENST00000314138_RPL27A_mRNA	RPL27A	18	38	629	649	0.0017	5prime	((((((((...............)))))))).........	2-8 no mismatches	absent	CDS	miR-16_RPL27A
A375	A1	41875_108	TGAGGTAGTAGGTTGTATAGTTATCACAACCTCTCTACCTCAACTCG	MIMAT0000062_MirBase_let-7a_microRNA	let-7a	1	22	1	22	0.00069	ENSG00000103449_ENST00000251020_SALL1_mRNA	SALL1	23	47	532	556	1.5e-05	5prime	((((((((.(((((((.........)))))))..)))))))).....	2-8 no mismatches	moderate	CDS	let-7a_SALL1
A375	A1	43064_104	AGCTACATTGTCTGCTGGGTTTCATTTACCAGCAAACATGTAGCAATCTG	MIMAT0000278_MirBase_miR-221_microRNA	miR-221	1	23	1	23	0.00022	ENSG00000122376_ENST00000298784_FAM35A_mRNA	FAM35A	23	50	3229	3256	3.6e-07	5prime	.((((((.(((.((((((...........)))))).)))))))))......	2-7 no mismatches	strong	3'UTR	miR-221_FAM35A
A375	A1	43065_104	AGGCAAGATGCTGGCATAGATCTGTCAGCTCATTCTTGCCTTACTCCAAT	MIMAT0000089_MirBase_miR-31_microRNA	miR-31	1	19	1	19	0.036	ENSG00000172939_ENST00000311806_OXSR1_mRNA	OXSR1	18	50	2246	2278	6e-10	5prime	((((((((.(((((((........)))))))....)))))))).........	2-8 no mismatches	moderate	3'UTR	miR-31_OXSR1
A375	A1	43711_103	TGAGGTAGTAGGTTGTATAGTTCCTACCGCCAACTCTACCTCAACCCCAA	MIMAT0000062_MirBase_let-7a_microRNA	let-7a	1	22	1	22	0.00078	ENSG00000010292_ENST00000315579_NCAPD2_mRNA	NCAPD2	23	50	2886	2913	3.6e-07	5prime	((((((((..(((.(((.......))).)))....)))))))).......	2-8 no mismatches	moderate	CDS	let-7a_NCAPD2
A375	A1	43805_102	AGGCAAGATGCTGGCATAGTGCCACTTCTTGCCATCACTTTG	MIMAT0000089_MirBase_miR-31_microRNA	miR-31	1	19	1	19	0.025	ENSG00000112078_ENST00000373731_KCTD20_mRNA	KCTD20	18	42	5346	5370	1.1e-05	5prime	.(((((((...((((((...))))))..))))))).........	2-8 no mismatches	moderate	3'UTR	miR-31_KCTD20
A375	A1	44006_102	TAAAGTGCTTATAGTGCAGGTAGCCTCAGCACTGTCACTTTTAAAACCTG	MIMAT0000075_MirBase_miR-20a_microRNA	miR-20a	1	23	1	23	0.00022	ENSG00000158615_ENST00000367188_PPP1R15B_mRNA	PPP1R15B	23	50	3494	3521	3.6e-07	5prime	.((((((...(((((((((((..))))..))))))))))))).........	2-7 no mismatches	strong	3'UTR	miR-20a_PPP1R15B
A375	A1	45029_99	AGCTACATCTGGCTACTGCCACAAAGCCATTGTATGTAGCTTTAG	MIMAT0000279_MirBase_miR-222_microRNA	miR-222	1	18	1	18	0.1	ENSG00000070756_ENST00000318607_PABPC1_mRNA	PABPC1	18	45	2204	2231	2.9e-07	5prime	((((((((.(((((...........)))))....))))))))....	2-8 no mismatches	moderate	CDS	miR-222_PABPC1
A375	A1	45345_99	TGTGCAAATCCATGCAAAACTGACCAATTTTGCTAACTTTGCACATTTCA	MIMAT0000074_MirBase_miR-19b_microRNA	miR-19b	1	23	1	23	0.00022	ENSG00000173744_ENST00000310078_AGFG1_mRNA	AGFG1	24	50	916	942	1.3e-06	5prime	((((((((.....((((((.((..)).))))))....)))))))).....	2-8 no mismatches	moderate	CDS	miR-19b_AGFG1
A375	A1	45867_97	AAGCTGCCAGTTGAAGAACTGCACCTCCTTCAGGTTACTTCATGGCAGCT	MIMAT0000077_MirBase_miR-22_microRNA	miR-22	1	21	1	21	0.0028	ENSG00000070756_ENST00000318607_PABPC1_mRNA	PABPC1	21	50	2336	2365	2.8e-08	5prime	.((((((((..(((((((((.............)))).)))))))))))))	2-8 no mismatches	strong	CDS	miR-22_PABPC1
A375	A1	45960_97	ATCACATTGCCAGGGATTTCCAATCCCCAACAATGTGAAAACGGCTGTCT	MIMAT0000078_MirBase_miR-23a_microRNA	miR-23a	1	21	1	21	0.0028	ENSG00000188229_ENST00000340384_TUBB2C_mRNA	TUBB2C	23	50	1181	1208	3.6e-07	5prime	.((((((((...(((((....)))))...))))))))............	2-8 no mismatches	moderate	CDS	miR-23a_TUBB2C
A375	A1	46190_97	TAAGGTGCATCTAGTGCAGATACTAACAACATCTGCACAGCACCTTACAG	MIMAT0000072_MirBase_miR-18a_microRNA	miR-18a	1	22	1	22	0.00078	ENSG00000160131_ENST00000330374_VMA21_mRNA	VMA21	23	50	4332	4359	3.6e-07	5prime	((((((((.....((((((((.........)))))))).))))))))...	2-8 no mismatches	moderate	3'UTR	miR-18a_VMA21
A375	A1	46244_97	TGAGGTAGTAGGTTGTATAGTTACACTGAGCCACAACCCAAACAACC	MIMAT0000062_MirBase_let-7a_microRNA	let-7a	1	22	1	22	0.00069	ENSG00000198786_ENST00000361567_MT-ND5_mRNA	MT-ND5	23	47	198	222	1.5e-05	5prime	...(((.((.((((((.((((...))))....))))))...)).)))	other	strong	unknown	let-7a_MT-ND5
A375	A1	46400_96	ATCACATTGCCAGGGATTTCCATTATTTTCGCACAATGGGAATCTCTAAT	MIMAT0000078_MirBase_miR-23a_microRNA	miR-23a	1	21	1	21	0.0028	ENSG00000204370_ENST00000375549_SDHD_mRNA	SDHD	23	50	1214	1241	3.6e-07	5prime	...........((((((((((...............))))))))))...	other	strong	3'UTR	miR-23a_SDHD
A375	A1	47102_95	TGAGGTAGTAGGTTGTATAGTTACAACAATACTACCTCACTACTACATC	MIMAT0000062_MirBase_let-7a_microRNA	let-7a	1	22	1	22	0.00075	ENSG00000137710_ENST00000343115_RDX_mRNA	RDX	23	49	3027	3053	1.2e-06	5prime	((((((((((.(((((......)))))..))))))))))..........	2-8 no mismatches	moderate	3'UTR	let-7a_RDX
A375	A1	47314_94	CAAAGTGCTTACAGTGCAGGTAGCTCATATGCATGTAGTCACTTTATAAG	MIMAT0000070_MirBase_miR-17_microRNA	miR-17	1	23	1	23	0.00022	ENSG00000110092_ENST00000227507_CCND1_mRNA	CCND1	23	50	1663	1690	3.6e-07	5prime	.((((((.(((((.((((.((......)).))))))))).)))))).....	2-7 no mismatches	strong	3'UTR	miR-17_CCND1
A375	A1	47750_93	AGCTACATCTGGCTACTGAGCCAATGATGTAGCAAATTCTTTTG	MIMAT0000279_MirBase_miR-222_microRNA	miR-222	1	18	1	18	0.1	ENSG00000144136_ENST00000272542_SLC20A1_mRNA	SLC20A1	18	44	658	684	9.9e-07	5prime	.((((((((.((((.....))))...))))))))...........	2-8 no mismatches	moderate	CDS	miR-222_SLC20A1
A375	A1	48251_92	CAAAGTGCTTACAGTGCAGCCCCTGCACCTCTTCTCAATGCACTTTAATA	MIMAT0000070_MirBase_miR-17_microRNA	miR-17	1	19	1	19	0.036	ENSG00000138623_ENST00000261918_SEMA7A_mRNA	SEMA7A	19	50	3310	3341	2.2e-09	5prime	.(((((((.....((((((....))))))...........)))))))....	2-8 no mismatches	moderate	3'UTR	miR-17_SEMA7A
A375	A1	48521_92	TGAGGTAGTAGATTGTATAGTTAACCTACCTCATCCTCCTG	MIMAT0000067_MirBase_let-7f_microRNA	let-7f	1	22	1	22	0.0005	ENSG00000172053_ENST00000306125_QARS_mRNA	QARS	23	41	2680	2698	0.023	5prime	((((((((.................))))))))........	2-8 no mismatches	absent	CDS	let-7f_QARS
A375	A1	49485_90	TGAGGTAGTAGGTTGTATAGATTTAACCACAAACTACCTCTACTG	MIMAT0000062_MirBase_let-7a_microRNA	let-7a	1	20	1	20	0.0081	ENSG00000078618_ENST00000352171_NRD1_mRNA	NRD1	20	45	2484	2509	3.7e-06	5prime	.((((((((.(((((.((...)).)))))....)))))))).....	2-8 no mismatches	moderate	CDS	let-7a_NRD1
A375	A1	50240_88	CAAAGTGCTTACAGTGCAGGTAGCATCCCTGCATGAGCCACTTTACCTG	MIMAT0000070_MirBase_miR-17_microRNA	miR-17	1	23	1	23	0.00021	ENSG00000185670_ENST00000394807_ZBTB3_mRNA	ZBTB3	23	49	1455	1481	1.2e-06	5prime	.(((((((((...(((((((........))))))))))).))))).....	2-8 no mismatches	strong	CDS	miR-17_ZBTB3
A375	A1	50511_88	TCCCTGAGACCCTAACTTGTGAACCGGTTCTCAGGGACAG	MIMAT0000423_MirBase_miR-125b_microRNA	miR-125b	1	22	1	22	0.00047	ENSG00000233927_ENST00000417088_RPS28_mRNA	RPS28	23	40	92	109	0.079	5prime	(((((((((.((.............)).)))))))))...	2-8 no mismatches	weak	unknown	miR-125b_RPS28
A375	A1	51079_87	TGAGGTAGTAGGTTGTATAGACACTGAGCCACAACCCAAACAACCC	MIMAT0000062_MirBase_let-7a_microRNA	let-7a	1	20	1	20	0.0085	ENSG00000198786_ENST00000361567_MT-ND5_mRNA	MT-ND5	20	46	197	223	1.1e-06	5prime	...(((.((.((((((...............))))))...)).))).	other	moderate	unknown	let-7a_MT-ND5
A375	A1	51154_86	AAGCTGCCAGTTGAAGAACTGTTTACTTCATGGCAGCTATCCCA	MIMAT0000077_MirBase_miR-22_microRNA	miR-22	1	22	1	22	0.0006	ENSG00000070756_ENST00000318607_PABPC1_mRNA	PABPC1	23	44	2350	2371	0.0006	5prime	.((((((((..(((((.........)))))))))))))......	2-8 no mismatches	moderate	CDS	miR-22_PABPC1
A375	A1	52667_84	TCCCTGAGACCCTAACTTGTGAAATCTCAGGGAATCAAAGA	MIMAT0000423_MirBase_miR-125b_microRNA	miR-125b	1	22	1	22	0.0005	ENSG00000162702_ENST00000367353_ZNF281_mRNA	ZNF281	23	40	762	779	0.084	5prime	(((((((((...............))))))))).......	2-8 no mismatches	weak	CDS	miR-125b_ZNF281
A375	A1	52738_84	TTCACAGTGGCTAAGTTCCGCCACTTAAACGGAACTTGCCTG	MIMAT0000084_MirBase_miR-27a_microRNA	miR-27a	1	21	1	21	0.0019	ENSG00000124214_ENST00000360426_STAU1_mRNA	STAU1	22	42	700	720	0.0019	5prime	........(((.((((((((.........)))))))))))..	other	strong	CDS	miR-27a_STAU1
A375	A1	52928_83	ATCACATTGCCAGGGATTTCCAAATCCCCAACAATGTGAAAACG	MIMAT0000078_MirBase_miR-23a_microRNA	miR-23a	1	21	1	21	0.0021	ENSG00000188229_ENST00000340384_TUBB2C_mRNA	TUBB2C	24	44	1181	1201	0.0021	5prime	.((((((((...(((((....)))))...)))))))).....	2-8 no mismatches	moderate	CDS	miR-23a_TUBB2C
A375	A1	53854_82	TGAGGTAGTAGGTTGTATAGTTACCCAACATCTACCTCATTCC	MIMAT0000062_MirBase_let-7a_microRNA	let-7a	1	22	1	22	0.00056	ENSG00000173473_ENST00000254480_SMARCC1_mRNA	SMARCC1	23	43	621	641	0.002	5prime	((((((((...((((..........))))..))))))))....	2-8 no mismatches	weak	CDS	let-7a_SMARCC1
A375	A1	54397_81	TAGCAGCACATAATGGTTTGTGTACACAACACCTAAAACCAGTTTTGCTG	MIMAT0000068_MirBase_miR-15a_microRNA	miR-15a	1	22	1	22	0.00078	ENSG00000168385_ENST00000391971_SEPT2_mRNA	2002-09-01	21	50	1742	1771	2.8e-08	5prime	...(((((.....((((((..................))))))....)))))	2-8 two mismatches	moderate	3'UTR	miR-15a_SEPT2
A375	A1	54398_81	TAGCAGCACGTAAATATTGAATGCTGCTAAAAACAAGAC	MIMAT0000069_MirBase_miR-16_microRNA	miR-16	1	19	1	19	0.02	ENSG00000166441_ENST00000314138_RPL27A_mRNA	RPL27A	18	39	629	650	0.00044	5prime	((((((((...............))))))))..........	2-8 no mismatches	absent	CDS	miR-16_RPL27A
A375	A1	55706_79	TGGCTCAGTTCAGCAGGAACAGTCCTATTTACCTGCAGGCTGAGCCACTC	MIMAT0000080_MirBase_miR-24_microRNA	miR-24	1	22	1	22	0.00078	ENSG00000019582_ENST00000353334_CD74_mRNA	CD74	24	50	1302	1328	1.3e-06	5prime	((((((((((..(((((.............))))).))))))))))...	2-8 no mismatches	moderate	3'UTR	miR-24_CD74
A375	A1	55934_78	ATCACATTGCCAGGGATTTCCAACACAATGGGAATCTCTAATGTGAAAA	MIMAT0000078_MirBase_miR-23a_microRNA	miR-23a	1	21	1	21	0.0027	ENSG00000204370_ENST00000375549_SDHD_mRNA	SDHD	24	49	1223	1248	4.5e-06	5prime	.(((((((...((((((((((......)))))))))))))))))...	2-8 no mismatches	strong	3'UTR	miR-23a_SDHD
A375	A1	56889_77	TAGCAGCACGTAAATATTGAATGCTGCTAAAAACAAGA	MIMAT0000069_MirBase_miR-16_microRNA	miR-16	1	19	1	19	0.019	ENSG00000166441_ENST00000314138_RPL27A_mRNA	RPL27A	18	38	629	649	0.0015	5prime	((((((((...............)))))))).........	2-8 no mismatches	absent	CDS	miR-16_RPL27A
A375	A1	56961_77	TGAGGTAGTAGGTTGTATAGCATTTCAGCCGTTTGCTACC	MIMAT0000062_MirBase_let-7a_microRNA	let-7a	1	20	1	20	0.0061	ENSG00000114383_ENST00000232496_TUSC2_mRNA	TUSC2	19	40	946	967	0.00047	5prime	...((((((((((((.((.....))..)))))...)))))))	2-8 two mismatches	strong	3'UTR	let-7a_TUSC2
A375	A1	56981_77	TGGCTCAGTTCAGCAGGAACAGTTTTCTGCATGTACTGAGCCGCAAGGAC	MIMAT0000080_MirBase_miR-24_microRNA	miR-24	1	22	1	22	0.00078	ENSG00000112308_ENST00000378119_C6orf62_mRNA	C6orf62	24	50	2637	2663	1.3e-06	5prime	.((((((((.(((((((((...))))))).)).))))))))........	2-8 no mismatches	strong	CDS	miR-24_C6orf62
A375	A1	57583_76	TCCCTGAGACCCTAACTTGAATCTCAGGGAATCAAAG	MIMAT0000423_MirBase_miR-125b_microRNA	miR-125b	1	19	1	19	0.018	ENSG00000162702_ENST00000367353_ZNF281_mRNA	ZNF281	19	37	761	779	0.018	5prime	(((((((((.............))))))))).......	2-8 no mismatches	weak	CDS	miR-125b_ZNF281
A375	A1	57754_75	AAGCTGCCAGTTGAAGAACTGTTTACTTCATGGCAGCTATCCC	MIMAT0000077_MirBase_miR-22_microRNA	miR-22	1	22	1	22	0.00056	ENSG00000070756_ENST00000318607_PABPC1_mRNA	PABPC1	23	43	2350	2370	0.002	5prime	.((((((((..(((((.........))))))))))))).....	2-8 no mismatches	moderate	CDS	miR-22_PABPC1
A375	A1	57770_75	AATGACACGATCACTCCCGTTGTTCTTCTTGGGAGTATGTTGTCATAACA	MIMAT0003393_MirBase_miR-425_microRNA	miR-425	1	22	1	22	0.00078	ENSG00000104695_ENST00000221138_PPP2CB_mRNA	PPP2CB	22	50	1838	1866	1e-07	5prime	.((((((((...(((((((...........))))))).))).)))))....	2-8 no mismatches	moderate	3'UTR	miR-425_PPP2CB
A375	A1	57867_75	AGCTACATTGTCTGCTGGGTTTCATCTCCCAGCAAGACCTCATCTG	MIMAT0000278_MirBase_miR-221_microRNA	miR-221	1	23	1	23	0.00018	ENSG00000169242_ENST00000368407_EFNA1_mRNA	EFNA1	23	46	1617	1640	5.1e-05	5prime	.........((((((((((.........))))))).)))........	other	strong	3'UTR	miR-221_EFNA1
A375	A1	57942_75	CAAAGTGCTTACAGTGCAGTTTCTTTGCACTGTTGCACTTACTTAATACA	MIMAT0000070_MirBase_miR-17_microRNA	miR-17	1	19	1	19	0.036	ENSG00000117758_ENST00000373943_STX12_mRNA	STX12	18	50	2343	2375	6e-10	5prime	..((((((..((((((((.........)))))))).))))))..........	2-8 one mismatch	moderate	3'UTR	miR-17_STX12
A375	A1	58345_75	TGAGGTAGTAGATTGTATAGTTACAACAATACTACCTCACTACTACATCT	MIMAT0000067_MirBase_let-7f_microRNA	let-7f	1	22	1	22	0.00078	ENSG00000137710_ENST00000343115_RDX_mRNA	RDX	23	50	3027	3054	3.6e-07	5prime	((((((((((..((((......))))...))))))))))...........	2-8 no mismatches	moderate	3'UTR	let-7f_RDX
A375	A1	59716_73	TGAGGTAGTAGGTTGTATAGTTACACCACTCGCTACCTCATTCG	MIMAT0000062_MirBase_let-7a_microRNA	let-7a	1	22	1	22	0.0006	ENSG00000113369_ENST00000265138_ARRDC3_mRNA	ARRDC3	23	44	628	649	0.0006	5prime	(((((((((.(((.((........)).))).)))))))))....	2-8 no mismatches	moderate	CDS	let-7a_ARRDC3
A375	A1	59855_72	AAGCTGCCAGTTGAAGAACTGTTTTACTTCATGGCAGCTATCCCACAG	MIMAT0000077_MirBase_miR-22_microRNA	miR-22	1	22	1	22	0.00072	ENSG00000070756_ENST00000318607_PABPC1_mRNA	PABPC1	24	48	2350	2374	1.5e-05	5prime	.((((((((..(((((.........))))))))))))).........	2-8 no mismatches	moderate	CDS	miR-22_PABPC1
A375	A1	60475_72	TGAGGTAGTAGTTTGTACAGTTAACCTACCTCATCCTCCTG	MIMAT0000414_MirBase_let-7g_microRNA	let-7g	1	22	1	22	0.0005	ENSG00000172053_ENST00000306125_QARS_mRNA	QARS	23	41	2680	2698	0.023	5prime	((((((((.................))))))))........	2-8 no mismatches	absent	CDS	let-7g_QARS
A375	A1	60593_71	AACTGGCCTACAAAGTCCCAGTAACATGGACTTGGCGGTCAGTAACCTG	MIMAT0000459_MirBase_miR-193a-3p_microRNA	miR-193a-3p	1	22	1	22	0.00075	ENSG00000066697_ENST00000395067_C9orf30_mRNA	C9orf30	23	49	1153	1179	1.2e-06	5prime	.(((((((....((((((.........))))))...)))))))......	2-8 no mismatches	moderate	3'UTR	miR-193a-3p_C9orf30
A375	A1	62749_69	TAGCAGCACGTAAATATTGAATGCTGCTAAAAACAAGAATG	MIMAT0000069_MirBase_miR-16_microRNA	miR-16	1	19	1	19	0.023	ENSG00000166441_ENST00000314138_RPL27A_mRNA	RPL27A	18	41	629	652	0.0018	5prime	((((((((...............))))))))............	2-8 no mismatches	absent	CDS	miR-16_RPL27A
A375	A1	63166_68	ATCACATTGCCAGGGATTTCCATCCCCAACAATGTGAAAACG	MIMAT0000078_MirBase_miR-23a_microRNA	miR-23a	1	21	1	21	0.0019	ENSG00000188229_ENST00000340384_TUBB2C_mRNA	TUBB2C	22	42	1181	1201	0.0019	5prime	.((((((((...(((((....)))))...)))))))).....	2-8 no mismatches	moderate	CDS	miR-23a_TUBB2C
A375	A1	63614_68	TATTGCACTTGTCCCGGCCTGTTCCACAGGTCTAGACTATTAGG	MIMAT0000092_MirBase_miR-92a_microRNA	miR-92a	1	22	1	22	0.0006	ENSG00000167601_ENST00000301178_AXL_mRNA	AXL	23	44	4439	4460	0.0006	5prime	.......((.(((..(((((((...)))))))..)))....)).	other	strong	3'UTR	miR-92a_AXL
A375	A1	63635_68	TCCCTGAGACCCTAACTTGTGACAGGACCGGTTCTCAGGGACAG	MIMAT0000423_MirBase_miR-125b_microRNA	miR-125b	1	22	1	22	0.0006	ENSG00000233927_ENST00000417088_RPS28_mRNA	RPS28	23	44	88	109	0.0006	5prime	(((((((((.((...((((...))))...)).)))))))))...	2-8 no mismatches	moderate	unknown	miR-125b_RPS28
A375	A1	63715_68	TGGCTCAGTTCAGCAGGAACAGTATTAAATGTGCAAAACCTGCTTGACTG	MIMAT0000080_MirBase_miR-24_microRNA	miR-24	1	22	1	22	0.00078	ENSG00000108107_ENST00000344063_RPL28_mRNA	RPL28	24	50	3821	3847	1.3e-06	5prime	.....(((((.((((((....................)))))).)))))	other	moderate	3'UTR	miR-24_RPL28
A375	A1	63987_67	AGGCAAGATGCTGGCATAGTTTTCCTCTTATTCCAGCAGTATTCTTGCCT	MIMAT0000089_MirBase_miR-31_microRNA	miR-31	1	19	1	19	0.036	ENSG00000120137_ENST00000239231_PANK3_mRNA	PANK3	19	50	7326	7357	2.2e-09	5prime	((((((((((((((.(((...........))).))))))....))))))))	2-8 no mismatches	strong	3'UTR	miR-31_PANK3
A375	A1	64567_67	TGAGGTAGTAGGTTGTATAGTTCATTTCAGCCGTTTGCTACCTCGATTCC	MIMAT0000062_MirBase_let-7a_microRNA	let-7a	1	22	1	22	0.00078	ENSG00000114383_ENST00000232496_TUSC2_mRNA	TUSC2	23	50	948	975	3.6e-07	5prime	(((((((((((((((.((.....))..)))))...)))))))))).....	2-8 no mismatches	strong	3'UTR	let-7a_TUSC2
A375	A1	64871_66	AGCTACATTGTCTGCTGGGTTCATCTCCCAGCAAGACCTCATCTG	MIMAT0000278_MirBase_miR-221_microRNA	miR-221	1	21	1	21	0.0023	ENSG00000169242_ENST00000368407_EFNA1_mRNA	EFNA1	22	45	1617	1640	4.8e-05	5prime	.........((((((((((.......))))))).)))........	other	strong	3'UTR	miR-221_EFNA1
A375	A1	65509_66	TGGCTCAGTTCAGCAGGAACAGTACCTTTTTTCCTGTTCACAAGCTGAGC	MIMAT0000080_MirBase_miR-24_microRNA	miR-24	1	22	1	22	0.00078	ENSG00000171940_ENST00000371471_ZNF217_mRNA	ZNF217	24	50	5158	5184	1.3e-06	5prime	..((((((((.((((((((..........))))))))....))))))))	2-8 one mismatch	strong	3'UTR	miR-24_ZNF217
A375	A1	66393_65	TGAGGTAGTAGGTTGTATAGACCTTCAACCGCAAACTACCTCTCAG	MIMAT0000062_MirBase_let-7a_microRNA	let-7a	1	20	1	20	0.0085	ENSG00000015532_ENST00000017003_XYLT2_mRNA	XYLT2	20	46	2293	2319	1.1e-06	5prime	.((((((((.(((((...((...)).)))))....))))))))....	2-8 no mismatches	moderate	CDS	let-7a_XYLT2
A375	A1	66396_65	TGAGGTAGTAGGTTGTATAGTTTAACCATTGCTACCTCATTAAACCACCA	MIMAT0000062_MirBase_let-7a_microRNA	let-7a	1	22	1	22	0.00078	ENSG00000153922_ENST00000284049_CHD1_mRNA	CHD1	23	50	2427	2454	3.6e-07	5prime	(((((((((((((((.......)))))..))))))))))...........	2-8 no mismatches	moderate	CDS	let-7a_CHD1
A375	A1	66696_64	AGCAGCATTGTACAGGGCTATGACCAACAACTACCCTGAGATTGC	MIMAT0000101_MirBase_miR-103_microRNA	miR-103	1	23	1	23	0.00017	ENSG00000158604_ENST00000457408_TMED4_mRNA	TMED4	24	45	475	496	0.00063	5prime	.(((..(((...(((((................))))).))))))	2-8 two mismatches	moderate	CDS	miR-103_TMED4
A375	A1	67782_63	CAAAGTGCTGTTCGTGCAGATATAATACAGCACGTGGAGCACTTTAAAAA	MIMAT0000093_MirBase_miR-93_microRNA	miR-93	1	22	1	22	0.036	ENSG00000113356_ENST00000399107_POLR3G_mRNA	POLR3G	19	50	1262	1293	2.2e-09	5prime	.((((((((...(((((..(((.......))).)))))...)))))))).....	2-8 no mismatches	strong	3'UTR	miR-93_POLR3G
A375	A1	68361_63	TGAGGTAGTAGGTTGTATAGCCCCACACAACTCATCTACCTCACCTCAGA	MIMAT0000062_MirBase_let-7a_microRNA	let-7a	1	20	1	20	0.01	ENSG00000134532_ENST00000309359_SOX5_mRNA	SOX5	20	50	406	436	7.8e-09	5prime	((((((((..((((((...........))))))...)))))))).......	2-8 no mismatches	moderate	unknown	let-7a_SOX5
A375	A1	68537_62	AATGACACGATCACTCCCGTTCTTCTTGGGAGTATGTTGTCATAACATTT	MIMAT0003393_MirBase_miR-425_microRNA	miR-425	1	21	1	21	0.0028	ENSG00000104695_ENST00000221138_PPP2CB_mRNA	PPP2CB	19	50	1838	1869	2.2e-09	5prime	.((((((((...(((((((..........))))))).))).))))).......	2-8 no mismatches	moderate	3'UTR	miR-425_PPP2CB
A375	A1	68662_62	AGGCAAGATGCTGGCATAGCCCACTTCTTACCACAAG	MIMAT0000089_MirBase_miR-31_microRNA	miR-31	1	20	1	20	0.0049	ENSG00000198899_ENST00000361899_MT-ATP6_mRNA	MT-ATP6	17	37	374	394	0.0014	5prime	.((.((((....(((.......)))....)))).)).....	2-8 one mismatch	weak	unknown	miR-31_MT-ATP6
A375	A1	68707_62	ATCACATTGCCAGGGATTTCATCCCCAACAATGTGAAAACG	MIMAT0000078_MirBase_miR-23a_microRNA	miR-23a	1	20	1	20	0.0065	ENSG00000188229_ENST00000340384_TUBB2C_mRNA	TUBB2C	21	41	1181	1201	0.0018	5prime	.((((((((...(((((...)))))...)))))))).....	2-8 no mismatches	moderate	CDS	miR-23a_TUBB2C
A375	A1	69369_62	TGAGGTAGTAGGTTGTATAGTTTACAATCAAAACACACTACTACCTCTTA	MIMAT0000062_MirBase_let-7a_microRNA	let-7a	1	22	1	22	0.00078	ENSG00000149948_ENST00000403681_HMGA2_mRNA	HMGA2	23	50	3644	3671	3.6e-07	5prime	.((((((((((..(((................)))..))))))))))...	2-8 no mismatches	moderate	3'UTR	let-7a_HMGA2
A375	A1	69703_61	AGGCAAGATGCTGGCATAGCTGATCCTCTATGTCGAACCCTTGCCACTCA	MIMAT0000089_MirBase_miR-31_microRNA	miR-31	1	21	1	21	0.0028	ENSG00000174437_ENST00000313432_ATP2A2_mRNA	ATP2A2	20	50	3396	3426	7.8e-09	5prime	.((((((....((((((((..........))))))))....)))))).....	2-7 no mismatches	moderate	unknown	miR-31_ATP2A2
A375	A1	69805_61	CAAAGTGCTTACAGTGCAGGTAGTTTAAGCCTGCCTAAGTCACTTTACTA	MIMAT0000070_MirBase_miR-17_microRNA	miR-17	1	23	1	23	0.00022	ENSG00000101966_ENST00000355640_XIAP_mRNA	XIAP	21	50	3008	3037	2.8e-08	5prime	.(((((((((..((.((((((..........))))))))))).))))))....	2-8 no mismatches	strong	3'UTR	miR-17_XIAP
A375	A1	70304_61	TAGCAGCACGTAAATATTGAATGCTGCTAAAAACAAGGG	MIMAT0000069_MirBase_miR-16_microRNA	miR-16	1	19	1	19	0.02	ENSG00000166441_ENST00000314138_RPL27A_mRNA	RPL27A	18	37	629	648	0.0057	5prime	((((((((...............))))))))........	2-8 no mismatches	absent	CDS	miR-16_RPL27A
A375	A1	71470_60	TGGCTCAGTTCAGCAGGAACTGACACTGAGCCACAACCCAAACAACCCAG	MIMAT0000080_MirBase_miR-24_microRNA	miR-24	1	20	1	20	0.01	ENSG00000198786_ENST00000361567_MT-ND5_mRNA	MT-ND5	17	50	192	225	1.7e-10	5prime	(((((((((((((..........)))).))))))))).................	2-8 no mismatches	moderate	unknown	miR-24_MT-ND5
A375	A1	71506_60	TTCACAGTGGCTAAGTTCCGCACTTAAACGGAACTTGCCTGTGAATTTCG	MIMAT0000084_MirBase_miR-27a_microRNA	miR-27a	1	21	1	21	0.0028	ENSG00000124214_ENST00000360426_STAU1_mRNA	STAU1	20	50	699	729	7.8e-09	5prime	(((((...(((.((((((((..........))))))))))).))))).....	other	strong	CDS	miR-27a_STAU1
A375	A1	71638_59	AAGCTGCCAGTTGAAGAACTGTTTACTTCATGGCAGCTATCCCACAGAC	MIMAT0000077_MirBase_miR-22_microRNA	miR-22	1	22	1	22	0.00075	ENSG00000070756_ENST00000318607_PABPC1_mRNA	PABPC1	23	49	2350	2376	1.2e-06	5prime	.((((((((..(((((.........)))))))))))))...........	2-8 no mismatches	moderate	CDS	miR-22_PABPC1
A375	A1	71795_59	AGGCAAGATGCTGGCATAGTCAGCCTCAAGTCTTGCCAAACCTCAACCTG	MIMAT0000089_MirBase_miR-31_microRNA	miR-31	1	19	1	19	0.036	ENSG00000103932_ENST00000304330_RPAP1_mRNA	RPAP1	19	50	3684	3715	2.2e-09	5prime	.((((((((((((((....)))))).....)))))))).............	2-8 no mismatches	moderate	CDS	miR-31_RPAP1
A375	A1	72432_59	TATTGCACTTGTCCCGGCCTGTTACACGGGCCGGGGCCCCTCTTCTG	MIMAT0000092_MirBase_miR-92a_microRNA	miR-92a	1	22	1	22	0.00069	ENSG00000140105_ENST00000392882_WARS_mRNA	WARS	23	47	856	880	1.5e-05	5prime	..........((((((((((((...))))))))))))..........	other	strong	CDS	miR-92a_WARS
A375	A1	72679_58	AACATTCATTGCTGTCGGTGATAATATAACTGACAGAAATGATTGTACCC	MIMAT0000257_MirBase_miR-181b_microRNA	miR-181b	1	20	1	20	0.01	ENSG00000086619_ENST00000354619_ERO1LB_mRNA	ERO1LB	19	50	3904	3935	2.2e-09	5prime	.(((.(((((.((((((((...........)))))))).))))).)))....	2-8 one mismatch	strong	3'UTR	miR-181b_ERO1LB
A375	A1	72998_58	CAAAGTGCTGTTCGTGCAGAAAAATTATGCACGAATAAAGTACTTTTCTC	MIMAT0000093_MirBase_miR-93_microRNA	miR-93	1	19	1	19	0.036	ENSG00000136243_ENST00000258742_NUPL2_mRNA	NUPL2	19	50	1755	1786	2.2e-09	5prime	.(((((((((((((((((..........)))))))))..))))))))....	2-8 no mismatches	strong	3'UTR	miR-93_NUPL2
A375	A1	72999_58	CAAAGTGCTTACAGTGCAGGTAGCCCCTGCACCTCTTCTCAATGCACTTT	MIMAT0000070_MirBase_miR-17_microRNA	miR-17	1	23	1	23	0.00022	ENSG00000138623_ENST00000261918_SEMA7A_mRNA	SEMA7A	23	50	3310	3337	3.6e-07	5prime	.(((((((.....(((((((......)))))))...........)))))))	2-8 no mismatches	moderate	3'UTR	miR-17_SEMA7A
A375	A1	74202_57	CCCAGGCTGGAGTGCAATGTATTGCACTTGTCCCGGCCTG	MIMAT0000092_MirBase_miR-92a_microRNA	miR-92a	20	40	1	21	0.0017	ENSG00000161714_ENST00000322765_PLCD3_mRNA	PLCD3	1	20	3082	3101	0.0061	3prime	..(((((((((((((((((.)))))))))....))))))))	2-7 no mismatches	strong	unknown	miR-92a_PLCD3
A375	A1	74822_57	TGAGGTAGTAGATTGTATAGTACAATCAAAACACACTACTACCTCTTAAG	MIMAT0000067_MirBase_let-7f_microRNA	let-7f	1	21	1	21	0.0028	ENSG00000149948_ENST00000403681_HMGA2_mRNA	HMGA2	20	50	3643	3673	7.8e-09	5prime	.(((((((((((((((((...)))))))).........))))))))).....	2-8 no mismatches	strong	3'UTR	let-7f_HMGA2
A375	A1	74825_57	TGAGGTAGTAGGTTGTATAGTTAACTGACACTGAGCCACAACCCAAACAA	MIMAT0000062_MirBase_let-7a_microRNA	let-7a	1	22	1	22	0.00078	ENSG00000198786_ENST00000361567_MT-ND5_mRNA	MT-ND5	23	50	193	220	3.6e-07	5prime	((.(((.((.((((((.((((())))))))....))))).))))).....	2-8 two mismatches	strong	unknown	let-7a_MT-ND5
A375	A1	76026_56	TGAGGTAGTAGGTTGTATAGACAACCTATACCTCCCAAAATAATG	MIMAT0000062_MirBase_let-7a_microRNA	let-7a	1	20	1	20	0.0081	ENSG00000143569_ENST00000428931_UBAP2L_mRNA	UBAP2L	20	45	1901	1926	3.7e-06	5prime	.((((((.((((((((.....))))))))))))))...........	2-7 no mismatches	moderate	CDS	let-7a_UBAP2L
A375	A1	76062_56	TGTGCAAATCCATGCAAAACTGATTGCAGATTTGCACACATAAATTCCTC	MIMAT0000074_MirBase_miR-19b_microRNA	miR-19b	1	23	1	23	0.00022	ENSG00000151893_ENST00000369151_C10orf46_mRNA	C10orf46	24	50	5009	5035	1.3e-06	5prime	((((((((((..(((((......)))))))))))))))............	2-8 no mismatches	moderate	3'UTR	miR-19b_C10orf46
A375	A1	76413_55	AGCAGCATTGTACAGGGCTATGTCCCTGAAAATGCTGCACATCAAGGTGC	MIMAT0000101_MirBase_miR-103_microRNA	miR-103	1	22	1	22	0.00078	ENSG00000100697_ENST00000343455_DICER1_mRNA	DICER1	21	50	3619	3648	2.8e-08	5prime	.((((((((...((((((.....).)))))..))))))))............	2-8 no mismatches	moderate	CDS	miR-103_DICER1
A375	A1	76434_55	AGCTACATTGTCTGCTGGGTTTACTAAATCCAGTAGATGGGCTGTGTAGC	MIMAT0000278_MirBase_miR-221_microRNA	miR-221	1	22	1	22	0.00078	ENSG00000155850_ENST00000286298_SLC26A2_mRNA	SLC26A2	22	50	6497	6525	1e-07	5prime	.(((((((((((((((((((((....))))))))))))))....)))))))	2-8 no mismatches	strong	3'UTR	miR-221_SLC26A2
A375	A1	76444_55	AGGCAAGATGCTGGCATAGTGCCAATTATCTTGCCTCTCCACCCTTAG	MIMAT0000089_MirBase_miR-31_microRNA	miR-31	1	19	1	19	0.034	ENSG00000136381_ENST00000258886_IREB2_mRNA	IREB2	19	48	2014	2043	2.6e-08	5prime	((((((((((.((((((..))))))..))))))))))............	2-8 no mismatches	moderate	CDS	miR-31_IREB2
A375	A1	77693_54	AGCTACATCTGGCTACTGCCACAAAGCCATTGTATGTAGCTT	MIMAT0000279_MirBase_miR-222_microRNA	miR-222	1	18	1	18	0.089	ENSG00000070756_ENST00000318607_PABPC1_mRNA	PABPC1	18	42	2204	2228	1.1e-05	5prime	((((((((.(((((...........)))))....)))))))).	2-8 no mismatches	moderate	CDS	miR-222_PABPC1
A375	A1	77698_54	AGCTGCCAGTTGAAGAACTGTTTACTTCATGGCAGCTATCCCACAG	MIMAT0000077_MirBase_miR-22_microRNA	miR-22	1	21	2	22	0.0024	ENSG00000070756_ENST00000318607_PABPC1_mRNA	PABPC1	22	46	2350	2374	1.4e-05	5prime	((((((((..(((((.........))))))))))))).........	2-8 no mismatches	moderate	CDS	miR-22_PABPC1
A375	A1	78615_54	TGGCTCAGTTCAGCAGGAACAGAAACTGACACTGAGCCACAACCCAAACA	MIMAT0000080_MirBase_miR-24_microRNA	miR-24	1	22	1	22	0.00078	ENSG00000198786_ENST00000361567_MT-ND5_mRNA	MT-ND5	24	50	193	219	1.3e-06	5prime	(((((((((((((...........)))).)))))))))...........	2-8 no mismatches	moderate	unknown	miR-24_MT-ND5
A375	A1	78616_54	TGGCTCAGTTCAGCAGGAACAGTCAAAACCTGCTTGACTGTGCCCACAAA	MIMAT0000080_MirBase_miR-24_microRNA	miR-24	1	22	1	22	0.00078	ENSG00000108107_ENST00000344063_RPL28_mRNA	RPL28	24	50	3831	3857	1.3e-06	5prime	.(((.(((((.((((((..........)))))).))))).)))......	2-8 one mismatch	moderate	3'UTR	miR-24_RPL28
A375	A1	78663_54	TTCACAGTGGCTAAGTTCCGCCAAGGAACTTCAGTGCTGTGAACTCACAA	MIMAT0000084_MirBase_miR-27a_microRNA	miR-27a	1	21	1	21	0.0028	ENSG00000105281_ENST00000306894_SLC1A5_mRNA	SLC1A5	20	50	464	494	7.8e-09	5prime	((((((((.((((((((((.......))))))).))))))))))).......	2-8 no mismatches	strong	unknown	miR-27a_SLC1A5
A375	A1	78754_53	AACATTCAACGCTGTCGGTGAGTTACCACCACAGCATGAATGTATAATTG	MIMAT0000256_MirBase_miR-181a_microRNA	miR-181a	1	23	1	23	0.00022	ENSG00000178074_ENST00000319974_C2orf69_mRNA	C2orf69	22	50	3676	3704	1e-07	5prime	.(((((((..(((((.((((........))))))))).))))))).......	2-8 no mismatches	strong	3'UTR	miR-181a_C2orf69
A375	A1	79042_53	AGGCAAGATGCTGGCATAGTGCCAATTATCTTGCCTCTCCACCCT	MIMAT0000089_MirBase_miR-31_microRNA	miR-31	1	19	1	19	0.029	ENSG00000136381_ENST00000258886_IREB2_mRNA	IREB2	19	45	2014	2040	1e-06	5prime	((((((((((.((((((..))))))..)))))))))).........	2-8 no mismatches	moderate	CDS	miR-31_IREB2
A375	A1	79993_53	TGAGGTAGTAGGTTGTATAGCAATCCTATACAACCG	MIMAT0000062_MirBase_let-7a_microRNA	let-7a	1	20	1	20	0.0045	ENSG00000198786_ENST00000361567_MT-ND5_mRNA	MT-ND5	19	36	510	527	0.058	5prime	..........((((((((((.......)))))))))).	other	strong	unknown	let-7a_MT-ND5
A375	A1	79994_53	TGAGGTAGTAGGTTGTATAGCTACTAACTACCTCATCTTCAG	MIMAT0000062_MirBase_let-7a_microRNA	let-7a	1	20	1	20	0.0069	ENSG00000164292_ENST00000379982_RHOBTB3_mRNA	RHOBTB3	20	42	2177	2199	0.00015	5prime	(((((((((.(((.((....)).))).))))))))).......	2-8 no mismatches	moderate	CDS	let-7a_RHOBTB3
A375	A1	81287_52	TAGCACCATTTGAAATCAGTGATTACTGATTTCATCAAGTTCGACACTGG	MIMAT0000100_MirBase_miR-29b_microRNA	miR-29b	1	21	1	21	0.0028	ENSG00000198034_ENST00000316084_RPS4X_mRNA	RPS4X	21	50	609	638	2.8e-08	5prime	..........(((((((((((...)))))))))))................	other	strong	CDS	miR-29b_RPS4X
A375	A1	81449_52	TGAGGTAGTAGGTTGTATAGCCCCACACAACTCATCTACCTCACCTCAG	MIMAT0000062_MirBase_let-7a_microRNA	let-7a	1	20	1	20	0.0097	ENSG00000134532_ENST00000309359_SOX5_mRNA	SOX5	20	49	406	435	2.7e-08	5prime	((((((((..((((((...........))))))...))))))))......	2-8 no mismatches	moderate	unknown	let-7a_SOX5
A375	A1	81453_52	TGAGGTAGTAGGTTGTATAGTTAAACCACATACTACCTCCTCCCCACCTG	MIMAT0000062_MirBase_let-7a_microRNA	let-7a	1	22	1	22	0.00078	ENSG00000127481_ENST00000375254_UBR4_mRNA	UBR4	23	50	9404	9431	3.6e-07	5prime	.(((((((((.((.((........)).)).)))))))))...........	2-8 no mismatches	moderate	CDS	let-7a_UBR4
A375	A1	79850_53	TATTGCACTTGTCCCGGCCTGTCAATTTTCTGGCCACAAGGGCATAGTGC	MIMAT0000092_MirBase_miR-92a_microRNA	miR-92a	1	22	1	22	0.00078	ENSG00000171150_ENST00000394861_SOCS5_mRNA	SOCS5	23	50	2382	2409	3.6e-07	5prime	....((((((((((.((((............))))....))))).)))))	other	strong	3'UTR	miR-92a_SOCS5
A375	A1	82031_51	CAAAGTGCTTACAGTGCAGGTAGAATATCATGCCTCAGCACTGTCACTTT	MIMAT0000070_MirBase_miR-17_microRNA	miR-17	1	23	1	23	0.00022	ENSG00000158615_ENST00000367188_PPP1R15B_mRNA	PPP1R15B	23	50	3485	3512	3.6e-07	5prime	.((((((...((((((((((((.........)))))..)))))))))))))	2-7 no mismatches	strong	3'UTR	miR-17_PPP1R15B
A375	A1	82720_51	TAAAGTGCTTATAGTGCAGGTAGTTACCTGCCAAACTACTAGTCACTTTA	MIMAT0000075_MirBase_miR-20a_microRNA	miR-20a	1	23	1	23	0.00022	ENSG00000073711_ENST00000264977_PPP2R3A_mRNA	PPP2R3A	22	50	4629	4657	1e-07	5prime	(((((((((..(((((((((((....)))))))...))))..)).)))))))	2-8 no mismatches	strong	3'UTR	miR-20a_PPP2R3A
A375	A1	82920_51	TGGCTCAGTTCAGCAGGAACAGATTAAATGTGCAAAACCTGCTTGACTGT	MIMAT0000080_MirBase_miR-24_microRNA	miR-24	1	22	1	22	0.00078	ENSG00000108107_ENST00000344063_RPL28_mRNA	RPL28	21	50	3819	3848	2.8e-08	5prime	.....(((((.((((((......................)))))).))))).	other	moderate	3'UTR	miR-24_RPL28
A375	A1	84371_50	TGAGGTAGTAGATTGTATAGACAACAATACTACCTCACTACTACATCTG	MIMAT0000067_MirBase_let-7f_microRNA	let-7f	1	20	1	20	0.0097	ENSG00000137710_ENST00000343115_RDX_mRNA	RDX	20	49	3026	3055	2.7e-08	5prime	((((((((((..((((.....))))...))))))))))............	2-8 no mismatches	moderate	3'UTR	let-7f_RDX
A375	A1	84375_50	TGAGGTAGTAGGTTGTATAGTATCTACAACCAAATGCCTCTTATCCCTG	MIMAT0000062_MirBase_let-7a_microRNA	let-7a	1	21	1	21	0.0027	ENSG00000121848_ENST00000369291_RNF115_mRNA	RNF115	20	49	1297	1326	2.7e-08	5prime	.((((((...(((((((.........)))))))...)))))).........	2-7 no mismatches	moderate	unknown	let-7a_RNF115
A375	A1	85828_49	TAAAGTGCTTATAGTGCAGGTAGCTCATATGCATGTAGTCACTTTATAAG	MIMAT0000075_MirBase_miR-20a_microRNA	miR-20a	1	23	1	23	0.00022	ENSG00000110092_ENST00000227507_CCND1_mRNA	CCND1	23	50	1663	1690	3.6e-07	5prime	(((((((((....(((((.((......)).)))))..)).)))))))....	2-8 no mismatches	moderate	3'UTR	miR-20a_CCND1
A375	A1	85864_49	TAGCAGCACGTAAATATTGAATGCTGCTAAAAACAAGAAGG	MIMAT0000069_MirBase_miR-16_microRNA	miR-16	1	19	1	19	0.023	ENSG00000166441_ENST00000314138_RPL27A_mRNA	RPL27A	18	38	629	649	0.0018	5prime	((((((((...............)))))))).........	2-8 no mismatches	absent	CDS	miR-16_RPL27A
A375	A1	86052_49	TGAGGTAGTAGGTTGTATAGTTACCTTCAACCGCAAACTACCTCTCAG	MIMAT0000062_MirBase_let-7a_microRNA	let-7a	1	22	1	22	0.00072	ENSG00000015532_ENST00000017003_XYLT2_mRNA	XYLT2	23	48	2294	2319	4.3e-06	5prime	.((((((((.(((((...((....)).)))))....))))))))....	2-8 no mismatches	moderate	CDS	let-7a_XYLT2
A375	A1	86089_49	TGGCTCAGTTCAGCAGGAACAGCCTTGGCTTTTCTAGCCTATTTACCTGC	MIMAT0000080_MirBase_miR-24_microRNA	miR-24	1	22	1	22	0.00078	ENSG00000019582_ENST00000353334_CD74_mRNA	CD74	22	50	1286	1314	1e-07	5prime	.((((.((...((((((......)))..)))...))))))...........	2-8 one mismatch	moderate	3'UTR	miR-24_CD74
A375	A1	86366_48	AAGCTGCCAGTTGAAGAACTGTTACTTCATGGCAGCTATCCCACAGACTC	MIMAT0000077_MirBase_miR-22_microRNA	miR-22	1	22	1	22	0.00078	ENSG00000070756_ENST00000318607_PABPC1_mRNA	PABPC1	21	50	2349	2378	2.8e-08	5prime	.((((((((..((((((((...))).))))))))))))).............	2-8 no mismatches	strong	CDS	miR-22_PABPC1
A375	A1	86827_48	CAAAGTGCTTACAGTGCAGCCTCAGCACTGTCACTTTTAAAACCTG	MIMAT0000070_MirBase_miR-17_microRNA	miR-17	1	19	1	19	0.031	ENSG00000158615_ENST00000367188_PPP1R15B_mRNA	PPP1R15B	19	46	3494	3521	3e-07	5prime	.((((((...(((((((........))))))))))))).........	2-7 no mismatches	moderate	3'UTR	miR-17_PPP1R15B
A375	A1	86828_48	CAAAGTGCTTACAGTGCAGGTAGCTCATATGCATGTAGTCACTTTATA	MIMAT0000070_MirBase_miR-17_microRNA	miR-17	1	23	1	23	0.0002	ENSG00000110092_ENST00000227507_CCND1_mRNA	CCND1	23	48	1663	1688	4.3e-06	5prime	.((((((.(((((.((((.((......)).))))))))).))))))...	2-7 no mismatches	strong	3'UTR	miR-17_CCND1
A375	A1	87637_48	TAGCAGCACGTAAATATTGAATGCTGCTAAAAACAAGGAT	MIMAT0000069_MirBase_miR-16_microRNA	miR-16	1	19	1	19	0.022	ENSG00000166441_ENST00000314138_RPL27A_mRNA	RPL27A	18	37	629	648	0.0061	5prime	((((((((...............))))))))........	2-8 no mismatches	absent	CDS	miR-16_RPL27A
A375	A1	87824_48	TGAGGTAGTAGGTTGTATAGTTACCCAACATCTACCTCATTC	MIMAT0000062_MirBase_let-7a_microRNA	let-7a	1	22	1	22	0.00053	ENSG00000173473_ENST00000254480_SMARCC1_mRNA	SMARCC1	23	42	621	640	0.0069	5prime	((((((((...((((..........))))..))))))))...	2-8 no mismatches	weak	CDS	let-7a_SMARCC1
A375	A1	87825_48	TGAGGTAGTAGGTTGTATAGTTACCTACCTCTTCACCTACAG	MIMAT0000062_MirBase_let-7a_microRNA	let-7a	1	22	1	22	0.00053	ENSG00000184110_ENST00000331666_EIF3S8_mRNA	EIF3S8	23	42	2454	2473	0.0069	5prime	(((((..((((((.........))))))..))))).......	2-8 two mismatches	moderate	CDS	let-7a_EIF3S8
A375	A1	87892_48	TTCACAGTGGCTAAGTTCCGCTTATAACTTAGGCTAAACTGTGAAAATTC	MIMAT0000084_MirBase_miR-27a_microRNA	miR-27a	1	21	1	21	0.0028	ENSG00000138623_ENST00000261918_SEMA7A_mRNA	SEMA7A	22	50	3136	3164	1e-07	5prime	(((((((((((((((((........))))))).))..)))))))).....	2-8 no mismatches	strong	3'UTR	miR-27a_SEMA7A
A375	A1	88519_47	CAAAGTGCTTACAGTGCAGGTAGCCACCATATACCCCTGCAGTTTGCACT	MIMAT0000070_MirBase_miR-17_microRNA	miR-17	1	23	1	23	0.00022	ENSG00000111540_ENST00000360299_RAB5B_mRNA	RAB5B	22	50	1742	1770	1e-07	5prime	...(((((..((..((((((.................))))))))..)))))	2-8 two mismatches	moderate	3'UTR	miR-17_RAB5B
A375	A1	89533_47	TGGAGAGAAAGGCAGTTCCTGAATCACTGCCACACTCTCCATCACCCTCT	MIMAT0000455_MirBase_miR-185_microRNA	miR-185	1	22	1	22	0.00078	ENSG00000175592_ENST00000312562_FOSL1_mRNA	FOSL1	23	50	1330	1357	3.6e-07	5prime	(((((((...((((((.........))))))...))))))).........	2-7 no mismatches	moderate	3'UTR	miR-185_FOSL1
A375	A1	89559_47	TGTGCAAATCTATGCAAAACTGACCAATTTTGCTAACTTTGCACATTTCA	MIMAT0000073_MirBase_miR-19a_microRNA	miR-19a	1	23	1	23	0.00022	ENSG00000173744_ENST00000310078_AGFG1_mRNA	AGFG1	24	50	916	942	1.3e-06	5prime	((((((((.....((((((.((..)).))))))....)))))))).....	2-8 no mismatches	moderate	CDS	miR-19a_AGFG1
A375	A1	90221_46	ATCACATTGCCAGGGATTTCCAAATCCCCAACAATGTGAAAACGGCTGTC	MIMAT0000078_MirBase_miR-23a_microRNA	miR-23a	1	21	1	21	0.0028	ENSG00000188229_ENST00000340384_TUBB2C_mRNA	TUBB2C	24	50	1181	1207	1.3e-06	5prime	.((((((((...(((((....)))))...))))))))...........	2-8 no mismatches	moderate	CDS	miR-23a_TUBB2C
A375	A1	91108_46	TAAGGTGCATCTAGTGCAGTTACAAACACACGATGCACCTTAACTCACCC	MIMAT0001412_MirBase_miR-18b_microRNA	miR-18b	1	22	1	22	0.00078	ENSG00000146830_ENST00000275732_GIGYF1_mRNA	GIGYF1	19	50	4445	4476	2.2e-09	5prime	(((((((((((..(((..............)))..)))))))))))........	2-8 no mismatches	moderate	3'UTR	miR-18b_GIGYF1
A375	A1	91348_46	TGAGGTAGTAGTTTGTACAGACAACAATACTACCTCACTACTACATCTG	MIMAT0000414_MirBase_let-7g_microRNA	let-7g	1	20	1	20	0.0097	ENSG00000137710_ENST00000343115_RDX_mRNA	RDX	20	49	3026	3055	2.7e-08	5prime	((((((((((..((((.....))))...))))))))))............	2-8 no mismatches	moderate	3'UTR	let-7g_RDX
A375	A1	91371_46	TGGCTCAGTTCAGCAGGAACAGAACCTCCTGCAACCCTGAGCCATCAG	MIMAT0000080_MirBase_miR-24_microRNA	miR-24	1	22	1	22	0.00072	ENSG00000070610_ENST00000378103_GBA2_mRNA	GBA2	22	48	3378	3404	1.2e-06	5prime	((((((((....((((((.........))))))....))))))))....	2-8 no mismatches	moderate	3'UTR	miR-24_GBA2
A375	A1	93271_45	TGAGGTAGTAGGTTGTATAGTTCCTACCTCATTCCCTTACTTG	MIMAT0000062_MirBase_let-7a_microRNA	let-7a	1	22	1	22	0.00056	ENSG00000110367_ENST00000264018_DDX6_mRNA	DDX6	23	43	879	899	0.002	5prime	((((((((...............))))))))............	2-8 no mismatches	absent	unknown	let-7a_DDX6
A375	A1	93277_45	TGAGGTAGTAGGTTGTGTGGTTACCCCACACAACTCATCTACCTCACCTC	MIMAT0000063_MirBase_let-7b_microRNA	let-7b	1	22	1	22	0.00078	ENSG00000134532_ENST00000309359_SOX5_mRNA	SOX5	24	50	407	433	1.3e-06	5prime	((((((((..((((((((((....))))))))))...))))))))....	2-8 no mismatches	strong	unknown	let-7b_SOX5
A375	A1	95053_44	TAGCAGCACGTAAATATTGAATGCTGCTAAAAACAAGAAC	MIMAT0000069_MirBase_miR-16_microRNA	miR-16	1	19	1	19	0.022	ENSG00000166441_ENST00000314138_RPL27A_mRNA	RPL27A	18	38	629	649	0.0017	5prime	((((((((...............)))))))).........	2-8 no mismatches	absent	CDS	miR-16_RPL27A
A375	A1	95267_44	TGAGGTAGTAGGTTGTATAGTTACACTGAGCCACAACCCAAACAACCCAG	MIMAT0000062_MirBase_let-7a_microRNA	let-7a	1	22	1	22	0.00078	ENSG00000198786_ENST00000361567_MT-ND5_mRNA	MT-ND5	23	50	198	225	3.6e-07	5prime	((.(((.((.((((((.((((...))))....))))))...)).))))).	2-8 two mismatches	strong	unknown	let-7a_MT-ND5
A375	A1	95308_44	TGGCTCAGTTCAGCAGGAACAGCAAAACCTGCTTGACTGTGCCCACAAAT	MIMAT0000080_MirBase_miR-24_microRNA	miR-24	1	22	1	22	0.00078	ENSG00000108107_ENST00000344063_RPL28_mRNA	RPL28	22	50	3830	3858	1e-07	5prime	.(((.(((((.((((((...........)))))).))))).))).......	2-8 one mismatch	moderate	3'UTR	miR-24_RPL28
A375	A1	96128_43	CAAAGTGCTGTTCGTGCAGGTAGCCTCAGCACTGTCACTTTTAAAACCTG	MIMAT0000093_MirBase_miR-93_microRNA	miR-93	1	23	1	23	0.00022	ENSG00000158615_ENST00000367188_PPP1R15B_mRNA	PPP1R15B	23	50	3494	3521	3.6e-07	5prime	.(((((((.....((((((((..))))..)))).).)))))).........	2-8 no mismatches	moderate	3'UTR	miR-93_PPP1R15B
A375	A1	96129_43	CAAAGTGCTGTTCGTGCAGGTAGCTCATATGCATGTAGTCACTTTATAAG	MIMAT0000093_MirBase_miR-93_microRNA	miR-93	1	23	1	23	0.00022	ENSG00000110092_ENST00000227507_CCND1_mRNA	CCND1	23	50	1663	1690	3.6e-07	5prime	.(((((((((..((((((.((......)).))))))))).)))))).....	2-8 no mismatches	strong	3'UTR	miR-93_CCND1
A375	A1	97085_43	TAGCAGCACGTAAATATTGAATGCTGCTAAAAACAAGAAAG	MIMAT0000069_MirBase_miR-16_microRNA	miR-16	1	19	1	19	0.023	ENSG00000166441_ENST00000314138_RPL27A_mRNA	RPL27A	18	38	629	649	0.0018	5prime	((((((((...............)))))))).........	2-8 no mismatches	absent	CDS	miR-16_RPL27A
A375	A1	97309_43	TGAGGTAGTAGGTTGTATAGTTCATTCCTACTACTCAACTTAAACTCCAG	MIMAT0000062_MirBase_let-7a_microRNA	let-7a	1	22	1	22	0.00078	ENSG00000198763_ENST00000361453_MT-ND2_mRNA	MT-ND2	23	50	644	671	3.6e-07	5prime	(((.((((((((.((.......))..))))))))))).............	2-8 one mismatch	moderate	unknown	let-7a_MT-ND2
A375	A1	98164_42	ATCACATTGCCAGGGATTTCCAAAACCCTACAAATGTGAAAAATG	MIMAT0000078_MirBase_miR-23a_microRNA	miR-23a	1	21	1	21	0.0023	ENSG00000198521_ENST00000354959_ZNF43_mRNA	ZNF43	23	45	2247	2269	0.00017	5prime	.(((((((...((((.........))))...)))))))......	2-8 no mismatches	weak	CDS	miR-23a_ZNF43
A375	A1	99247_42	TAAAGTGCTTATAGTGCAGGTAATTTACCCCTGCGCTAGAGTAAGCACTT	MIMAT0000075_MirBase_miR-20a_microRNA	miR-20a	1	22	1	22	0.00078	ENSG00000124201_ENST00000396105_ZNFX1_mRNA	ZNFX1	23	50	6466	6493	3.6e-07	5prime	..((((((((((((((((((.........)))))))))...)))))))))	2-8 one mismatch	strong	3'UTR	miR-20a_ZNFX1
A375	A1	99288_42	TAGCAGCACGTAAATATTGAATGCTGCTAAAAACAAGAGG	MIMAT0000069_MirBase_miR-16_microRNA	miR-16	1	19	1	19	0.022	ENSG00000166441_ENST00000314138_RPL27A_mRNA	RPL27A	18	38	629	649	0.0017	5prime	((((((((...............)))))))).........	2-8 no mismatches	absent	CDS	miR-16_RPL27A
A375	A1	99493_42	TGAGGTAGTAGGTTGTATAGTCCCCACACAACTCATCTACCTCACCTCAG	MIMAT0000062_MirBase_let-7a_microRNA	let-7a	1	21	1	21	0.0028	ENSG00000134532_ENST00000309359_SOX5_mRNA	SOX5	22	50	407	435	1e-07	5prime	((((((((..((((((...........))))))...))))))))......	2-8 no mismatches	moderate	unknown	let-7a_SOX5
A375	A1	99532_42	TGGCTCAGTTCAGCAGGACACTGAGCCACAACCCAAACAACCC	MIMAT0000080_MirBase_miR-24_microRNA	miR-24	1	18	1	18	0.094	ENSG00000198786_ENST00000361567_MT-ND5_mRNA	MT-ND5	17	43	197	223	9.4e-07	5prime	(((((((((((.......)).)))))))))...............	2-8 no mismatches	weak	unknown	miR-24_MT-ND5
A375	A1	99561_42	TGTGCAAATCTATGCAAAACTGATTGCAGATTTGCACACATAAATTCCTC	MIMAT0000073_MirBase_miR-19a_microRNA	miR-19a	1	23	1	23	0.00022	ENSG00000151893_ENST00000369151_C10orf46_mRNA	C10orf46	24	50	5009	5035	1.3e-06	5prime	((((((((((..(((((......)))))))))))))))............	2-8 no mismatches	moderate	3'UTR	miR-19a_C10orf46
A375	A1	100219_41	AGCTACATTGTCTGCTGGGTTTCCCATGAAACCCGAAGACAAGAAGGAGA	MIMAT0000278_MirBase_miR-221_microRNA	miR-221	1	23	1	23	0.00022	ENSG00000065427_ENST00000302445_KARS_mRNA	KARS	24	50	1755	1781	1.3e-06	5prime	.......((((((..((((((((....)))))))).))))))........	other	strong	CDS	miR-221_KARS
A375	A1	100494_41	CAAAGTGCTTACAGTGCAGGTAGTTACCTGCCAAACTACTAGTCACTTTA	MIMAT0000070_MirBase_miR-17_microRNA	miR-17	1	23	1	23	0.00022	ENSG00000073711_ENST00000264977_PPP2R3A_mRNA	PPP2R3A	22	50	4629	4657	1e-07	5prime	.((((((((...((((((((((....)))))))...)))...)).)))))).	2-8 no mismatches	strong	3'UTR	miR-17_PPP2R3A
A375	A1	101492_41	TAAAGTGCTGACAGTGCAGCCTCAGCACTGTCACTTTTAAAACCTG	MIMAT0000680_MirBase_miR-106b_microRNA	miR-106b	1	19	1	19	0.031	ENSG00000158615_ENST00000367188_PPP1R15B_mRNA	PPP1R15B	19	46	3494	3521	3e-07	5prime	(((((...(((((((((........))))))))).))))).......	other	strong	3'UTR	miR-106b_PPP1R15B
A375	A1	101572_41	TATTGCACTTGTCCCGGCCTGTCCGGCCGGGAATGTGCAGTCACAG	MIMAT0000092_MirBase_miR-92a_microRNA	miR-92a	1	22	1	22	0.00066	ENSG00000163430_ENST00000295633_FSTL1_mRNA	FSTL1	23	46	470	493	5.1e-05	5prime	.(((((((...((((((((.....))))))))..))))))).....	2-8 no mismatches	moderate	CDS	miR-92a_FSTL1
A375	A1	101789_41	TGAGGTAGTAGGTTGTATAGTTACAACCTATACCTCCCAAAATAATG	MIMAT0000062_MirBase_let-7a_microRNA	let-7a	1	22	1	22	0.00069	ENSG00000143569_ENST00000428931_UBAP2L_mRNA	UBAP2L	23	47	1902	1926	1.5e-05	5prime	.((((((.((((((((......))))))))))))))...........	2-7 no mismatches	moderate	CDS	let-7a_UBAP2L
A375	A1	102037_40	AAAGCTGGGTTGAGAGGGCGACTCTCAGCTCTCGGCGCACG	MIMAT0000510_MirBase_miR-320a_microRNA	miR-320a	1	21	2	22	0.0018	ENSG00000182718_ENST00000451270_ANXA2_mRNA	ANXA2	22	41	19	38	0.0065	5prime	...(((((((((((((.....))))))))))..))).....	2-8 two mismatches	moderate	5'UTR	miR-320a_ANXA2
A375	A1	102547_40	AGCTACATTGTCTGCTGGGTTTCACCATGAAACCCGAAGACAAGAAGGAG	MIMAT0000278_MirBase_miR-221_microRNA	miR-221	1	23	1	23	0.00022	ENSG00000065427_ENST00000302445_KARS_mRNA	KARS	25	50	1755	1780	4.7e-06	5prime	.......((((((..((((((((....)))))))).)))))).......	other	strong	CDS	miR-221_KARS
A375	A1	102563_40	AGGCAAGATGCTGGCATAGTGCCAATTATCTTGCCTCTCCACCC	MIMAT0000089_MirBase_miR-31_microRNA	miR-31	1	19	1	19	0.028	ENSG00000136381_ENST00000258886_IREB2_mRNA	IREB2	19	44	2014	2039	3.6e-06	5prime	((((((((((.((((((..))))))..))))))))))........	2-8 no mismatches	moderate	CDS	miR-31_IREB2
A375	A1	102812_40	CAACACCAGTCGATGGGCTGTTTAGCTCATCCAAAGGTGTTACCCTG	MIMAT0004494_MirBase_miR-21*_microRNA	miR-21*	1	21	1	21	0.0025	ENSG00000122497_ENST00000310701_NBPF14_mRNA	NBPF14	19	47	3138	3166	8.8e-08	5prime	.((((((....(((((((((.....)))))))))....))))))......	2-7 no mismatches	strong	unknown	miR-21*_NBPF14
A375	A1	102963_40	CCCAGGCTGGAGTGCAATGTATTGCACTTGTCCCGGCC	MIMAT0000092_MirBase_miR-92a_microRNA	miR-92a	20	38	1	19	0.019	ENSG00000161714_ENST00000322765_PLCD3_mRNA	PLCD3	1	20	3082	3101	0.0053	3prime	....(((((((((((((((.)))))))))....))))))	other	strong	unknown	miR-92a_PLCD3
A375	A1	103963_40	TATTGCACTTGTCCCGGCCTGTATTTCATAACCAGGCCGGACCACG	MIMAT0000092_MirBase_miR-92a_microRNA	miR-92a	1	22	1	22	0.00066	ENSG00000167565_ENST00000322354_SERTAD3_mRNA	SERTAD3	23	46	1254	1277	5.1e-05	5prime	.............((((((((...........))))))))......	other	moderate	3'UTR	miR-92a_SERTAD3
A375	A1	104013_40	TCCCTGAGACCCTAACTTGTGATACACACACACAACTCAGGGAAGGAGGT	MIMAT0000423_MirBase_miR-125b_microRNA	miR-125b	1	22	1	22	0.00078	ENSG00000225697_ENST00000420764_SLC26A6_mRNA	SLC26A6	23	50	2475	2502	3.6e-07	5prime	((((((((........(((((.........))))))))))))).......	2-8 no mismatches	moderate	3'UTR	miR-125b_SLC26A6
A375	A1	104159_40	TGAGGTAGTAGATTGTATAGAACCTACCTCATCCTCCTG	MIMAT0000067_MirBase_let-7f_microRNA	let-7f	1	20	1	20	0.0057	ENSG00000172053_ENST00000306125_QARS_mRNA	QARS	20	39	2679	2698	0.0057	5prime	((((((((................))))))))........	2-8 no mismatches	absent	CDS	let-7f_QARS
A375	A1	104165_40	TGAGGTAGTAGGTTGTATAGTACCCAACATCTACCTCATTCCAG	MIMAT0000062_MirBase_let-7a_microRNA	let-7a	1	21	1	21	0.0021	ENSG00000173473_ENST00000254480_SMARCC1_mRNA	SMARCC1	22	44	621	643	0.00017	5prime	((((((((...((((.........))))..))))))))......	2-8 no mismatches	weak	CDS	let-7a_SMARCC1
A375	A1	104166_40	TGAGGTAGTAGGTTGTATAGTCCCCCCACACAACTCATCTACCTCACCTC	MIMAT0000062_MirBase_let-7a_microRNA	let-7a	1	21	1	21	0.0028	ENSG00000134532_ENST00000309359_SOX5_mRNA	SOX5	24	50	407	433	1.3e-06	5prime	((((((((..((((((...........))))))...))))))))....	2-8 no mismatches	moderate	unknown	let-7a_SOX5
A375	A1	104270_40	TTCACAGTGGCTAAGTTCCGTTACTTAGCTCTTAGCTGTGAAATAACTCT	MIMAT0000084_MirBase_miR-27a_microRNA	miR-27a	1	20	1	20	0.01	ENSG00000064393_ENST00000406875_HIPK2_mRNA	HIPK2	19	50	5973	6004	2.2e-09	5prime	((((((((((((((((..(..)..))))))))....))))))))........	2-8 no mismatches	strong	3'UTR	miR-27a_HIPK2
A375	A1	104340_39	AAAAGCTGGGTTGAGAGGGCGCTACAGCCCTCAAAAACAGCTTATACTCT	MIMAT0000510_MirBase_miR-320a_microRNA	miR-320a	1	21	1	21	0.0028	ENSG00000149557_ENST00000278919_FEZ1_mRNA	FEZ1	21	50	1648	1677	2.8e-08	5prime	..((((((..((..((((((.......)))))).))..)))))).......	2-8 one mismatch	moderate	3'UTR	miR-320a_FEZ1
A375	A1	104570_39	AAGCTGCCAGTTGAAGAACTGTATTACTTCATGGCAGCTATCCCACAG	MIMAT0000077_MirBase_miR-22_microRNA	miR-22	1	22	1	22	0.00072	ENSG00000070756_ENST00000318607_PABPC1_mRNA	PABPC1	24	48	2350	2374	1.5e-05	5prime	.((((((((..(((((.........))))))))))))).........	2-8 no mismatches	moderate	CDS	miR-22_PABPC1
A375	A1	104571_39	AAGCTGCCAGTTGAAGAACTGTTTACTTCATGGCAGCTATCCCAC	MIMAT0000077_MirBase_miR-22_microRNA	miR-22	1	22	1	22	0.00063	ENSG00000070756_ENST00000318607_PABPC1_mRNA	PABPC1	23	45	2350	2372	0.00017	5prime	.((((((((..(((((.........))))))))))))).......	2-8 no mismatches	moderate	CDS	miR-22_PABPC1
A375	A1	104989_39	AGGCAAGATGCTGGCATAGCTGCCCAGCTCTGTCAGCCTCAAGTCTTGCC	MIMAT0000089_MirBase_miR-31_microRNA	miR-31	1	21	1	21	0.0028	ENSG00000103932_ENST00000304330_RPAP1_mRNA	RPAP1	22	50	3674	3702	1e-07	5prime	.(((((((((((((((.((((....)))).))))))).....))))))))	2-8 no mismatches	strong	CDS	miR-31_RPAP1
A375	A1	105138_39	ATCACATTGCCAGGGATTTCCAATACCCACCACATCCCTGTTAATGTGAC	MIMAT0000078_MirBase_miR-23a_microRNA	miR-23a	1	21	1	21	0.0028	ENSG00000152990_ENST00000334304_GPR125_mRNA	GPR125	23	50	2309	2336	3.6e-07	5prime	.((((((((.(((((((...............))))))).)))))))).	2-8 no mismatches	moderate	CDS	miR-23a_GPR125
A375	A1	105139_39	ATCACATTGCCAGGGATTTCCAATTATTTTCGCACAATGGGAATCTCTAA	MIMAT0000078_MirBase_miR-23a_microRNA	miR-23a	1	21	1	21	0.0028	ENSG00000204370_ENST00000375549_SDHD_mRNA	SDHD	24	50	1214	1240	1.3e-06	5prime	...........((((((((((...............))))))))))..	other	strong	3'UTR	miR-23a_SDHD
A375	A1	105270_39	CAAAGTGCTGTTCGTGCAGGTAGCTCCTGCATGGACGGCACTTTACATAT	MIMAT0000093_MirBase_miR-93_microRNA	miR-93	1	23	1	23	0.00022	ENSG00000107882_ENST00000369902_SUFU_mRNA	SUFU	23	50	1330	1357	3.6e-07	5prime	.(((((((((((((((((((......)))))))))))))))))))......	2-8 no mismatches	strong	CDS	miR-93_SUFU
A375	A1	106448_39	TAAAGTGCTGACAGTGCAGCCTTTTTTGCACTGAACATAAGCACTTTATA	MIMAT0000680_MirBase_miR-106b_microRNA	miR-106b	1	19	1	19	0.036	ENSG00000072121_ENST00000347230_ZFYVE26_mRNA	ZFYVE26	19	50	9396	9427	2.2e-09	5prime	(((((((((..(((((((.........)))))))......)))))))))..	2-8 no mismatches	moderate	3'UTR	miR-106b_ZFYVE26
A375	A1	106541_39	TATTGCACTTGTCCCGGCCTGCTTACAAGCTGGGAATATAAGTGCATTAA	MIMAT0000092_MirBase_miR-92a_microRNA	miR-92a	1	21	1	21	0.0028	ENSG00000183779_ENST00000331569_ZNF703_mRNA	ZNF703	21	50	2166	2195	2.8e-08	5prime	((.(((((((((((((((.((.....)).)))))))...)))))))).)).	2-8 one mismatch	strong	3'UTR	miR-92a_ZNF703
A375	A1	106544_39	TATTGCACTTGTCCCGGCCTGTCCCCCAAGGGGCGGGCGCTG	MIMAT0000092_MirBase_miR-92a_microRNA	miR-92a	1	22	1	22	0.00053	ENSG00000109133_ENST00000504986_TMEM33_mRNA	TMEM33	23	42	389	408	0.0069	5prime	....((.((((((((..............)))))))).))..	other	moderate	CDS	miR-92a_TMEM33
A375	A1	107116_38	AACCCGTAGATCCGAACTTGTGATTTCATCAAGTTCGACAC	MIMAT0000098_MirBase_miR-100_microRNA	miR-100	1	22	1	22	0.0005	ENSG00000198034_ENST00000316084_RPS4X_mRNA	RPS4X	21	41	615	635	0.0018	5prime	............((((((((...........))))))))....	other	moderate	CDS	miR-100_RPS4X
A375	A1	107558_38	AGAGGTAGTAGGTTGCATAGTTACAACAATACTACCTCACTACTACATCT	MIMAT0000065_MirBase_let-7d_microRNA	let-7d	1	22	1	22	0.00078	ENSG00000137710_ENST00000343115_RDX_mRNA	RDX	23	50	3027	3054	3.6e-07	5prime	.(((((((((.((((........))))..)))))))))............	2-8 no mismatches	moderate	3'UTR	let-7d_RDX
A375	A1	107567_38	AGCAGCATTGTACAGGGCTATGAATCTCTATGCCCAATATGCTGCCTCAA	MIMAT0000101_MirBase_miR-103_microRNA	miR-103	1	23	1	23	0.00022	ENSG00000077514_ENST00000263681_POLD3_mRNA	POLD3	24	50	3297	3323	1.3e-06	5prime	.(((((((......((((...((...))...))))...))))))).....	2-8 no mismatches	moderate	3'UTR	miR-103_POLD3
A375	A1	107614_38	AGCTACATTGTCTGCTGGGATATCCAGCTGGCACGTCGCATCCG	MIMAT0000278_MirBase_miR-221_microRNA	miR-221	1	19	1	19	0.028	ENSG00000196532_ENST00000360577_HIST1H3C_mRNA	HIST1H3C	19	44	397	422	3.6e-06	5prime	.((.((..((((.((((((....)))))).)))).)).)).....	other	strong	unknown	miR-221_HIST1H3C
A375	A1	107632_38	AGGCAAGATGCTGGCATAGTCAGCTCATTCTTGCCTTACTCCAATG	MIMAT0000089_MirBase_miR-31_microRNA	miR-31	1	19	1	19	0.031	ENSG00000172939_ENST00000311806_OXSR1_mRNA	OXSR1	19	46	2252	2279	3e-07	5prime	((((((((.((((((....))))))....))))))))..........	2-8 no mismatches	moderate	3'UTR	miR-31_OXSR1
A375	A1	107780_38	ATCACATTGCCAGGGATTTCCAAACACAATGGGAATCTCTAATGTGAAAA	MIMAT0000078_MirBase_miR-23a_microRNA	miR-23a	1	21	1	21	0.0028	ENSG00000204370_ENST00000375549_SDHD_mRNA	SDHD	25	50	1223	1248	4.7e-06	5prime	.(((((((...((((((((((......)))))))))))))))))...	2-8 no mismatches	strong	3'UTR	miR-23a_SDHD
A375	A1	107781_38	ATCACATTGCCAGGGATTTCCACTTTTTCCCTGGCAAATGTGACATCTG	MIMAT0000078_MirBase_miR-23a_microRNA	miR-23a	1	21	1	21	0.0027	ENSG00000006831_ENST00000357103_ADIPOR2_mRNA	ADIPOR2	23	49	1256	1282	1.2e-06	5prime	.(((((((((((((((..........)))))))))).)))))......	2-8 no mismatches	moderate	CDS	miR-23a_ADIPOR2
A375	A1	109115_38	TAAGGTGCATCTAGTGCAGATAGATTTGCACAGAAGCACATGCACCTACC	MIMAT0000072_MirBase_miR-18a_microRNA	miR-18a	1	23	1	23	0.00022	ENSG00000069399_ENST00000164227_BCL3_mRNA	BCL3	23	50	1728	1755	3.6e-07	5prime	..((((((((((.((((((((...)))))))))))......)))))))...	2-8 one mismatch	strong	3'UTR	miR-18a_BCL3
A375	A1	109131_38	TACCACAGGGTAGAACCACGAACAAGTGGTTCTTCCAGAAACTGCGGTTT	MIMAT0004597_MirBase_miR-140-3p_microRNA	miR-140-3p	1	20	1	20	0.01	ENSG00000131469_ENST00000253788_RPL27_mRNA	RPL27	20	50	423	453	7.8e-09	5prime	.(((.(((((.((((((((.......)))))))).)).....))).)))..	2-8 one mismatch	strong	CDS-3'UTR	miR-140-3p_RPL27
A375	A1	109277_38	TCCCTGAGACCCTAACTTGACCGGTTCTCAGGGACAG	MIMAT0000423_MirBase_miR-125b_microRNA	miR-125b	1	19	1	19	0.018	ENSG00000233927_ENST00000417088_RPS28_mRNA	RPS28	19	37	91	109	0.018	5prime	(((((((((.((...........)).)))))))))...	2-8 no mismatches	weak	unknown	miR-125b_RPS28
A375	A1	109462_38	TGAGGTAGTAGGTTGTGTGGTTACAACCTCACAACCTTGGCTGAGTCTTG	MIMAT0000063_MirBase_let-7b_microRNA	let-7b	1	22	1	22	0.00078	ENSG00000136997_ENST00000377970_MYC_mRNA	MYC	24	50	1959	1985	1.3e-06	5prime	.(((.((((((((((((.((((.)))).))))))))..))))...))).	2-8 one mismatch	strong	3'UTR	let-7b_MYC
A375	A1	109508_38	TGGCTCAGTTCAGCAGGAACAGAACCTGCAGTCTGAGCCTTTCCCATG	MIMAT0000080_MirBase_miR-24_microRNA	miR-24	1	22	1	22	0.00072	ENSG00000162062_ENST00000361837_C16orf59_mRNA	C16orf59	22	48	1347	1373	1.2e-06	5prime	.(((((((....(((((........)))))...))))))).........	2-8 no mismatches	moderate	CDS-3'UTR	miR-24_C16orf59
A375	A1	109509_38	TGGCTCAGTTCAGCAGGAACAGTTATACCTGCTTCTGAGCCAAAG	MIMAT0000080_MirBase_miR-24_microRNA	miR-24	1	22	1	22	0.00063	ENSG00000112290_ENST00000392589_WASF1_mRNA	WASF1	21	45	2268	2292	1.3e-05	5prime	((((((((...((((((............)))))).))))))))...	2-8 no mismatches	moderate	CDS	miR-24_WASF1
A375	A1	110501_37	ATCACATTGCCAGGGATTTCCATCCCCAACAATGTGAAAACGGCTGTCTG	MIMAT0000078_MirBase_miR-23a_microRNA	miR-23a	1	21	1	21	0.0028	ENSG00000188229_ENST00000340384_TUBB2C_mRNA	TUBB2C	22	50	1181	1209	1e-07	5prime	.((((((((...(((((....)))))...)))))))).............	2-8 no mismatches	moderate	CDS	miR-23a_TUBB2C
A375	A1	110801_37	CCCAGGCTGGAGTGCAATGTATTGCACTTGTCCCGGCCTGT	MIMAT0000092_MirBase_miR-92a_microRNA	miR-92a	20	41	1	22	0.0005	ENSG00000161714_ENST00000322765_PLCD3_mRNA	PLCD3	1	20	3082	3101	0.0065	3prime	..(((((((((((((((((.)))))))))....)))))))).	2-8 no mismatches	strong	unknown	miR-92a_PLCD3
A375	A1	111910_37	TAAAGTGCTTATAGTGCAGGTAGCATCCCTGCATGAGCCACTTTACCTG	MIMAT0000075_MirBase_miR-20a_microRNA	miR-20a	1	23	1	23	0.00021	ENSG00000185670_ENST00000394807_ZBTB3_mRNA	ZBTB3	23	49	1455	1481	1.2e-06	5prime	((((((((((...(((((((........))))))))))).))))))....	2-8 no mismatches	strong	CDS	miR-20a_ZBTB3
A375	A1	111997_37	TATTGCACTTGTCCCGGCCTGTATTTTCGGGCCAGTGCAACCAATACTG	MIMAT0000092_MirBase_miR-92a_microRNA	miR-92a	1	22	1	22	0.00075	ENSG00000184254_ENST00000329841_ALDH1A3_mRNA	ALDH1A3	23	49	1766	1792	1.2e-06	5prime	..(((((((.(.(((((.........)))))).))))))).........	2-8 one mismatch	moderate	CDS	miR-92a_ALDH1A3
A375	A1	112278_37	TGAGGTAGTAGTTTGTACAGTTACCTACCTCTTCACCTACAG	MIMAT0000414_MirBase_let-7g_microRNA	let-7g	1	22	1	22	0.00053	ENSG00000184110_ENST00000331666_EIF3S8_mRNA	EIF3S8	23	42	2454	2473	0.0069	5prime	.(((((((................)))))))...........	2-8 no mismatches	absent	CDS	let-7g_EIF3S8
A375	A1	113280_36	AGGCAAGATGCTGGCATAGCTCTGTCAGCCTCAAGTCTTGCCAAACCTCA	MIMAT0000089_MirBase_miR-31_microRNA	miR-31	1	21	1	21	0.0028	ENSG00000103932_ENST00000304330_RPAP1_mRNA	RPAP1	18	50	3678	3710	6e-10	5prime	.(((((((((((((((.(((()))).))))))).....))))))))........	2-8 no mismatches	strong	CDS	miR-31_RPAP1
A375	A1	113433_36	ATCACATTGCCAGGGATTTCATCCCCAACAATGTGAAAACGGCTGTCTGT	MIMAT0000078_MirBase_miR-23a_microRNA	miR-23a	1	20	1	20	0.01	ENSG00000188229_ENST00000340384_TUBB2C_mRNA	TUBB2C	21	50	1181	1210	2.8e-08	5prime	.((((((((...(((((...)))))...))))))))..............	2-8 no mismatches	moderate	CDS	miR-23a_TUBB2C
A375	A1	113437_36	ATCACATTGCCAGGGATTTCCAATCCCCAACAATGTGAAAA	MIMAT0000078_MirBase_miR-23a_microRNA	miR-23a	1	21	1	21	0.0018	ENSG00000188229_ENST00000340384_TUBB2C_mRNA	TUBB2C	23	41	1181	1199	0.023	5prime	.((((((((...(((((....)))))...))))))))...	2-8 no mismatches	moderate	CDS	miR-23a_TUBB2C
A375	A1	114933_36	TATTGCACTTGTCCCGGCCTGTAAACTTTTTCAATGGTTGGGACAA	MIMAT0000092_MirBase_miR-92a_microRNA	miR-92a	1	22	1	22	0.00066	ENSG00000147852_ENST00000382100_VLDLR_mRNA	VLDLR	20	46	3394	3420	1.1e-06	5prime	.........((((((((((...................)))))))))).	other	strong	3'UTR	miR-92a_VLDLR
A375	A1	114997_36	TCCCTGAGACCCTAACTTGTGACGAGCTCAGGGAGGAC	MIMAT0000423_MirBase_miR-125b_microRNA	miR-125b	1	22	1	22	0.00041	ENSG00000167674_ENST00000301284_AC011498-2_mRNA	AC011498-2	21	38	1207	1224	0.068	5prime	((((((((.......(((((...)))))))))))))....	2-8 no mismatches	moderate	unknown	miR-125b_AC011498-2
A375	A1	115191_36	TGAGGTAGTAGATTGTATAGTTCTCACTAAACATTCTACTACTCACTCTC	MIMAT0000067_MirBase_let-7f_microRNA	let-7f	1	22	1	22	0.00078	ENSG00000198886_ENST00000361381_MT-ND4_mRNA	MT-ND4	23	50	516	543	3.6e-07	5prime	...(((((((((.(((.((((....)))).))).))))))))).......	2-8 two mismatches	strong	unknown	let-7f_MT-ND4
A375	A1	115198_36	TGAGGTAGTAGGTTGTATAGACAACAATACTACCTCACTACTACATC	MIMAT0000062_MirBase_let-7a_microRNA	let-7a	1	20	1	20	0.0089	ENSG00000137710_ENST00000343115_RDX_mRNA	RDX	20	47	3026	3053	3.2e-07	5prime	((((((((((.(((((.....)))))..))))))))))..........	2-8 no mismatches	moderate	3'UTR	let-7a_RDX
A375	A1	115199_36	TGAGGTAGTAGGTTGTATAGACACCACTCGCTACCTCATTCG	MIMAT0000062_MirBase_let-7a_microRNA	let-7a	1	20	1	20	0.0069	ENSG00000113369_ENST00000265138_ARRDC3_mRNA	ARRDC3	19	42	626	649	4.1e-05	5prime	(((((((((.(((.((........)).))).)))))))))....	2-8 no mismatches	moderate	CDS	let-7a_ARRDC3
A375	A1	115200_36	TGAGGTAGTAGGTTGTATAGACCCAACATCTACCTCATTCC	MIMAT0000062_MirBase_let-7a_microRNA	let-7a	1	20	1	20	0.0065	ENSG00000173473_ENST00000254480_SMARCC1_mRNA	SMARCC1	19	41	619	641	0.00014	5prime	((((((((...((((..........))))..))))))))....	2-8 no mismatches	weak	CDS	let-7a_SMARCC1
A375	A1	115203_36	TGAGGTAGTAGGTTGTATAGCCTCCTACACCTACCTCTCTCTG	MIMAT0000062_MirBase_let-7a_microRNA	let-7a	1	20	1	20	0.0073	ENSG00000087086_ENST00000331825_FTL_mRNA	FTL	20	43	278	301	4.4e-05	5prime	.(((((((((((..((....))..)))))...))))))......	2-8 no mismatches	moderate	CDS	let-7a_FTL
A375	A1	115204_36	TGAGGTAGTAGGTTGTATAGTATTTAACCACAAACTACCTCTACTG	MIMAT0000062_MirBase_let-7a_microRNA	let-7a	1	21	1	21	0.0024	ENSG00000078618_ENST00000352171_NRD1_mRNA	NRD1	22	46	2485	2509	1.4e-05	5prime	.((((((((.(((((.........)))))....)))))))).....	2-8 no mismatches	moderate	CDS	let-7a_NRD1
A375	A1	115208_36	TGAGGTAGTAGGTTGTATAGTTATAATCTACCTCACTTTCCCTG	MIMAT0000062_MirBase_let-7a_microRNA	let-7a	1	22	1	22	0.0006	ENSG00000229833_ENST00000456958_AC008763-1_mRNA	AC008763-1	23	44	58	79	0.0006	5prime	((((((...(((((((......))))))))))))).........	2-8 two mismatches	moderate	CDS	let-7a_AC008763-1
A375	A1	115215_36	TGAGGTAGTAGGTTGTGTGGTTTCCCCACACAACTCATCTACCTCACCTC	MIMAT0000063_MirBase_let-7b_microRNA	let-7b	1	22	1	22	0.00078	ENSG00000134532_ENST00000309359_SOX5_mRNA	SOX5	24	50	407	433	1.3e-06	5prime	((((((((..((((((((((....))))))))))...))))))))....	2-8 no mismatches	strong	unknown	let-7b_SOX5
A375	A1	116178_35	AGGCAAGATGCTGGCATAGCTGTTTTCCTCTTATTCCAGCAGTATTCTTG	MIMAT0000089_MirBase_miR-31_microRNA	miR-31	1	21	1	21	0.0028	ENSG00000120137_ENST00000239231_PANK3_mRNA	PANK3	22	50	7326	7354	1e-07	5prime	...(((((((((((.((((...........)))).))))))....)))))	2-8 two mismatches	strong	3'UTR	miR-31_PANK3
A375	A1	116471_35	CAAAGTGCTGTTCGTGCAGGTAGCCTCAGCACTGTCACTTTTAAAACC	MIMAT0000093_MirBase_miR-93_microRNA	miR-93	1	23	1	23	0.0002	ENSG00000158615_ENST00000367188_PPP1R15B_mRNA	PPP1R15B	23	48	3494	3519	4.3e-06	5prime	.(((((((.....((((((((..))))..)))).).)))))).......	2-8 no mismatches	moderate	3'UTR	miR-93_PPP1R15B
A375	A1	117875_35	TAAGGTGCATCTAGTGCAGTTTACAAACACACGATGCACCTTAACTCACC	MIMAT0001412_MirBase_miR-18b_microRNA	miR-18b	1	21	1	21	0.0028	ENSG00000146830_ENST00000275732_GIGYF1_mRNA	GIGYF1	21	50	4446	4475	2.8e-08	5prime	(((((((((((..(((............)))..))))))))))).......	2-8 no mismatches	moderate	3'UTR	miR-18b_GIGYF1
A375	A1	117920_35	TAGCACCATTTGAAATCAGACGGTGCTATGTGCTACAGGAGGTGGTGCTT	MIMAT0000100_MirBase_miR-29b_microRNA	miR-29b	1	19	1	19	0.036	ENSG00000120137_ENST00000239231_PANK3_mRNA	PANK3	17	50	639	672	1.7e-10	5prime	(((((((.((((.......)))).)))))))......................	2-7 no mismatches	weak	CDS	miR-29b_PANK3
A375	A1	117923_35	TAGCAGCACGTAAATATTGAATGCTGCTAAAAACAAGAT	MIMAT0000069_MirBase_miR-16_microRNA	miR-16	1	19	1	19	0.02	ENSG00000166441_ENST00000314138_RPL27A_mRNA	RPL27A	18	38	629	649	0.0016	5prime	((((((((...............)))))))).........	2-8 no mismatches	absent	CDS	miR-16_RPL27A
A375	A1	117953_35	TATTGCACTTGTCCCGGCCTGATTTCATAACCAGGCCGGACCACG	MIMAT0000092_MirBase_miR-92a_microRNA	miR-92a	1	21	1	21	0.0023	ENSG00000167565_ENST00000322354_SERTAD3_mRNA	SERTAD3	18	45	1250	1277	2.9e-07	5prime	.............((((((((..............))))))))......	other	moderate	3'UTR	miR-92a_SERTAD3
A375	A1	118011_35	TCCCAACAATTATATTACTACCACTGTAGGTAGTTTCATGTTGT	MIMAT0000226_MirBase_miR-196a_microRNA	miR-196a	27	44	1	18	0.1	ENSG00000198886_ENST00000361381_MT-ND4_mRNA	MT-ND4	1	26	17	42	3.6e-06	3prime	.....(((((......((((((......)))))).....)))))	other	moderate	unknown	miR-196a_MT-ND4
A375	A1	118247_35	TGAGGTAGTAGGTTGTATAGACCTACCTCAACCACTG	MIMAT0000062_MirBase_let-7a_microRNA	let-7a	1	20	1	20	0.0049	ENSG00000163430_ENST00000295633_FSTL1_mRNA	FSTL1	19	37	569	587	0.018	5prime	((((((...(((((.......))))))))))).......	2-8 two mismatches	moderate	CDS	let-7a_FSTL1
A375	A1	118249_35	TGAGGTAGTAGGTTGTATAGTTACAATATCTACCTCATCATG	MIMAT0000062_MirBase_let-7a_microRNA	let-7a	1	22	1	22	0.00053	ENSG00000140474_ENST00000440863_ULK3_mRNA	ULK3	19	42	356	379	0.0019	5prime	((((((((...(((((..........)))))..)))))))).....	2-8 no mismatches	moderate	CDS	let-7a_ULK3
A375	A1	118259_35	TGAGGTAGTAGGTTGTGTGGTTATATTTCCACACACTGCCCTACCTCCTG	MIMAT0000063_MirBase_let-7b_microRNA	let-7b	1	22	1	22	0.00078	ENSG00000214160_ENST00000397676_ALG3_mRNA	ALG3	24	50	1121	1147	1.3e-06	5prime	.(((((((..((((((((((.......)))))))..))))))))))...	2-8 no mismatches	strong	CDS	let-7b_ALG3
A375	A1	118260_35	TGAGGTAGTAGGTTGTGTGGTTATTTCCACACACTGCCCTACCTCCTGTG	MIMAT0000063_MirBase_let-7b_microRNA	let-7b	1	22	1	22	0.00078	ENSG00000214160_ENST00000397676_ALG3_mRNA	ALG3	22	50	1121	1149	1e-07	5prime	.(((((((..((((((((((.......)))))))..)))))))))).....	2-8 no mismatches	strong	CDS	let-7b_ALG3
A375	A1	118475_35	TTTGGCAATGGTAGAACTCACACTGTCGAGTTCTACAAATTGCCAAAACC	MIMAT0000259_MirBase_miR-182_microRNA	miR-182	1	24	1	24	6e-05	ENSG00000143341_ENST00000271588_HMCN1_mRNA	HMCN1	25	50	5868	5893	4.7e-06	5prime	(((((((((.(((((((((........)))))))))..)))))))))...	2-8 no mismatches	strong	CDS	miR-182_HMCN1
A375	A1	118510_34	AAAAGCTGGGTTGAGAGGGCGCCCCTCTCTCCAGCCCAGCTTCAACCCTG	MIMAT0000510_MirBase_miR-320a_microRNA	miR-320a	1	21	1	21	0.0028	ENSG00000116580_ENST00000271883_GON4L_mRNA	GON4L	21	50	3189	3218	2.8e-08	5prime	..((((((((((((((((((.))))...)))).))))))))))........	2-8 one mismatch	strong	CDS	miR-320a_GON4L
A375	A1	119492_34	ATCACATTGCCAGGGATTTCCATCACAATGGGAATCTCTAATG	MIMAT0000078_MirBase_miR-23a_microRNA	miR-23a	1	21	1	21	0.002	ENSG00000204370_ENST00000375549_SDHD_mRNA	SDHD	24	43	1223	1242	0.0073	5prime	...........((((((((((......))))))))))....	other	strong	3'UTR	miR-23a_SDHD
A375	A1	119651_34	CAAAGTGCTGTTCGTGCAGCCCCTGCACCTCTTCTCAATGCACTTTAATA	MIMAT0000093_MirBase_miR-93_microRNA	miR-93	1	19	1	19	0.036	ENSG00000138623_ENST00000261918_SEMA7A_mRNA	SEMA7A	19	50	3310	3341	2.2e-09	5prime	.(((((((.(...((((((....)))))).......)...)))))))....	2-8 no mismatches	moderate	3'UTR	miR-93_SEMA7A
A375	A1	121250_34	TAGCACCATTTGAAATCAGTTATGGTGCTATTTCAATTAG	MIMAT0000100_MirBase_miR-29b_microRNA	miR-29b	1	20	1	20	0.0061	ENSG00000215301_ENST00000399959_DDX3X_mRNA	DDX3X	19	40	4341	4362	0.00047	5prime	(((((((((..............)))))))))..........	2-8 no mismatches	weak	3'UTR	miR-29b_DDX3X
A375	A1	121579_34	TGAGGGGCAGAGAGCGAGACTTTTTTTGCACATGCCCCTCTTACTG	MIMAT0004748_MirBase_miR-423-5p_microRNA	miR-423-5p	1	23	1	23	0.00018	ENSG00000158480_ENST00000289431_SPATA2_mRNA	SPATA2	25	46	2511	2532	0.00066	5prime	.((((((((....(((((.....)))))...))))))))......	2-8 no mismatches	moderate	3'UTR	miR-423-5p_SPATA2
A375	A1	121589_34	TGAGGTAGTAGGTTGTATAGATCACAACCTCTCTACCTCAACTCG	MIMAT0000062_MirBase_let-7a_microRNA	let-7a	1	20	1	20	0.0081	ENSG00000103449_ENST00000251020_SALL1_mRNA	SALL1	20	45	531	556	3.7e-06	5prime	((((((((.(((((((........)))))))..)))))))).....	2-8 no mismatches	moderate	CDS	let-7a_SALL1
A375	A1	121595_34	TGAGGTAGTAGGTTGTATAGTTAAACTACCTCAACACCCTG	MIMAT0000062_MirBase_let-7a_microRNA	let-7a	1	22	1	22	0.0005	ENSG00000092098_ENST00000324103_RNF31_mRNA	RNF31	23	41	367	385	0.023	5prime	(((((((((...............)))))))))........	2-8 no mismatches	weak	CDS	let-7a_RNF31
A375	A1	121600_34	TGAGGTAGTAGGTTGTATAGTTCCAACACACTACCTCATCTATG	MIMAT0000062_MirBase_let-7a_microRNA	let-7a	1	22	1	22	0.0006	ENSG00000086848_ENST00000398006_FDXACB1_mRNA	FDXACB1	23	44	644	665	0.0006	5prime	(((((((((..((((........))))..)))))))))......	2-8 no mismatches	moderate	5'UTR	let-7a_FDXACB1
A375	A1	121662_34	TGGCTCAGTTCAGCAGGAACAGTATTCCGTTTTCTTCCTGCATGATCCCT	MIMAT0000080_MirBase_miR-24_microRNA	miR-24	1	22	1	22	0.00078	ENSG00000141560_ENST00000269373_FN3KRP_mRNA	FN3KRP	22	50	1497	1525	1e-07	5prime	.((.(((.....(((((((................))))))).))).))..	2-8 two mismatches	moderate	3'UTR	miR-24_FN3KRP
A375	A1	124675_33	TAGCACCATTTGAAATCAGAATATTTCATTTCAAAGGTGCTAAAATCTG	MIMAT0000100_MirBase_miR-29b_microRNA	miR-29b	1	19	1	19	0.035	ENSG00000146425_ENST00000367089_DYNLT1_mRNA	DYNLT1	19	49	595	625	7.5e-09	5prime	(((((((.((((((((............))))))))))))))).......	2-7 no mismatches	moderate	3'UTR	miR-29b_DYNLT1
A375	A1	124680_33	TAGCAGCACGTAAATATTGATACCAGTGCTGCTGTAACTGAAGAAATGCC	MIMAT0000069_MirBase_miR-16_microRNA	miR-16	1	19	1	19	0.036	ENSG00000080824_ENST00000216281_HSP90AA1_mRNA	HSP90AA1	18	50	2308	2340	6e-10	5prime	(((((((((..................)))))))))................	2-8 no mismatches	weak	CDS	miR-16_HSP90AA1
A375	A1	124681_33	TAGCAGCACGTAAATATTGGCGAATGCTGCTAAAAACAAGAAG	MIMAT0000069_MirBase_miR-16_microRNA	miR-16	1	22	1	22	0.00056	ENSG00000166441_ENST00000314138_RPL27A_mRNA	RPL27A	22	41	630	649	0.0073	5prime	((((((((.................)))))))).........	2-8 no mismatches	absent	CDS	miR-16_RPL27A
A375	A1	125239_33	TTCAAGTAATCCAGGATAGGCTTCAGCCTATCCTACTAGAACTTGAAGCA	MIMAT0000082_MirBase_miR-26a_microRNA	miR-26a	1	22	1	22	0.00078	ENSG00000186298_ENST00000335007_PPP1CC_mRNA	PPP1CC	23	50	389	416	3.6e-07	5prime	(((((((..((.((((((((((..))))))))))....)))))))))...	2-7 no mismatches	strong	CDS	miR-26a_PPP1CC
A375	A1	125248_33	TTCACAGTGGCTAAGTTCCGCCTTCTGATTTAGCAATGCTGTGAATAAAA	MIMAT0000084_MirBase_miR-27a_microRNA	miR-27a	1	21	1	21	0.0028	ENSG00000159216_ENST00000344691_RUNX1_mRNA	RUNX1	22	50	3271	3299	1e-07	5prime	((((((((.((((((((.........))))))))...)))))))).....	2-8 no mismatches	moderate	unknown	miR-27a_RUNX1
A375	A1	126227_32	AGCTCGGTCTGAGGCCCCTCAGAACTGGGGCCTTCCAGCCGAGCCACTAA	MIMAT0001340_MirBase_miR-423-3p_microRNA	miR-423-3p	1	22	1	22	0.00078	ENSG00000148730_ENST00000373218_EIF4EBP2_mRNA	EIF4EBP2	22	50	4374	4402	1e-07	5prime	.((((((.((((((((((.........)))))))..)))))))))......	2-7 no mismatches	strong	3'UTR	miR-423-3p_EIF4EBP2
A375	A1	126248_32	AGGCAAGATGCTGGCATAGATGCTGTCTCTTGCCTCACTG	MIMAT0000089_MirBase_miR-31_microRNA	miR-31	1	19	1	19	0.022	ENSG00000139289_ENST00000266671_PHLDA1_mRNA	PHLDA1	18	40	4442	4464	0.00013	5prime	((((((((.((.(((((....))))))).)))))))).....	2-8 no mismatches	moderate	3'UTR	miR-31_PHLDA1
A375	A1	126626_32	CAAAGTGCTTACAGTGCAGATATAATACAGCACGTGGAGCACTTTAAAAA	MIMAT0000070_MirBase_miR-17_microRNA	miR-17	1	22	1	22	0.036	ENSG00000113356_ENST00000399107_POLR3G_mRNA	POLR3G	19	50	1262	1293	2.2e-09	5prime	.(((((((((...((((..(((.......))).))))...))))))))).....	2-8 no mismatches	strong	3'UTR	miR-17_POLR3G
A375	A1	126627_32	CAAAGTGCTTACAGTGCAGGTAGATCTTCCAATTAATTAGTAAGGATTCA	MIMAT0000070_MirBase_miR-17_microRNA	miR-17	1	23	1	23	0.00022	ENSG00000101966_ENST00000355640_XIAP_mRNA	XIAP	22	50	2965	2993	1e-07	5prime	.......(((((.............................)))))......	other	weak	3'UTR	miR-17_XIAP
A375	A1	128261_32	TAAAGTGCTGACAGTGCAGCCATTGCACTGATTAATGCACTTTTTCTG	MIMAT0000680_MirBase_miR-106b_microRNA	miR-106b	1	19	1	19	0.034	ENSG00000062598_ENST00000396391_ELMO2_mRNA	ELMO2	19	48	809	838	2.6e-08	5prime	.(((((((((((((((((......))))))).)))..))))))).....	2-8 no mismatches	strong	CDS	miR-106b_ELMO2
A375	A1	128263_32	TAAAGTGCTTATAGTGCAGGTAAAATTTACCCCTGCGCTAGAGTAAGCAC	MIMAT0000075_MirBase_miR-20a_microRNA	miR-20a	1	22	1	22	0.00078	ENSG00000124201_ENST00000396105_ZNFX1_mRNA	ZNFX1	25	50	6466	6491	4.7e-06	5prime	....((((((((((((((((.........)))))))))...)))))))	other	strong	3'UTR	miR-20a_ZNFX1
A375	A1	128339_32	TAGCAGCACGTAAATATTGAAGTGTGCAATATTTACCTG	MIMAT0000069_MirBase_miR-16_microRNA	miR-16	1	19	1	19	0.02	ENSG00000205423_ENST00000458059_TMEM188_mRNA	TMEM188	19	39	589	609	0.0016	5prime	......((.((((((((((........)))))))))).))	other	strong	5'UTR	miR-16_TMEM188
A375	A1	128341_32	TAGCAGCACGTAAATATTGGCGAATGCTGCTAAAAACAAGACTGGGGCTG	MIMAT0000069_MirBase_miR-16_microRNA	miR-16	1	22	1	22	0.00078	ENSG00000166441_ENST00000314138_RPL27A_mRNA	RPL27A	22	50	630	658	1e-07	5prime	((((((((.................))))))))..................	2-8 no mismatches	absent	CDS	miR-16_RPL27A
A375	A1	128738_32	TGAGGTAGTAGGTTGTATAGATAATCTACCTCACTTTCCCTG	MIMAT0000062_MirBase_let-7a_microRNA	let-7a	1	20	1	20	0.0069	ENSG00000229833_ENST00000456958_AC008763-1_mRNA	AC008763-1	20	42	57	79	0.00015	5prime	((((((((...(((......)))...)))))))).........	2-8 no mismatches	weak	CDS	let-7a_AC008763-1
A375	A1	128740_32	TGAGGTAGTAGGTTGTATAGTAACCTACCTCATCCTCCTG	MIMAT0000062_MirBase_let-7a_microRNA	let-7a	1	21	1	21	0.0017	ENSG00000172053_ENST00000306125_QARS_mRNA	QARS	22	40	2680	2698	0.022	5prime	.((((..(((((((.......))))))).....))))...	2-8 two mismatches	moderate	CDS	let-7a_QARS
A375	A1	128742_32	TGAGGTAGTAGGTTGTATAGTTAAACACACTTCTACCTCTTTACTGTTAA	MIMAT0000062_MirBase_let-7a_microRNA	let-7a	1	22	1	22	0.00078	ENSG00000126003_ENST00000246229_PLAGL2_mRNA	PLAGL2	23	50	3372	3399	3.6e-07	5prime	.(((((((.(((((((........))).)))))))))))...........	2-8 no mismatches	moderate	3'UTR	let-7a_PLAGL2
A375	A1	129979_31	AGCAGCATTGTACAGGGCTATGCCAACAACTACCCTGAGATTGCTGCAAA	MIMAT0000101_MirBase_miR-103_microRNA	miR-103	1	22	1	22	0.00078	ENSG00000158604_ENST00000457408_TMED4_mRNA	TMED4	20	50	472	502	7.8e-09	5prime	.((((((.....(((((..................)))))....))))))...	2-7 no mismatches	moderate	CDS	miR-103_TMED4
A375	A1	130080_31	AGGCAAGATGCTGGCATAGTTCCCACCAGCTCCCTTGCCAAACCCTG	MIMAT0000089_MirBase_miR-31_microRNA	miR-31	1	19	1	19	0.032	ENSG00000084463_ENST00000261167_WBP11_mRNA	WBP11	19	47	1727	1755	8.8e-08	5prime	.((((((..(((((............)))))...))))))........	2-7 no mismatches	moderate	CDS	miR-31_WBP11
A375	A1	130482_31	CAAAGTGCTGTTCGTGCAGGTAGAATATCATGCCTCAGCACTGTCACTTT	MIMAT0000093_MirBase_miR-93_microRNA	miR-93	1	23	1	23	0.00022	ENSG00000158615_ENST00000367188_PPP1R15B_mRNA	PPP1R15B	23	50	3485	3512	3.6e-07	5prime	...(((((((.....(((((((....)))).)))..)))))))........	2-8 two mismatches	strong	3'UTR	miR-93_PPP1R15B
A375	A1	130484_31	CAAAGTGCTTACAGTGCAGCCATTGCACTGATTAATGCACTTTTTC	MIMAT0000070_MirBase_miR-17_microRNA	miR-17	1	19	1	19	0.031	ENSG00000062598_ENST00000396391_ELMO2_mRNA	ELMO2	19	46	809	836	3e-07	5prime	.(((((((...(((((((......)))))))......)))))))...	2-8 no mismatches	moderate	CDS	miR-17_ELMO2
A375	A1	130485_31	CAAAGTGCTTACAGTGCAGGTAGTCCTCTACCATCCTGCACTGTGAGCAG	MIMAT0000070_MirBase_miR-17_microRNA	miR-17	1	23	1	23	0.00022	ENSG00000106299_ENST00000223023_WASL_mRNA	WASL	22	50	4095	4123	1e-07	5prime	.....(((((((((((((((................))))))))))))))).	other	strong	3'UTR	miR-17_WASL
A375	A1	130670_31	CATTGCACTTGTCTCGGTCTGATAACCCAAGACACAAATGTGCAATTAAA	MIMAT0000081_MirBase_miR-25_microRNA	miR-25	1	22	1	22	0.00078	ENSG00000250479_ENST00000476831_CHCHD10_mRNA	CHCHD10	21	50	645	674	2.8e-08	5prime	.(((((((.(((((.((...........)).))))).....)))))))....	2-8 no mismatches	moderate	unknown	miR-25_CHCHD10
A375	A1	132544_31	TCCCTGAGACCCTAACTTGTGAATCTCAGGGAAAAATTTTAATCACTG	MIMAT0000423_MirBase_miR-125b_microRNA	miR-125b	1	22	1	22	0.00072	ENSG00000141179_ENST00000268896_PCTP_mRNA	PCTP	23	48	1852	1877	4.3e-06	5prime	(((((((((..............)))))))))................	2-8 no mismatches	weak	3'UTR	miR-125b_PCTP
A375	A1	132817_31	TGAGGTAGTAGGTTGTATAGTTACCCAACATCTACCTCATTCCAGA	MIMAT0000062_MirBase_let-7a_microRNA	let-7a	1	22	1	22	0.00066	ENSG00000173473_ENST00000254480_SMARCC1_mRNA	SMARCC1	23	46	621	644	5.1e-05	5prime	((((((((...((((..........))))..)))))))).......	2-8 no mismatches	weak	CDS	let-7a_SMARCC1
A375	A1	132818_31	TGAGGTAGTAGGTTGTATAGTTACCCAACATCTACCTCATTCCAGGAT	MIMAT0000062_MirBase_let-7a_microRNA	let-7a	1	22	1	22	0.00072	ENSG00000173473_ENST00000254480_SMARCC1_mRNA	SMARCC1	23	45	621	643	0.0002	5prime	((((((((...((((..........))))..))))))))......	2-8 no mismatches	weak	CDS	let-7a_SMARCC1
A375	A1	132959_31	TGTGCAAATCCATGCAAAACTGCCAATTTTGCTAACTTTGCACATTTCAA	MIMAT0000074_MirBase_miR-19b_microRNA	miR-19b	1	22	1	22	0.00078	ENSG00000173744_ENST00000310078_AGFG1_mRNA	AGFG1	22	50	915	943	1e-07	5prime	((((((((.....((((((.((..)).))))))....))))))))......	2-8 no mismatches	moderate	CDS	miR-19b_AGFG1
A375	A1	134193_30	AGCTACATTGTCTGCTGGGTTTATACTAAATCCAGTAGATGGGCTG	MIMAT0000278_MirBase_miR-221_microRNA	miR-221	1	22	1	22	0.00066	ENSG00000155850_ENST00000286298_SLC26A2_mRNA	SLC26A2	24	46	6497	6519	0.00018	5prime	((((....((((((((((((((....)))))))))))))))))).	other	strong	3'UTR	miR-221_SLC26A2
A375	A1	134615_30	CAAAGTGCTGTTCGTGCAGCTCATATGCATGTAGTCACTTTATAAG	MIMAT0000093_MirBase_miR-93_microRNA	miR-93	1	19	1	19	0.031	ENSG00000110092_ENST00000227507_CCND1_mRNA	CCND1	19	46	1663	1690	3e-07	5prime	.(((((((((..((((((........))))))))).)))))).....	2-8 no mismatches	moderate	3'UTR	miR-93_CCND1
A375	A1	134619_30	CAAAGTGCTTACAGTGCAGCTCATATGCATGTAGTCACTTTATAAG	MIMAT0000070_MirBase_miR-17_microRNA	miR-17	1	19	1	19	0.031	ENSG00000110092_ENST00000227507_CCND1_mRNA	CCND1	19	46	1663	1690	3e-07	5prime	.((((((.(((((.((((........))))))))).)))))).....	2-7 no mismatches	strong	3'UTR	miR-17_CCND1
A375	A1	136624_30	TAAGGTGCATCTAGTGCAGATAGAAGCACATGCACCTACCCATACACCCC	MIMAT0000072_MirBase_miR-18a_microRNA	miR-18a	1	23	1	23	0.00022	ENSG00000069399_ENST00000164227_BCL3_mRNA	BCL3	22	50	1737	1765	1e-07	5prime	..((((((((...((((..........)))))))))))).............	2-8 one mismatch	moderate	3'UTR	miR-18a_BCL3
A375	A1	136681_30	TAGCAGCACGTAAATATTGAATGCTGCTAAAAACA	MIMAT0000069_MirBase_miR-16_microRNA	miR-16	1	19	1	19	0.015	ENSG00000166441_ENST00000314138_RPL27A_mRNA	RPL27A	18	35	629	646	0.053	5prime	((((((((...............))))))))......	2-8 no mismatches	absent	CDS	miR-16_RPL27A
A375	A1	136682_30	TAGCAGCACGTAAATATTGAATGCTGCTAAAAACAAGAG	MIMAT0000069_MirBase_miR-16_microRNA	miR-16	1	19	1	19	0.02	ENSG00000166441_ENST00000314138_RPL27A_mRNA	RPL27A	18	38	629	649	0.0016	5prime	((((((((...............)))))))).........	2-8 no mismatches	absent	CDS	miR-16_RPL27A
A375	A1	136846_30	TCCCTGAGACCCTAACTTGTGAAATCTCAGGGAATCAAAGAG	MIMAT0000423_MirBase_miR-125b_microRNA	miR-125b	1	22	1	22	0.00053	ENSG00000162702_ENST00000367353_ZNF281_mRNA	ZNF281	23	40	762	779	0.089	5prime	(((((((((...............))))))))).......	2-8 no mismatches	weak	CDS	miR-125b_ZNF281
A375	A1	137102_30	TGAGGGGCAGAGAGCGAGACTTTTCATCGCCCATGCTCCTCACCTG	MIMAT0004748_MirBase_miR-423-5p_microRNA	miR-423-5p	1	23	1	23	0.00018	ENSG00000142541_ENST00000391857_RPL13A_mRNA	RPL13A	25	46	1124	1145	0.00066	5prime	(((((((((....((((........))))...)))))))))....	2-8 no mismatches	moderate	3'UTR	miR-423-5p_RPL13A
A375	A1	137114_30	TGAGGTAGTAGGTTGTATAGAAACTACCTCAACACCCTG	MIMAT0000062_MirBase_let-7a_microRNA	let-7a	1	20	1	20	0.0057	ENSG00000092098_ENST00000324103_RNF31_mRNA	RNF31	20	39	366	385	0.0057	5prime	(((((((((..............)))))))))........	2-8 no mismatches	weak	CDS	let-7a_RNF31
A375	A1	137121_30	TGAGGTAGTAGGTTGTATAGTTATCACAACCTCTCTACCTCAAC	MIMAT0000062_MirBase_let-7a_microRNA	let-7a	1	22	1	22	0.0006	ENSG00000103449_ENST00000251020_SALL1_mRNA	SALL1	23	44	532	553	0.0006	5prime	((((((((.(((((((.........)))))))..))))))))..	2-8 no mismatches	moderate	CDS	let-7a_SALL1
A375	A1	137308_30	TTCACAGTGGCTAAGTTCCGCTCACTTAAACGGAACTTGCCTG	MIMAT0000084_MirBase_miR-27a_microRNA	miR-27a	1	21	1	21	0.002	ENSG00000124214_ENST00000360426_STAU1_mRNA	STAU1	23	43	700	720	0.002	5prime	........(((.((((((((.........)))))))))))..	other	strong	CDS	miR-27a_STAU1
A375	A1	137310_30	TTCACAGTGGCTAAGTTCCGTCACTTAAACGGAACTTGCCTG	MIMAT0000084_MirBase_miR-27a_microRNA	miR-27a	1	20	1	20	0.0069	ENSG00000124214_ENST00000360426_STAU1_mRNA	STAU1	22	42	700	720	0.0019	5prime	........(((.((((((((........)))))))))))..	other	strong	CDS	miR-27a_STAU1
A375	A1	137855_29	AAGCTGCCAGTTGAAGAACTGTTTACTTCATGGCAGCTATCCCACA	MIMAT0000077_MirBase_miR-22_microRNA	miR-22	1	22	1	22	0.00066	ENSG00000070756_ENST00000318607_PABPC1_mRNA	PABPC1	23	46	2350	2373	5.1e-05	5prime	.((((((((..(((((.........)))))))))))))........	2-8 no mismatches	moderate	CDS	miR-22_PABPC1
A375	A1	138525_29	AGCTCGGTCTGAGGCCCCTCAGTAACTGGGGCCTTCCAGCCGAGCCACTA	MIMAT0001340_MirBase_miR-423-3p_microRNA	miR-423-3p	1	23	1	23	0.00022	ENSG00000148730_ENST00000373218_EIF4EBP2_mRNA	EIF4EBP2	24	50	4375	4401	1.3e-06	5prime	.((((((.((((((((((.........)))))))..))))))))).....	2-7 no mismatches	strong	3'UTR	miR-423-3p_EIF4EBP2
A375	A1	138779_29	ATATAATACAACCTGCTAAGTGACTCATTCATTTCTCTAACAGCAGTAAT	MIMAT0004955_MirBase_miR-374b_microRNA	miR-374b	1	22	1	22	0.00078	ENSG00000198804_ENST00000361624_MT-CO1_mRNA	MT-CO1	24	50	1371	1397	1.3e-06	5prime	............(((((.......................)))))....	other	moderate	unknown	miR-374b_MT-CO1
A375	A1	138795_29	ATCACATTGCCAGGGATTTCCAATAACAATCCATGAAATGTGAATAAATG	MIMAT0000078_MirBase_miR-23a_microRNA	miR-23a	1	21	1	21	0.0028	ENSG00000093000_ENST00000347635_NUP50_mRNA	NUP50	24	50	5189	5215	1.3e-06	5prime	.(((((((..((.(((((.......))))).)).))))))).......	2-8 no mismatches	moderate	3'UTR	miR-23a_NUP50
A375	A1	139006_29	CAAAGTGCTTACAGTGCAGGTAGAACTGCACTTGCACTTCATTACCTTTT	MIMAT0000070_MirBase_miR-17_microRNA	miR-17	1	23	1	23	0.00022	ENSG00000066279_ENST00000367409_ASPM_mRNA	ASPM	22	50	10011	10039	1e-07	5prime	..((((((....(((((((........))))))).))))))...........	2-8 one mismatch	moderate	CDS	miR-17_ASPM
A375	A1	141659_29	TGAGGTAGTAGATTGTATAGTTACCCAACATCTACCTCATTCCAG	MIMAT0000067_MirBase_let-7f_microRNA	let-7f	1	22	1	22	0.00063	ENSG00000173473_ENST00000254480_SMARCC1_mRNA	SMARCC1	23	45	621	643	0.00017	5prime	((((((((.....(((...........))).))))))))......	2-8 no mismatches	weak	CDS	let-7f_SMARCC1
A375	A1	141676_29	TGAGGTAGTAGGTTGTATAGACCCAACATCTACCTCATTC	MIMAT0000062_MirBase_let-7a_microRNA	let-7a	1	20	1	20	0.0061	ENSG00000173473_ENST00000254480_SMARCC1_mRNA	SMARCC1	19	40	619	640	0.00047	5prime	((((((((...((((..........))))..))))))))...	2-8 no mismatches	weak	CDS	let-7a_SMARCC1
A375	A1	141679_29	TGAGGTAGTAGGTTGTATAGCAACCAACTACCTCATATTCCATTCAG	MIMAT0000062_MirBase_let-7a_microRNA	let-7a	1	20	1	20	0.0089	ENSG00000100697_ENST00000343455_DICER1_mRNA	DICER1	20	47	3871	3898	3.2e-07	5prime	(((((((((.((((((....)))))).)))))))))............	2-8 no mismatches	moderate	CDS	let-7a_DICER1
A375	A1	141687_29	TGAGGTAGTAGGTTGTATAGTTTATCTACAACCAAATGCCTCTTATCCCT	MIMAT0000062_MirBase_let-7a_microRNA	let-7a	1	22	1	22	0.00078	ENSG00000121848_ENST00000369291_RNF115_mRNA	RNF115	23	50	1298	1325	3.6e-07	5prime	.((((((...(((((((.........)))))))...))))))........	2-7 no mismatches	moderate	unknown	let-7a_RNF115
A375	A1	141696_29	TGAGGTAGTAGTTTGTGCTGTTACAACAATACTACCTCACTACTACATCT	MIMAT0000415_MirBase_let-7i_microRNA	let-7i	1	22	1	22	0.00078	ENSG00000137710_ENST00000343115_RDX_mRNA	RDX	23	50	3027	3054	3.6e-07	5prime	((((((((((..((((......))))...))))))))))...........	2-8 no mismatches	moderate	3'UTR	let-7i_RDX
A375	A1	142012_29	TTTGGCAATGGTAGAACTCACACTTCGAGTTCTACAAATTGCCAAAACCC	MIMAT0000259_MirBase_miR-182_microRNA	miR-182	1	24	1	24	6e-05	ENSG00000143341_ENST00000271588_HMCN1_mRNA	HMCN1	25	50	5869	5894	4.7e-06	5prime	(((((((((.(((((((((.......)))))))))..)))))))))....	2-8 no mismatches	strong	CDS	miR-182_HMCN1
A375	A1	143130_28	AGCAGCATTGTACAGGGCTATGAACCCTGCAATGCTGCCTACCATG	MIMAT0000101_MirBase_miR-103_microRNA	miR-103	1	23	1	23	0.00018	ENSG00000092621_ENST00000369409_PHGDH_mRNA	PHGDH	24	46	1557	1579	0.00018	5prime	.((((((((((..((((.......))))))))))))))........	2-8 no mismatches	moderate	CDS	miR-103_PHGDH
A375	A1	143134_28	AGCAGCATTGTACAGGGCTATGTTACAAGCCCCAGAATGCTGCCCGGCCT	MIMAT0000101_MirBase_miR-103_microRNA	miR-103	1	22	1	22	0.00078	ENSG00000116649_ENST00000376957_SRM_mRNA	SRM	21	50	1105	1134	2.8e-08	5prime	.((((((((.....(((((..........)))))...)))))))).......	2-8 no mismatches	moderate	3'UTR	miR-103_SRM
A375	A1	143220_28	AGCTACATCTGGCTACTGAAACAGTAGCCATCTGTGTAGTAACTG	MIMAT0000279_MirBase_miR-222_microRNA	miR-222	1	18	1	18	0.1	ENSG00000148143_ENST00000277225_ZNF462_mRNA	ZNF462	17	45	7738	7766	8e-08	5prime	.(((((((.(((((((((.....)))))))))...))))))).....	2-8 no mismatches	strong	CDS	miR-222_ZNF462
A375	A1	143227_28	AGCTACATTGTCTGCTGGGTTTCCTATACCCAGCAGCCTATGCAGCCTAA	MIMAT0000278_MirBase_miR-221_microRNA	miR-221	1	23	1	23	0.00022	ENSG00000083168_ENST00000406337_MYST3_mRNA	MYST3	23	50	6385	6412	3.6e-07	5prime	.(((.(((...(((((((((........)))))))))...))).)))....	2-8 one mismatch	strong	CDS	miR-221_MYST3
A375	A1	143228_28	AGCTACATTGTCTGCTGGGTTTTCAAAACCCAGTTTAGGATGTAGCACCT	MIMAT0000278_MirBase_miR-221_microRNA	miR-221	1	22	1	22	0.00078	ENSG00000148358_ENST00000347136_GPR107_mRNA	GPR107	23	50	2688	2715	3.6e-07	5prime	.((((((((....(((((((((...)))))))))....))))))))....	2-8 no mismatches	strong	3'UTR	miR-221_GPR107
A375	A1	143521_28	ATCACATTGCCAGGGATTTCCAATACTTCCCAAAAATGTGAACCTAAAGA	MIMAT0000078_MirBase_miR-23a_microRNA	miR-23a	1	21	1	21	0.0028	ENSG00000173473_ENST00000254480_SMARCC1_mRNA	SMARCC1	24	50	1271	1297	1.3e-06	5prime	.(((((((....((((.........))))...))))))).........	2-8 no mismatches	weak	CDS	miR-23a_SMARCC1
A375	A1	143728_28	CAAAGTGCTGTTCGTGCAGGTAGCATCCCTGCATGAGCCACTTTACCTG	MIMAT0000093_MirBase_miR-93_microRNA	miR-93	1	23	1	23	0.00021	ENSG00000185670_ENST00000394807_ZBTB3_mRNA	ZBTB3	23	49	1455	1481	1.2e-06	5prime	.((((((..(((((((((((........))))))))))))))))).....	2-7 no mismatches	strong	CDS	miR-93_ZBTB3
A375	A1	145970_28	TAAAGTGCTTATAGTGCAGGTAACCTCAGCACTGTCACTTTTAAAACCTG	MIMAT0000075_MirBase_miR-20a_microRNA	miR-20a	1	22	1	22	0.00078	ENSG00000158615_ENST00000367188_PPP1R15B_mRNA	PPP1R15B	24	50	3495	3521	1.3e-06	5prime	.((((((...((((((((((..)))..))))))))))))).........	2-7 no mismatches	strong	3'UTR	miR-20a_PPP1R15B
A375	A1	145971_28	TAAAGTGCTTATAGTGCAGGTAGTTTAAGCCTGCCTAAGTCACTTTACTA	MIMAT0000075_MirBase_miR-20a_microRNA	miR-20a	1	23	1	23	0.00022	ENSG00000101966_ENST00000355640_XIAP_mRNA	XIAP	21	50	3008	3037	2.8e-08	5prime	(((((((((..(((.((((((..........))))))))))).)))))))...	2-8 no mismatches	strong	3'UTR	miR-20a_XIAP
A375	A1	146069_28	TAGCAGCACATAATGGTTTGTGAACGCAAACCATCCAGTGCTGCTTATCA	MIMAT0000068_MirBase_miR-15a_microRNA	miR-15a	1	22	1	22	0.00078	ENSG00000169439_ENST00000302190_SDC2_mRNA	SDC2	22	50	1468	1496	1e-07	5prime	.((((((((...((((((((((...))))))))))...)))))))).....	2-8 no mismatches	strong	CDS	miR-15a_SDC2
A375	A1	146073_28	TAGCAGCACGTAAATATTGTACTTATTTTCAATGCTGCTAAAACCTG	MIMAT0000069_MirBase_miR-16_microRNA	miR-16	1	19	1	19	0.032	ENSG00000149262_ENST00000354849_INTS4_mRNA	INTS4	19	47	1673	1701	8.8e-08	5prime	((((((((...(((((........)))))....)))))))).......	2-8 no mismatches	moderate	unknown	miR-16_INTS4
A375	A1	146604_28	TGAGGTAGTAGATTGTATAGTTATAATCTACCTCACTTTCCCTG	MIMAT0000067_MirBase_let-7f_microRNA	let-7f	1	22	1	22	0.0006	ENSG00000229833_ENST00000456958_AC008763-1_mRNA	AC008763-1	23	44	58	79	0.0006	5prime	((((((...(((((((......))))))))))))).........	2-8 two mismatches	moderate	CDS	let-7f_AC008763-1
A375	A1	146605_28	TGAGGTAGTAGATTGTATAGTTCCTACCTCATTCCCTTACTTG	MIMAT0000067_MirBase_let-7f_microRNA	let-7f	1	22	1	22	0.00056	ENSG00000110367_ENST00000264018_DDX6_mRNA	DDX6	23	43	879	899	0.002	5prime	((((((((...............))))))))............	2-8 no mismatches	absent	unknown	let-7f_DDX6
A375	A1	146634_28	TGAGGTAGTAGGTTGTATAGTTAATCAACCTTTCTACCTTAATATCTCCC	MIMAT0000062_MirBase_let-7a_microRNA	let-7a	1	22	1	22	0.00078	ENSG00000197321_ENST00000375398_SVIL_mRNA	SVIL	23	50	7747	7774	3.6e-07	5prime	((((((((.((((((..........))))))..)))))))).........	2-8 no mismatches	moderate	3'UTR	let-7a_SVIL
A375	A1	146735_28	TGGCTCAGTTCAGCAGGACACTGAGCCACAACCCAAACAACCCAG	MIMAT0000080_MirBase_miR-24_microRNA	miR-24	1	18	1	18	0.1	ENSG00000198786_ENST00000361567_MT-ND5_mRNA	MT-ND5	17	45	197	225	8e-08	5prime	(((((((((((.......)).))))))))).................	2-8 no mismatches	weak	unknown	miR-24_MT-ND5
A375	A1	147549_27	AAGCTGCCAGTTGAAGAACTGTTTACTTCATGGCAGCTATCCCACAGATG	MIMAT0000077_MirBase_miR-22_microRNA	miR-22	1	22	1	22	0.00078	ENSG00000070756_ENST00000318607_PABPC1_mRNA	PABPC1	23	48	2350	2375	4.7e-06	5prime	.((((((((..(((((.........)))))))))))))..........	2-8 no mismatches	moderate	CDS	miR-22_PABPC1
A375	A1	147550_27	AAGCTGCCAGTTGAAGAACTGTTTACTTCATGGCAGCTATCCCACAGGAT	MIMAT0000077_MirBase_miR-22_microRNA	miR-22	1	22	1	22	0.00078	ENSG00000070756_ENST00000318607_PABPC1_mRNA	PABPC1	23	47	2350	2374	1.7e-05	5prime	.((((((((..(((((.........))))))))))))).........	2-8 no mismatches	moderate	CDS	miR-22_PABPC1
A375	A1	148374_27	AGCTACATTGTCTGCTGGGTTTATATCCAGCTGGCACGTCGCATCCG	MIMAT0000278_MirBase_miR-221_microRNA	miR-221	1	22	1	22	0.00069	ENSG00000196532_ENST00000360577_HIST1H3C_mRNA	HIST1H3C	23	47	398	422	1.5e-05	5prime	.((.((..((((.(((((((....))))))).)))).)).)).....	other	strong	unknown	miR-221_HIST1H3C
A375	A1	148898_27	CAAAGTGCTTACAGTGCAGGTAGAACCTACACCTGCATGAACACTTTCAA	MIMAT0000070_MirBase_miR-17_microRNA	miR-17	1	23	1	23	0.00022	ENSG00000162496_ENST00000376223_DHRS3_mRNA	DHRS3	23	50	1253	1280	3.6e-07	5prime	.((((((.((...((((((((..........)))))))).))))))))...	2-7 no mismatches	strong	unknown	miR-17_DHRS3
A375	A1	148925_27	CAACGGAATCCCAAAAGCAGCTGTCTCAAAGCTGCTTATTCTTTCTACAA	MIMAT0000440_MirBase_miR-191_microRNA	miR-191	1	23	1	23	0.00022	ENSG00000136448_ENST00000258960_NMT1_mRNA	NMT1	23	50	1262	1289	3.6e-07	5prime	....((((......((((((((........)))))))).....))))....	other	moderate	CDS	miR-191_NMT1
A375	A1	150377_27	CTCGGCGTGGCGTCGGTCGCTTGGTGCTGACTAGACGCTGACAACGCCGA	MIMAT0005951_MirBase_miR-1307_microRNA	miR-1307	1	19	2	20	0.036	ENSG00000104885_ENST00000398665_DOT1L_mRNA	DOT1L	18	50	5055	5087	6e-10	5prime	.(((((((((((((((((............)))).))))))....)))))))	2-8 no mismatches	strong	3'UTR	miR-1307_DOT1L
A375	A1	151254_27	TAAAGTGCTTATAGTGCAGCCCCTGCACCTCTTCTCAATGCACTTTAATA	MIMAT0000075_MirBase_miR-20a_microRNA	miR-20a	1	19	1	19	0.036	ENSG00000138623_ENST00000261918_SEMA7A_mRNA	SEMA7A	19	50	3310	3341	2.2e-09	5prime	((((((((.....((((((....))))))...........))))))))...	2-8 no mismatches	moderate	3'UTR	miR-20a_SEMA7A
A375	A1	151255_27	TAAAGTGCTTATAGTGCAGGTAAATTTACCCCTGCGCTAGAGTAAGCACT	MIMAT0000075_MirBase_miR-20a_microRNA	miR-20a	1	22	1	22	0.00078	ENSG00000124201_ENST00000396105_ZNFX1_mRNA	ZNFX1	24	50	6466	6492	1.3e-06	5prime	...(((((((((((((((((.........)))))))))...))))))))	2-8 two mismatches	strong	3'UTR	miR-20a_ZNFX1
A375	A1	151318_27	TACCACAGGGTAGAACCACGGACAATTCTGGTTCATACTGTGGTCCCTTG	MIMAT0004597_MirBase_miR-140-3p_microRNA	miR-140-3p	1	21	1	21	0.0028	ENSG00000173473_ENST00000254480_SMARCC1_mRNA	SMARCC1	24	50	5380	5406	1.3e-06	5prime	.(((((((.((.((((((........)))))))).)))))))......	2-8 no mismatches	moderate	3'UTR	miR-140-3p_SMARCC1
A375	A1	151365_27	TAGCACCATTTGAAATCAGAATGGTGCTATTAATATTG	MIMAT0000100_MirBase_miR-29b_microRNA	miR-29b	1	19	1	19	0.019	ENSG00000136381_ENST00000258886_IREB2_mRNA	IREB2	19	38	3226	3245	0.0053	5prime	(((((((((((........))))))))))).........	2-8 no mismatches	weak	3'UTR	miR-29b_IREB2
A375	A1	151593_27	TCCCTGAGACCCTAACTTGTGAATCTCAGGGAAATACAAATAACTTG	MIMAT0000423_MirBase_miR-125b_microRNA	miR-125b	1	22	1	22	0.00069	ENSG00000152291_ENST00000377386_TGOLN2_mRNA	TGOLN2	23	47	3054	3078	1.5e-05	5prime	(((((((((..............)))))))))...............	2-8 no mismatches	weak	3'UTR	miR-125b_TGOLN2
A375	A1	151959_27	TGAGGTAGTAGGTTGTATAGTATCACAACCTCTCTACCTCAACTCG	MIMAT0000062_MirBase_let-7a_microRNA	let-7a	1	21	1	21	0.0024	ENSG00000103449_ENST00000251020_SALL1_mRNA	SALL1	22	46	532	556	1.4e-05	5prime	((((((((.(((((((........)))))))..)))))))).....	2-8 no mismatches	moderate	CDS	let-7a_SALL1
A375	A1	151960_27	TGAGGTAGTAGGTTGTATAGTTCAACCAACTACCTCATATTCCATTCAG	MIMAT0000062_MirBase_let-7a_microRNA	let-7a	1	22	1	22	0.00075	ENSG00000100697_ENST00000343455_DICER1_mRNA	DICER1	23	49	3872	3898	1.2e-06	5prime	(((((((((.(((((.......))))).)))))))))............	2-8 no mismatches	moderate	CDS	let-7a_DICER1
A375	A1	151961_27	TGAGGTAGTAGGTTGTATAGTTCTACTAACTACCTCATCTTCAGA	MIMAT0000062_MirBase_let-7a_microRNA	let-7a	1	22	1	22	0.00063	ENSG00000164292_ENST00000379982_RHOBTB3_mRNA	RHOBTB3	23	44	2178	2199	0.00063	5prime	(((((((((.(((...........))).))))))))).......	2-8 no mismatches	weak	CDS	let-7a_RHOBTB3
A375	A1	151965_27	TGAGGTAGTAGGTTGTATAGTTTCACCGATCTACCTCATTCG	MIMAT0000062_MirBase_let-7a_microRNA	let-7a	1	22	1	22	0.00053	ENSG00000033100_ENST00000463723_CHPF2_mRNA	CHPF2	23	42	793	812	0.0069	5prime	((((((((..(((...........)))...))))))))....	2-8 no mismatches	weak	unknown	let-7a_CHPF2
A375	A1	151977_27	TGAGGTAGTAGTTTGTGCTGTTCCCCACACAACTCATCTACCTCACCTCA	MIMAT0000415_MirBase_let-7i_microRNA	let-7i	1	22	1	22	0.00078	ENSG00000134532_ENST00000309359_SOX5_mRNA	SOX5	23	50	407	434	3.6e-07	5prime	((((((((.((((((((........)))).))))...)))))))).....	2-8 no mismatches	moderate	unknown	let-7i_SOX5
A375	A1	152087_27	TGGCTCAGTTCAGCAGGAACAGTTTTCTTCCTGCATGATCCCTGGGCCCT	MIMAT0000080_MirBase_miR-24_microRNA	miR-24	1	22	1	22	0.00078	ENSG00000141560_ENST00000269373_FN3KRP_mRNA	FN3KRP	22	50	1504	1532	1e-07	5prime	.(((((((.((((((((((.........))))))).)))...)))))))..	2-8 no mismatches	strong	3'UTR	miR-24_FN3KRP
A375	A1	152088_27	TGGCTCAGTTCAGCAGGAACTGACACTGAGCCACAACCCAAACAACCC	MIMAT0000080_MirBase_miR-24_microRNA	miR-24	1	20	1	20	0.0093	ENSG00000198786_ENST00000361567_MT-ND5_mRNA	MT-ND5	17	48	192	223	2e-09	5prime	(((((((((((((..........)))).)))))))))...............	2-8 no mismatches	moderate	unknown	miR-24_MT-ND5
A375	A1	152229_27	TTCACAGTGGCTAAGTTCCGCTTTATAACTTAGGCTAAACTGTGAAAATT	MIMAT0000084_MirBase_miR-27a_microRNA	miR-27a	1	21	1	21	0.0028	ENSG00000138623_ENST00000261918_SEMA7A_mRNA	SEMA7A	23	50	3136	3163	3.6e-07	5prime	(((((((((((((((((........))))))).))..))))))))....	2-8 no mismatches	strong	3'UTR	miR-27a_SEMA7A
A375	A1	152822_26	AACTGGCCTACAAAGTCCCAGAACATGGACTTGGCGGTCAGTAACCTG	MIMAT0000459_MirBase_miR-193a-3p_microRNA	miR-193a-3p	1	21	1	21	0.0026	ENSG00000066697_ENST00000395067_C9orf30_mRNA	C9orf30	21	48	1152	1179	3.3e-07	5prime	.(((((((....((((((.........))))))...)))))))......	2-8 no mismatches	moderate	3'UTR	miR-193a-3p_C9orf30
A375	A1	153750_26	AGCTACATTGTCTGCTGGGTACTAAATCCAGTAGATGGGCTGTGTAGCAA	MIMAT0000278_MirBase_miR-221_microRNA	miR-221	1	20	1	20	0.01	ENSG00000155850_ENST00000286298_SLC26A2_mRNA	SLC26A2	18	50	6495	6527	6e-10	5prime	.(((((((((((((((((((........))))))))))))....)))))))..	2-8 no mismatches	strong	3'UTR	miR-221_SLC26A2
A375	A1	154094_26	ATCACATTGCCAGGGATTTCCATACCTGGAAATGTGAATCTG	MIMAT0000078_MirBase_miR-23a_microRNA	miR-23a	1	21	1	21	0.0019	ENSG00000184007_ENST00000344035_PTP4A2_mRNA	PTP4A2	23	42	1556	1575	0.0069	5prime	.(((((((.(((((.........))))).))))))).....	2-8 no mismatches	moderate	3'UTR	miR-23a_PTP4A2
A375	A1	154343_26	CAAAGTGCTTACAGTGCAGGTAATCTTCCAATTAATTAGTAAGGATTCAT	MIMAT0000070_MirBase_miR-17_microRNA	miR-17	1	22	1	22	0.00078	ENSG00000101966_ENST00000355640_XIAP_mRNA	XIAP	23	50	2967	2994	3.6e-07	5prime	.......(((((..........................))))).......	other	weak	3'UTR	miR-17_XIAP
A375	A1	154344_26	CAAAGTGCTTACAGTGCAGGTAGCTCATATGCATGTAGTCACTTTA	MIMAT0000070_MirBase_miR-17_microRNA	miR-17	1	23	1	23	0.00018	ENSG00000110092_ENST00000227507_CCND1_mRNA	CCND1	23	46	1663	1686	5.1e-05	5prime	.((((((.(((((.((((.((......)).))))))))).)))))).	2-7 no mismatches	strong	3'UTR	miR-17_CCND1
A375	A1	154599_26	CATTGCACTTGTCTCGGTCTGACAAAGCCGAGATCCAGTGCAATACCTG	MIMAT0000081_MirBase_miR-25_microRNA	miR-25	1	22	1	22	0.00075	ENSG00000152767_ENST00000319562_FARP1_mRNA	FARP1	23	49	4104	4130	1.2e-06	5prime	.((((((((.((((((((........))))))))..)))))))).....	2-8 no mismatches	strong	3'UTR	miR-25_FARP1
A375	A1	151935_27	TGAGGTAGGAGGTTGTATAGCCAACCTCCTACTCCTCATTG	MIMAT0000066_MirBase_let-7e_microRNA	let-7e	1	20	1	20	0.0065	ENSG00000198888_ENST00000361390_MT-ND1_mRNA	MT-ND1	20	41	10	31	0.0005	5prime	(((((((((((((((.......))))))))))..)))))...	2-8 no mismatches	moderate	unknown	let-7e_MT-ND1
A375	A1	156872_26	TAAAGTGCTTATAGTGCAGGTATTTAAGCCTGCCTAAGTCACTTTACTAA	MIMAT0000075_MirBase_miR-20a_microRNA	miR-20a	1	22	1	22	0.00078	ENSG00000101966_ENST00000355640_XIAP_mRNA	XIAP	23	50	3011	3038	3.6e-07	5prime	(((((((((..(((.((((((......))))))))))).)))))))....	2-8 no mismatches	strong	3'UTR	miR-20a_XIAP
A375	A1	157071_26	TATTGCACTTGTCCCGGCCTGTCTTACAAGCTGGGAATATAAGTGCATTA	MIMAT0000092_MirBase_miR-92a_microRNA	miR-92a	1	22	1	22	0.00078	ENSG00000183779_ENST00000331569_ZNF703_mRNA	ZNF703	23	50	2167	2194	3.6e-07	5prime	...(((((((((((((((.(((...))).)))))))...))))))))...	2-8 two mismatches	strong	3'UTR	miR-92a_ZNF703
A375	A1	157725_26	TGGCTCAGTTCAGCAGGAACAGTAATCTCACTGCTTAATGAGCCCAACAC	MIMAT0000080_MirBase_miR-24_microRNA	miR-24	1	22	1	22	0.00078	ENSG00000107341_ENST00000263228_UBE2R2_mRNA	UBE2R2	22	50	570	598	1e-07	5prime	.((((((.((.(((((((..........)).))))).))))))))......	2-7 no mismatches	strong	CDS	miR-24_UBE2R2
A375	A1	157745_26	TGGGGCGGAGCTTCCGGAGCACGGTCATCCGCCCCTTCTACCTG	MIMAT0015058_MirBase_miR-3180-3p_microRNA	miR-3180-3p	1	19	1	19	0.028	ENSG00000108679_ENST00000262776_LGALS3BP_mRNA	LGALS3BP	19	44	1888	1913	3.6e-06	5prime	.((((((((....(((......)))...)))))))).........	2-8 no mismatches	weak	CDS	miR-3180-3p_LGALS3BP
A375	A1	159555_25	AGCTACATTGTCTGCTGGGTTTCTCAAAACCCAGTTTAGGATGTAGCACC	MIMAT0000278_MirBase_miR-221_microRNA	miR-221	1	23	1	23	0.00022	ENSG00000148358_ENST00000347136_GPR107_mRNA	GPR107	24	50	2688	2714	1.3e-06	5prime	.((((((((....(((((((((....)))))))))....))))))))...	2-8 no mismatches	strong	3'UTR	miR-221_GPR107
A375	A1	159952_25	ATCACATTGCCAGGGATTTCCAATTTTCTCCCTGGAAATGTGAAAACTG	MIMAT0000078_MirBase_miR-23a_microRNA	miR-23a	1	21	1	21	0.0027	ENSG00000136874_ENST00000259400_STX17_mRNA	STX17	23	49	1275	1301	1.2e-06	5prime	.(((((((.(((((((...........))))))).)))))))......	2-8 no mismatches	moderate	3'UTR	miR-23a_STX17
A375	A1	160229_25	CAAAGTGCTGTTCGTGCAGGTAGCCCCTGCACCTCTTCTCAATGCACTTT	MIMAT0000093_MirBase_miR-93_microRNA	miR-93	1	23	1	23	0.00022	ENSG00000138623_ENST00000261918_SEMA7A_mRNA	SEMA7A	23	50	3310	3337	3.6e-07	5prime	.(((((((.(...(((((((......))))))).......)...)))))))	2-8 no mismatches	moderate	3'UTR	miR-93_SEMA7A
A375	A1	163098_25	TAGCACCATCTGAAATCGTTATGGTGCTATTTCAATTAG	MIMAT0000086_MirBase_miR-29a_microRNA	miR-29a	1	18	1	18	0.074	ENSG00000215301_ENST00000399959_DDX3X_mRNA	DDX3X	18	39	4341	4362	0.00044	5prime	(((((((((............)))))))))..........	2-8 no mismatches	weak	3'UTR	miR-29a_DDX3X
A375	A1	163104_25	TAGCAGCACGTAAATATTGAATGCTGCTAAAAACAA	MIMAT0000069_MirBase_miR-16_microRNA	miR-16	1	19	1	19	0.016	ENSG00000166441_ENST00000314138_RPL27A_mRNA	RPL27A	18	36	629	647	0.016	5prime	((((((((...............)))))))).......	2-8 no mismatches	absent	CDS	miR-16_RPL27A
A375	A1	163772_25	TGAGGTAGGAGGTTGTATAGTTACAACAATACTACCTCACTACTACATCT	MIMAT0000066_MirBase_let-7e_microRNA	let-7e	1	22	1	22	0.00078	ENSG00000137710_ENST00000343115_RDX_mRNA	RDX	23	50	3027	3054	3.6e-07	5prime	((.((((((((((.((((.(((..))).)))).))))).))))).))...	2-8 one mismatch	strong	3'UTR	let-7e_RDX
A375	A1	163792_25	TGAGGTAGTAGGTTGTATAGCCTACCGCCAACTCTACCTCAACCCCAAAG	MIMAT0000062_MirBase_let-7a_microRNA	let-7a	1	20	1	20	0.01	ENSG00000010292_ENST00000315579_NCAPD2_mRNA	NCAPD2	20	50	2885	2915	7.8e-09	5prime	((((((((..(((.(((......))).)))....)))))))).........	2-8 no mismatches	moderate	CDS	let-7a_NCAPD2
A375	A1	163793_25	TGAGGTAGTAGGTTGTATAGTAACTACACTACCTCATATCTACATG	MIMAT0000062_MirBase_let-7a_microRNA	let-7a	1	21	1	21	0.0024	ENSG00000156273_ENST00000286800_BACH1_mRNA	BACH1	19	46	4625	4652	3e-07	5prime	(((((((((.(((((........)))))..)))))))))..........	2-8 no mismatches	moderate	unknown	let-7a_BACH1
A375	A1	163799_25	TGAGGTAGTAGGTTGTATAGTTAGGGTTGAAGCCTACTACCTCACACATC	MIMAT0000062_MirBase_let-7a_microRNA	let-7a	1	22	1	22	0.00078	ENSG00000180667_ENST00000315927_YOD1_mRNA	YOD1	23	50	1109	1136	3.6e-07	5prime	((((((((((((((................))))))))))))))......	2-8 no mismatches	moderate	3'UTR	let-7a_YOD1
A375	A1	163800_25	TGAGGTAGTAGGTTGTATAGTTATCACAACCTCTCTACCTCAACTCGGG	MIMAT0000062_MirBase_let-7a_microRNA	let-7a	1	22	1	22	0.00075	ENSG00000103449_ENST00000251020_SALL1_mRNA	SALL1	23	49	532	558	1.2e-06	5prime	((((((((.(((((((.........)))))))..)))))))).......	2-8 no mismatches	moderate	CDS	let-7a_SALL1
A375	A1	163804_25	TGAGGTAGTAGGTTGTATAGTTCTACAACTACCTTATCCGCTACCTCCAA	MIMAT0000062_MirBase_let-7a_microRNA	let-7a	1	22	1	22	0.00078	ENSG00000135801_ENST00000258281_TAF5L_mRNA	TAF5L	23	50	679	706	3.6e-07	5prime	.((((((((.(((....(((((....)))))....))).))))))))...	2-8 no mismatches	strong	CDS	let-7a_TAF5L
A375	A1	163812_25	TGAGGTAGTAGGTTGTATAGTTTATAAAATACAACCAAAATTCTACCTTC	MIMAT0000062_MirBase_let-7a_microRNA	let-7a	1	22	1	22	0.00078	ENSG00000147419_ENST00000356537_CCDC25_mRNA	CCDC25	23	50	805	832	3.6e-07	5prime	.(((((((..((((((((..........))))))))......))))))).	2-8 no mismatches	moderate	3'UTR	let-7a_CCDC25
A375	A1	163930_25	TGGCTCAGTTCAGCAGGAACAGAACTCCCTGCCTCTGAGCCACCAACTG	MIMAT0000080_MirBase_miR-24_microRNA	miR-24	1	22	1	22	0.00075	ENSG00000159363_ENST00000452699_ATP13A2_mRNA	ATP13A2	22	49	3747	3774	3.5e-07	5prime	((((((((....(((((...........)))))..)))))))).......	2-8 no mismatches	moderate	3'UTR	miR-24_ATP13A2
A375	A1	164941_24	AAGCTGCCAGTTGAAGAACTGTTTACTTCATGGCAGCTATCCCACAGAAA	MIMAT0000077_MirBase_miR-22_microRNA	miR-22	1	22	1	22	0.00078	ENSG00000070756_ENST00000318607_PABPC1_mRNA	PABPC1	23	48	2350	2375	4.7e-06	5prime	.((((((((..(((((.........)))))))))))))..........	2-8 no mismatches	moderate	CDS	miR-22_PABPC1
A375	A1	164942_24	AAGCTGCCAGTTGAAGAACTTTACTTCATGGCAGCTATCCCACAG	MIMAT0000077_MirBase_miR-22_microRNA	miR-22	1	20	1	20	0.0081	ENSG00000070756_ENST00000318607_PABPC1_mRNA	PABPC1	21	45	2350	2374	1.3e-05	5prime	.((((((((..(((((.......))))))))))))).........	2-8 no mismatches	moderate	CDS	miR-22_PABPC1
A375	A1	165899_24	AGCTACATTGTCTGCTGGGTTTCCCTATACCCAGCAGCCTATGCAGCCTA	MIMAT0000278_MirBase_miR-221_microRNA	miR-221	1	23	1	23	0.00022	ENSG00000083168_ENST00000406337_MYST3_mRNA	MYST3	24	50	6385	6411	1.3e-06	5prime	.(((.(((...(((((((((........)))))))))...))).)))...	2-8 one mismatch	strong	CDS	miR-221_MYST3
A375	A1	165936_24	AGGCAAGATGCTGGCATAGTGCCAATTATCTTGCCTCTCCACCCTTAGTG	MIMAT0000089_MirBase_miR-31_microRNA	miR-31	1	19	1	19	0.036	ENSG00000136381_ENST00000258886_IREB2_mRNA	IREB2	19	50	2014	2045	2.2e-09	5prime	((((((((((.((((((..))))))..))))))))))..............	2-8 no mismatches	moderate	CDS	miR-31_IREB2
A375	A1	166591_24	CAAAGTGCTTACAGTGCAGGTAACCTCAGCACTGTCACTTTTAAAACCTG	MIMAT0000070_MirBase_miR-17_microRNA	miR-17	1	22	1	22	0.00078	ENSG00000158615_ENST00000367188_PPP1R15B_mRNA	PPP1R15B	24	50	3495	3521	1.3e-06	5prime	.((((((...((((((((((..)))..))))))))))))).........	2-7 no mismatches	strong	3'UTR	miR-17_PPP1R15B
A375	A1	169556_24	TAAAGTGCTTATAGTGCAGGTAATCTTCCAATTAATTAGTAAGGATTCAT	MIMAT0000075_MirBase_miR-20a_microRNA	miR-20a	1	22	1	22	0.00078	ENSG00000101966_ENST00000355640_XIAP_mRNA	XIAP	23	50	2967	2994	3.6e-07	5prime	.......(((((..........................))))).......	other	weak	3'UTR	miR-20a_XIAP
A375	A1	169557_24	TAAAGTGCTTATAGTGCAGGTTACCTGCCAAACTACTAGTCACTTTACAT	MIMAT0000075_MirBase_miR-20a_microRNA	miR-20a	1	21	1	21	0.0028	ENSG00000073711_ENST00000264977_PPP2R3A_mRNA	PPP2R3A	20	50	4630	4660	7.8e-09	5prime	(((((((((..((((((((((...))))))...))))..)).)))))))...	2-8 no mismatches	strong	3'UTR	miR-20a_PPP2R3A
A375	A1	169682_24	TAGCACCATCTGAAATCGCAAACATGGTGCTATTTCAAG	MIMAT0000086_MirBase_miR-29a_microRNA	miR-29a	1	18	1	18	0.074	ENSG00000090905_ENST00000395799_TNRC6A_mRNA	TNRC6A	18	39	4793	4814	0.00044	5prime	(((((((((...............))))))))).......	2-8 no mismatches	weak	CDS	miR-29a_TNRC6A
A375	A1	169698_24	TAGCAGCACGTAAATATTGTGTGCAATATTTACCTG	MIMAT0000069_MirBase_miR-16_microRNA	miR-16	1	19	1	19	0.016	ENSG00000205423_ENST00000458059_TMEM188_mRNA	TMEM188	19	36	592	609	0.058	5prime	......((.((((((((((.....)))))))))).))	other	strong	5'UTR	miR-16_TMEM188
A375	A1	169794_24	TATTGCACTTGTCCCGGCCTGTCCACAGGTCTAGACTATTAGG	MIMAT0000092_MirBase_miR-92a_microRNA	miR-92a	1	22	1	22	0.00056	ENSG00000167601_ENST00000301178_AXL_mRNA	AXL	21	43	4438	4460	0.00016	5prime	.......((.(((..(((((((....)))))))..)))....)).	other	strong	3'UTR	miR-92a_AXL
A375	A1	169967_24	TCCCTGAGACCCTAACTTGTGAATAACAATAATACCTACCTCACAAG	MIMAT0000423_MirBase_miR-125b_microRNA	miR-125b	1	22	1	22	0.00069	ENSG00000122435_ENST00000370141_CCDC76_mRNA	CCDC76	23	47	2731	2755	1.5e-05	5prime	...............(((((((..................)))))))	other	moderate	3'UTR	miR-125b_CCDC76
A375	A1	170403_24	TGAGGTAGTAGATTGTATAGTTACCTACCTCTTCACCTACAG	MIMAT0000067_MirBase_let-7f_microRNA	let-7f	1	22	1	22	0.00053	ENSG00000184110_ENST00000331666_EIF3S8_mRNA	EIF3S8	23	42	2454	2473	0.0069	5prime	.(((((((................)))))))...........	2-8 no mismatches	absent	CDS	let-7f_EIF3S8
A375	A1	170414_24	TGAGGTAGTAGGTTGTATAGACACTGAGCCACAACCCAAACAACC	MIMAT0000062_MirBase_let-7a_microRNA	let-7a	1	20	1	20	0.0081	ENSG00000198786_ENST00000361567_MT-ND5_mRNA	MT-ND5	20	45	197	222	3.7e-06	5prime	...(((.((.((((((...............))))))...)).)))	other	moderate	unknown	let-7a_MT-ND5
A375	A1	170426_24	TGAGGTAGTAGGTTGTATAGTTACTCCTACCCCTCACAATCATG	MIMAT0000062_MirBase_let-7a_microRNA	let-7a	1	22	1	22	0.0006	ENSG00000198886_ENST00000361381_MT-ND4_mRNA	MT-ND4	23	44	213	234	0.0006	5prime	(((((..(((((..((......)).))))).)))))........	2-8 two mismatches	moderate	unknown	let-7a_MT-ND4
A375	A1	170437_24	TGAGGTAGTAGGTTGTGTGGTCAACCTCACAACCTTGGCTGAGTCTTG	MIMAT0000063_MirBase_let-7b_microRNA	let-7b	1	21	1	21	0.0026	ENSG00000136997_ENST00000377970_MYC_mRNA	MYC	22	48	1959	1985	1.2e-06	5prime	.(((.((((((((((((.(((..))).))))))))..))))...))).	2-8 one mismatch	strong	3'UTR	let-7b_MYC
A375	A1	170536_24	TGGCTCAGTTCAGCAGGAACAGACCTCCCCCTGCAGCCTGAGCCTTCTTA	MIMAT0000080_MirBase_miR-24_microRNA	miR-24	1	22	1	22	0.00078	ENSG00000160404_ENST00000373284_TOR2A_mRNA	TOR2A	22	50	1242	1270	1e-07	5prime	.(((((((....(((((.............)))))...)))))))......	2-8 no mismatches	moderate	3'UTR	miR-24_TOR2A
A375	A1	170537_24	TGGCTCAGTTCAGCAGGAACAGCCCTCTTCCCCCAATCTGAGCCAT	MIMAT0000080_MirBase_miR-24_microRNA	miR-24	1	22	1	22	0.00066	ENSG00000179862_ENST00000372638_CITED4_mRNA	CITED4	22	46	1069	1093	1.4e-05	5prime	((((((((.......((((.((...)).))))......)))))))).	2-8 no mismatches	moderate	3'UTR	miR-24_CITED4
A375	A1	170538_24	TGGCTCAGTTCAGCAGGAACAGTCCTTGGCTTTTCTAGCCTATTTACCTG	MIMAT0000080_MirBase_miR-24_microRNA	miR-24	1	22	1	22	0.00078	ENSG00000019582_ENST00000353334_CD74_mRNA	CD74	24	50	1287	1313	1.3e-06	5prime	.((((.((...((((((.....)))..)))...))))))..........	2-8 one mismatch	moderate	3'UTR	miR-24_CD74
A375	A1	171552_23	AAGCTGCCAGTTGAAGAACTGTGTTACTTCATGGCAGCTATCCCACAG	MIMAT0000077_MirBase_miR-22_microRNA	miR-22	1	22	1	22	0.00072	ENSG00000070756_ENST00000318607_PABPC1_mRNA	PABPC1	23	48	2349	2374	4.3e-06	5prime	.((((((((..((((((((...))).))))))))))))).........	2-8 no mismatches	strong	CDS	miR-22_PABPC1
A375	A1	171553_23	AAGCTGCCAGTTGAAGAACTGTTACTTCATGGCAGCTATCCCA	MIMAT0000077_MirBase_miR-22_microRNA	miR-22	1	22	1	22	0.00056	ENSG00000070756_ENST00000318607_PABPC1_mRNA	PABPC1	21	43	2349	2371	0.00016	5prime	.((((((((..((((((((...))).)))))))))))))......	2-8 no mismatches	strong	CDS	miR-22_PABPC1
A375	A1	172656_23	AGGCAAGATGCTGGCATAGAGCCTGATCTTGCCATCACCATG	MIMAT0000089_MirBase_miR-31_microRNA	miR-31	1	19	1	19	0.025	ENSG00000138002_ENST00000260570_IFT172_mRNA	IFT172	18	42	3098	3122	1.1e-05	5prime	.((((((((...(((.......)))..)))))))).........	2-8 no mismatches	weak	CDS	miR-31_IFT172
A375	A1	172657_23	AGGCAAGATGCTGGCATAGCTGATTCTGCTGTGCCTCTTGCCAAAGCAGC	MIMAT0000089_MirBase_miR-31_microRNA	miR-31	1	21	1	21	0.0028	ENSG00000084463_ENST00000261167_WBP11_mRNA	WBP11	21	50	1967	1996	2.8e-08	5prime	.(((((((....((((((((........)))))))))))))))........	2-8 no mismatches	moderate	CDS	miR-31_WBP11
A375	A1	173423_23	CAAAGTGCTTACAGTGCAGGTATTTAAGCCTGCCTAAGTCACTTTACTAA	MIMAT0000070_MirBase_miR-17_microRNA	miR-17	1	22	1	22	0.00078	ENSG00000101966_ENST00000355640_XIAP_mRNA	XIAP	23	50	3011	3038	3.6e-07	5prime	.(((((((((..((.((((((......))))))))))).)))))).....	2-8 no mismatches	strong	3'UTR	miR-17_XIAP
A375	A1	173872_23	CCCAGGCTGGAGTGCAATGTATTGCACTTGTCCCGGCCTGTGG	MIMAT0000092_MirBase_miR-92a_microRNA	miR-92a	20	41	1	22	0.00056	ENSG00000161714_ENST00000322765_PLCD3_mRNA	PLCD3	1	20	3082	3101	0.0073	3prime	..(((((((((((((((((.)))))))))....)))))))).	2-8 no mismatches	strong	unknown	miR-92a_PLCD3
A375	A1	176919_23	TAGCAGCACATCATGGTTTACACAAACCATCCAGTGCTGCTTATCAG	MIMAT0000417_MirBase_miR-15b_microRNA	miR-15b	1	22	1	22	0.00069	ENSG00000169439_ENST00000302190_SDC2_mRNA	SDC2	23	47	1473	1497	1.5e-05	5prime	.((((((((...(((((((....)))))))...))))))))......	2-8 no mismatches	moderate	CDS	miR-15b_SDC2
A375	A1	176922_23	TAGCAGCACGTAAATATTGAATGCTGCTAAAAACAAGACC	MIMAT0000069_MirBase_miR-16_microRNA	miR-16	1	19	1	19	0.022	ENSG00000166441_ENST00000314138_RPL27A_mRNA	RPL27A	18	39	629	650	0.00047	5prime	((((((((...............))))))))..........	2-8 no mismatches	absent	CDS	miR-16_RPL27A
A375	A1	176926_23	TAGCAGCACGTAAATATTGTGTGCTGCTCAACTACTC	MIMAT0000069_MirBase_miR-16_microRNA	miR-16	1	19	1	19	0.018	ENSG00000183853_ENST00000359209_KIRREL_mRNA	KIRREL	18	37	191	210	0.0049	5prime	.(((((((((...........))))))))).........	2-8 no mismatches	weak	CDS	miR-16_KIRREL
A375	A1	177178_23	TCCCTGAGACCCTAACTTGAATCTCAGGGAATCAAAGA	MIMAT0000423_MirBase_miR-125b_microRNA	miR-125b	1	19	1	19	0.019	ENSG00000162702_ENST00000367353_ZNF281_mRNA	ZNF281	19	37	761	779	0.019	5prime	(((((((((.............))))))))).......	2-8 no mismatches	weak	CDS	miR-125b_ZNF281
A375	A1	177688_23	TGAGGTAGTAGGTTGTATAGACCCAACATCTACCTCATTCCAGGAT	MIMAT0000062_MirBase_let-7a_microRNA	let-7a	1	20	1	20	0.0085	ENSG00000173473_ENST00000254480_SMARCC1_mRNA	SMARCC1	19	43	619	643	1.4e-05	5prime	((((((((...((((..........))))..))))))))......	2-8 no mismatches	weak	CDS	let-7a_SMARCC1
A375	A1	177689_23	TGAGGTAGTAGGTTGTATAGACCTTCAACCGCAAACTACCTCTC	MIMAT0000062_MirBase_let-7a_microRNA	let-7a	1	20	1	20	0.0077	ENSG00000015532_ENST00000017003_XYLT2_mRNA	XYLT2	20	44	2293	2317	1.3e-05	5prime	.((((((((.(((((...((...)).)))))....))))))))..	2-8 no mismatches	moderate	CDS	let-7a_XYLT2
A375	A1	177691_23	TGAGGTAGTAGGTTGTATAGCACCCACACCTACCTCATTTAAG	MIMAT0000062_MirBase_let-7a_microRNA	let-7a	1	20	1	20	0.0073	ENSG00000167548_ENST00000301067_MLL2_mRNA	MLL2	20	43	17278	17301	4.4e-05	5prime	((((((((..((.(((....))).))....))))))))......	2-8 no mismatches	moderate	3'UTR	let-7a_MLL2
A375	A1	177695_23	TGAGGTAGTAGGTTGTATAGTAACCATTGCTACCTCATTAAACCACCAG	MIMAT0000062_MirBase_let-7a_microRNA	let-7a	1	21	1	21	0.0027	ENSG00000153922_ENST00000284049_CHD1_mRNA	CHD1	20	49	2426	2455	2.7e-08	5prime	(((((((((((((((.......)))))..))))))))))............	2-8 no mismatches	moderate	CDS	let-7a_CHD1
A375	A1	177701_23	TGAGGTAGTAGGTTGTATAGTTAATCTACCTCATTTTTCTCTG	MIMAT0000062_MirBase_let-7a_microRNA	let-7a	1	22	1	22	0.00056	ENSG00000133401_ENST00000438447_PDZD2_mRNA	PDZD2	23	43	7371	7391	0.002	5prime	((((((((.................))))))))..........	2-8 no mismatches	absent	CDS	let-7a_PDZD2
A375	A1	177702_23	TGAGGTAGTAGGTTGTATAGTTACAACCACTTACCTCTTTTAG	MIMAT0000062_MirBase_let-7a_microRNA	let-7a	1	22	1	22	0.00056	ENSG00000087502_ENST00000360150_ERGIC2_mRNA	ERGIC2	23	43	1230	1250	0.002	5prime	.(((((((..((((((......))))))..)))))))......	2-8 no mismatches	moderate	3'UTR	let-7a_ERGIC2
A375	A1	177706_23	TGAGGTAGTAGGTTGTATAGTTATTAACTACCTCAATCCTTACAG	MIMAT0000062_MirBase_let-7a_microRNA	let-7a	1	22	1	22	0.00063	ENSG00000159217_ENST00000290341_IGF2BP1_mRNA	IGF2BP1	23	45	6986	7008	0.00017	5prime	(((((((((.................)))))))))..........	2-8 no mismatches	weak	3'UTR	let-7a_IGF2BP1
A375	A1	177707_23	TGAGGTAGTAGGTTGTATAGTTCACCCACACCTACCTCATTTAAG	MIMAT0000062_MirBase_let-7a_microRNA	let-7a	1	22	1	22	0.00063	ENSG00000167548_ENST00000301067_MLL2_mRNA	MLL2	23	45	17279	17301	0.00017	5prime	((((((((..(((..........))).....))))))))......	2-8 no mismatches	weak	3'UTR	let-7a_MLL2
A375	A1	177711_23	TGAGGTAGTAGGTTGTATAGTTTAACTACACTACCTCATATCTACATG	MIMAT0000062_MirBase_let-7a_microRNA	let-7a	1	22	1	22	0.00072	ENSG00000156273_ENST00000286800_BACH1_mRNA	BACH1	23	48	4627	4652	4.3e-06	5prime	(((((((((.(((((.......)))))..)))))))))..........	2-8 no mismatches	moderate	unknown	let-7a_BACH1
A375	A1	177727_23	TGAGGTAGTAGTTTGTACAGTTACCCAACATCTACCTCATTCCAG	MIMAT0000414_MirBase_let-7g_microRNA	let-7g	1	22	1	22	0.00063	ENSG00000173473_ENST00000254480_SMARCC1_mRNA	SMARCC1	23	45	621	643	0.00017	5prime	((((((((..(((.............)))..))))))))......	2-8 no mismatches	weak	CDS	let-7g_SMARCC1
A375	A1	177847_23	TGGCTCAGTTCAGCAGGAACAGTAACTCCCTGCCTCTGAGCCACCAACTG	MIMAT0000080_MirBase_miR-24_microRNA	miR-24	1	22	1	22	0.00078	ENSG00000159363_ENST00000452699_ATP13A2_mRNA	ATP13A2	24	50	3748	3774	1.3e-06	5prime	((((((((....(((((..........)))))..)))))))).......	2-8 no mismatches	moderate	3'UTR	miR-24_ATP13A2
A375	A1	177848_23	TGGCTCAGTTCAGCAGGAACAGTCACTCCCTGCTGCTGAGCCACAACCAC	MIMAT0000080_MirBase_miR-24_microRNA	miR-24	1	22	1	22	0.00078	ENSG00000181754_ENST00000369864_AMIGO1_mRNA	AMIGO1	24	50	615	641	1.3e-06	5prime	(((((((((..((((((..........))))))))))))))).......	2-8 no mismatches	moderate	CDS	miR-24_AMIGO1
A375	A1	178063_23	TTCACAGTGGCTAAGTTCCGACTCCAGAACTTAGTATCATTCACTGTGAT	MIMAT0000084_MirBase_miR-27a_microRNA	miR-27a	1	20	1	20	0.01	ENSG00000157540_ENST00000338785_DYRK1A_mRNA	DYRK1A	19	50	1059	1090	2.2e-09	5prime	.(((((((((((((((((..........)))))))))......)))))))).	2-8 no mismatches	strong	unknown	miR-27a_DYRK1A
A375	A1	178065_23	TTCACAGTGGCTAAGTTCCGCATTGCACTTAAACGGAACTTGCCTG	MIMAT0000084_MirBase_miR-27a_microRNA	miR-27a	1	21	1	21	0.0024	ENSG00000124214_ENST00000360426_STAU1_mRNA	STAU1	22	46	696	720	1.4e-05	5prime	........(((.((((((((.............)))))))))))..	other	strong	CDS	miR-27a_STAU1
A375	A1	178071_23	TTCACAGTGGCTAAGTTCCGTAACTACGGAGCTGTAGTGCCATTAGAAAC	MIMAT0000084_MirBase_miR-27a_microRNA	miR-27a	1	20	1	20	0.01	ENSG00000094975_ENST00000263688_C1orf9_mRNA	C1orf9	20	50	5488	5518	7.8e-09	5prime	(((..((((((..(((((((.......))))))).....)))))).)))..	2-8 two mismatches	strong	3'UTR	miR-27a_C1orf9
A375	A1	179032_22	AAGCTCGGTCTGAGGCCCCTCAGTTTCTGCCTCACTCCCGAGCTCTACTG	MIMAT0001340_MirBase_miR-423-3p_microRNA	miR-423-3p	2	24	1	23	0.00022	ENSG00000227993_ENST00000383127_HLA-DRA_mRNA	HLA-DRA	25	50	57	82	4.7e-06	5prime	(((((((..((((((............))))))...)))))))......	2-8 two mismatches	moderate	unknown	miR-423-3p_HLA-DRA
A375	A1	180205_22	AGGCAAGATGCTGGCATAGAGCCAGGCTCTTGCCAACTCTG	MIMAT0000089_MirBase_miR-31_microRNA	miR-31	1	19	1	19	0.023	ENSG00000178802_ENST00000352410_MPI_mRNA	MPI	19	41	1581	1603	0.00014	5prime	.(((((((..(((((......)))))..))))))).......	2-8 no mismatches	moderate	3'UTR	miR-31_MPI
A375	A1	180641_22	ATCACATTGCCAGGGATTTCCAATATCCCCAACAATGTGAAAACGGCTGT	MIMAT0000078_MirBase_miR-23a_microRNA	miR-23a	1	21	1	21	0.0028	ENSG00000188229_ENST00000340384_TUBB2C_mRNA	TUBB2C	25	50	1181	1206	4.7e-06	5prime	.((((((((...(((((....)))))...))))))))..........	2-8 no mismatches	moderate	CDS	miR-23a_TUBB2C
A375	A1	181070_22	CAACACCAGTCGATGGGCTGCAAGCCTGTCCATCATGGTGTTAACCAG	MIMAT0004494_MirBase_miR-21*_microRNA	miR-21*	1	20	1	20	0.0093	ENSG00000174748_ENST00000413699_RPL15_mRNA	RPL15	20	48	364	392	9.2e-08	5prime	.(((((((((.((((((((....)))))))).))..)))))))......	2-8 no mismatches	strong	CDS	miR-21*_RPL15
A375	A1	184550_22	TAAAGTGCTTATAGTGCAGCCTCAGCACTGTCACTTTTAAAACCTG	MIMAT0000075_MirBase_miR-20a_microRNA	miR-20a	1	19	1	19	0.031	ENSG00000158615_ENST00000367188_PPP1R15B_mRNA	PPP1R15B	19	46	3494	3521	3e-07	5prime	.((((((...(((((((........))))))))))))).........	2-7 no mismatches	moderate	3'UTR	miR-20a_PPP1R15B
A375	A1	184552_22	TAAAGTGCTTATAGTGCAGGTAGAACTGCACTTGCACTTCATTACCTTTT	MIMAT0000075_MirBase_miR-20a_microRNA	miR-20a	1	23	1	23	0.00022	ENSG00000066279_ENST00000367409_ASPM_mRNA	ASPM	22	50	10011	10039	1e-07	5prime	..((((((....(((((((........))))))).))))))...........	2-8 one mismatch	moderate	CDS	miR-20a_ASPM
A375	A1	184709_22	TAGCAGCACATAATGGTTTGTGTTACACAACACCTAAAACCAGTTTTGCT	MIMAT0000068_MirBase_miR-15a_microRNA	miR-15a	1	22	1	22	0.00078	ENSG00000168385_ENST00000391971_SEPT2_mRNA	2002-09-01	24	50	1744	1770	1.3e-06	5prime	.(((((.((.....((((((((..))))).)))........)).)))))	2-8 one mismatch	strong	3'UTR	miR-15a_SEPT2
A375	A1	184713_22	TAGCAGCACGTAAATATTGCAGCTGCTATTTATTTTCCTAAAG	MIMAT0000069_MirBase_miR-16_microRNA	miR-16	1	19	1	19	0.026	ENSG00000175592_ENST00000312562_FOSL1_mRNA	FOSL1	19	43	1592	1616	1.2e-05	5prime	(((((((...............)))))))...............	2-7 no mismatches	absent	3'UTR	miR-16_FOSL1
A375	A1	184772_22	TAGGTAGTTTCATGTTGTTGGGTTCTCCCAACAACATGAAACTGCCTATT	MIMAT0000226_MirBase_miR-196a_microRNA	miR-196a	1	22	1	22	0.00078	ENSG00000120068_ENST00000239144_HOXB8_mRNA	HOXB8	22	50	1373	1401	1e-07	5prime	((((((((((((((((((((((.....))))))))))))))))))))))..	2-8 no mismatches	strong	3'UTR	miR-196a_HOXB8
A375	A1	185050_22	TCCCTGAGACCCTAACTTGTGATTCTCAGGGACAGTGCACGCAGGTGCGC	MIMAT0000423_MirBase_miR-125b_microRNA	miR-125b	1	22	1	22	0.00078	ENSG00000233927_ENST00000417088_RPS28_mRNA	RPS28	23	50	97	124	3.6e-07	5prime	(((((((((..............)))))))))..................	2-8 no mismatches	weak	unknown	miR-125b_RPS28
A375	A1	185556_22	TGAGGTAGGAGGTTGTATAGTTCCCCACACAACTCATCTACCTCACCTCA	MIMAT0000066_MirBase_let-7e_microRNA	let-7e	1	22	1	22	0.00078	ENSG00000134532_ENST00000309359_SOX5_mRNA	SOX5	23	50	407	434	3.6e-07	5prime	(((((((((.((((((............))))))..))))))))).....	2-8 no mismatches	moderate	unknown	let-7e_SOX5
A375	A1	185584_22	TGAGGTAGTAGGTTGTATAGCCTACCTCATTCCCTTACTTG	MIMAT0000062_MirBase_let-7a_microRNA	let-7a	1	20	1	20	0.0065	ENSG00000110367_ENST00000264018_DDX6_mRNA	DDX6	20	41	878	899	0.0005	5prime	((((((...((((.......))))))))))............	2-8 two mismatches	weak	unknown	let-7a_DDX6
A375	A1	185586_22	TGAGGTAGTAGGTTGTATAGTACACTGAGCCACAACCCAAACAACCC	MIMAT0000062_MirBase_let-7a_microRNA	let-7a	1	21	1	21	0.0025	ENSG00000198786_ENST00000361567_MT-ND5_mRNA	MT-ND5	22	47	198	223	4.1e-06	5prime	...(((.((.((((((.((((..))))....))))))...)).))).	other	strong	unknown	let-7a_MT-ND5
A375	A1	185593_22	TGAGGTAGTAGGTTGTATAGTTATACAACCTACAGACCTCACATTCCAAT	MIMAT0000062_MirBase_let-7a_microRNA	let-7a	1	22	1	22	0.00078	ENSG00000154127_ENST00000284273_UBASH3B_mRNA	UBASH3B	23	50	1943	1970	3.6e-07	5prime	((((((.(((((((((((....)))))))))))..)))))).........	2-8 one mismatch	strong	CDS	let-7a_UBASH3B
A375	A1	186570_21	AACATTCAACGCTGTCGGTGAGTTCACCTCACACTTGAATGTACAACCCA	MIMAT0000256_MirBase_miR-181a_microRNA	miR-181a	1	23	1	23	0.00022	ENSG00000142453_ENST00000327064_CARM1_mRNA	CARM1	22	50	2557	2585	1e-07	5prime	.((((((((...(((.((((((..))))))..))).))))))))........	2-8 no mismatches	strong	3'UTR	miR-181a_CARM1
A375	A1	186850_21	AACTGGCCTACAAAGTCCCAGTATATGGGGCAAAGGGTCAGTATATTTTT	MIMAT0000459_MirBase_miR-193a-3p_microRNA	miR-193a-3p	1	22	1	22	0.00078	ENSG00000160712_ENST00000368485_IL6R_mRNA	IL6R	21	50	5810	5839	2.8e-08	5prime	.((((((((.....((((((.......))))))...))))))))........	2-8 no mismatches	moderate	3'UTR	miR-193a-3p_IL6R
A375	A1	186983_21	AAGCTGCCAGTTGAAGAACTGTTTACTTCATGGCAGCTATCCCACAGTGG	MIMAT0000077_MirBase_miR-22_microRNA	miR-22	1	22	1	22	0.00078	ENSG00000070756_ENST00000318607_PABPC1_mRNA	PABPC1	23	47	2350	2374	1.7e-05	5prime	.((((((((..(((((.........))))))))))))).........	2-8 no mismatches	moderate	CDS	miR-22_PABPC1
A375	A1	188285_21	AGGCAAGATGCTGGCATAGCTTGCCAATTATCTTGCCTCTCCACCCTTAG	MIMAT0000089_MirBase_miR-31_microRNA	miR-31	1	21	1	21	0.0028	ENSG00000136381_ENST00000258886_IREB2_mRNA	IREB2	22	50	2015	2043	1e-07	5prime	((((((((((.(((((.....)))))..))))))))))............	2-8 no mismatches	moderate	CDS	miR-31_IREB2
A375	A1	188756_21	ATCACATTGCCAGGGATTTCCAATCACAATGGGAATCTCTAATGTGAAAA	MIMAT0000078_MirBase_miR-23a_microRNA	miR-23a	1	21	1	21	0.0028	ENSG00000204370_ENST00000375549_SDHD_mRNA	SDHD	25	50	1223	1248	4.7e-06	5prime	.(((((((...((((((((((......)))))))))))))))))...	2-8 no mismatches	strong	3'UTR	miR-23a_SDHD
A375	A1	189149_21	CAAAGTGCTGTTCGTGCAGGTAGTTTAAGCCTGCCTAAGTCACTTTACTA	MIMAT0000093_MirBase_miR-93_microRNA	miR-93	1	23	1	23	0.00022	ENSG00000101966_ENST00000355640_XIAP_mRNA	XIAP	21	50	3008	3037	2.8e-08	5prime	.((((((((......((((((..........))))))...)).))))))....	2-8 no mismatches	moderate	3'UTR	miR-93_XIAP
A375	A1	193018_21	TAAAGTGCTGACAGTGCAGCCCCTGCACCTCTTCTCAATGCACTTTAATA	MIMAT0000680_MirBase_miR-106b_microRNA	miR-106b	1	19	1	19	0.036	ENSG00000138623_ENST00000261918_SEMA7A_mRNA	SEMA7A	19	50	3310	3341	2.2e-09	5prime	((((((((.((..((((((....))))))....)).....))))))))...	2-8 no mismatches	moderate	3'UTR	miR-106b_SEMA7A
A375	A1	193020_21	TAAAGTGCTTATAGTGCAGGTATATTTACCCCTGCGCTAGAGTAAGCACT	MIMAT0000075_MirBase_miR-20a_microRNA	miR-20a	1	22	1	22	0.00078	ENSG00000124201_ENST00000396105_ZNFX1_mRNA	ZNFX1	24	50	6466	6492	1.3e-06	5prime	...(((((((((((((((((.........)))))))))...))))))))	2-8 two mismatches	strong	3'UTR	miR-20a_ZNFX1
A375	A1	193215_21	TAGCAGCACGTAAATATTGATTTAGCAATGCTGTGAATAAAAAG	MIMAT0000069_MirBase_miR-16_microRNA	miR-16	1	19	1	19	0.028	ENSG00000159216_ENST00000344691_RUNX1_mRNA	RUNX1	18	44	3275	3301	9.9e-07	5prime	..((((((......................))))))..........	2-8 one mismatch	absent	unknown	miR-16_RUNX1
A375	A1	193216_21	TAGCAGCACGTAAATATTGCTGCTGCTATCGGGAGACAAGGTGCCATACC	MIMAT0000069_MirBase_miR-16_microRNA	miR-16	1	19	1	19	0.036	ENSG00000064393_ENST00000406875_HIPK2_mRNA	HIPK2	18	50	9282	9314	6e-10	5prime	((((((((.(((.......)))))))))))......................	2-8 no mismatches	weak	3'UTR	miR-16_HIPK2
A375	A1	194127_21	TGAGGTAGGAGGTTGTATAGTTCCAACCTCCTACTCCTCATTG	MIMAT0000066_MirBase_let-7e_microRNA	let-7e	1	22	1	22	0.00056	ENSG00000198888_ENST00000361390_MT-ND1_mRNA	MT-ND1	23	43	11	31	0.002	5prime	(((((((((((((((........))))))))))..)))))...	2-8 no mismatches	moderate	unknown	let-7e_MT-ND1
A375	A1	194153_21	TGAGGTAGTAGGTTGTATAGACAACAATACTACCTCACTACTACATCTGA	MIMAT0000062_MirBase_let-7a_microRNA	let-7a	1	20	1	20	0.01	ENSG00000137710_ENST00000343115_RDX_mRNA	RDX	20	49	3026	3055	2.8e-08	5prime	((((((((((.(((((.....)))))..))))))))))............	2-8 no mismatches	moderate	3'UTR	let-7a_RDX
A375	A1	194154_21	TGAGGTAGTAGGTTGTATAGACCTACCTCTTCACCTACAG	MIMAT0000062_MirBase_let-7a_microRNA	let-7a	1	20	1	20	0.0061	ENSG00000184110_ENST00000331666_EIF3S8_mRNA	EIF3S8	20	40	2453	2473	0.0017	5prime	(((((..(((((((......)))))))..))))).......	2-8 two mismatches	moderate	CDS	let-7a_EIF3S8
A375	A1	194157_21	TGAGGTAGTAGGTTGTATAGATCAAATGCAACCTCACAACCTTGGCTGAG	MIMAT0000062_MirBase_let-7a_microRNA	let-7a	1	20	1	20	0.01	ENSG00000136997_ENST00000377970_MYC_mRNA	MYC	20	50	1950	1980	7.8e-09	5prime	.(((((.(((((((((((........))))))))).)).))))).......	2-8 one mismatch	strong	3'UTR	let-7a_MYC
A375	A1	194158_21	TGAGGTAGTAGGTTGTATAGCAACCTCACAACCTTGGCTGAGTCTTG	MIMAT0000062_MirBase_let-7a_microRNA	let-7a	1	20	1	20	0.0089	ENSG00000136997_ENST00000377970_MYC_mRNA	MYC	20	47	1958	1985	3.2e-07	5prime	.(((((.(((((((((....))))))).)).)))))............	2-8 one mismatch	moderate	3'UTR	let-7a_MYC
A375	A1	194159_21	TGAGGTAGTAGGTTGTATAGCCAACCAACCTAACCTCAAACTCCTGGCCA	MIMAT0000062_MirBase_let-7a_microRNA	let-7a	1	20	1	20	0.01	ENSG00000101343_ENST00000377340_CRNKL1_mRNA	CRNKL1	20	50	2463	2493	7.8e-09	5prime	((((((..(((((((...........)))))))))))))............	2-8 two mismatches	moderate	CDS	let-7a_CRNKL1
A375	A1	194165_21	TGAGGTAGTAGGTTGTATAGTCATTTCAACACCTCACCACTACCTCATCA	MIMAT0000062_MirBase_let-7a_microRNA	let-7a	1	21	1	21	0.0028	ENSG00000185009_ENST00000425908_AP3M1_mRNA	AP3M1	20	50	151	181	7.8e-09	5prime	(((((((((.((((((..............)))....))))))))))))...	2-8 no mismatches	moderate	unknown	let-7a_AP3M1
A375	A1	194171_21	TGAGGTAGTAGGTTGTATAGTTACAACAATACTACCTCACTACTACAT	MIMAT0000062_MirBase_let-7a_microRNA	let-7a	1	22	1	22	0.00072	ENSG00000137710_ENST00000343115_RDX_mRNA	RDX	23	48	3027	3052	4.3e-06	5prime	((((((((((.(((((......)))))..)))))))))).........	2-8 no mismatches	moderate	3'UTR	let-7a_RDX
A375	A1	194179_21	TGAGGTAGTAGGTTGTATAGTTCTACTCTCATAACCCTCAACACCCACTC	MIMAT0000062_MirBase_let-7a_microRNA	let-7a	1	22	1	22	0.00078	ENSG00000212907_ENST00000361335_MT-ND4L_mRNA	MT-ND4L	23	50	131	158	3.6e-07	5prime	((((((.((.((..(((......))).)).)).))).)))..........	2-8 one mismatch	moderate	unknown	let-7a_MT-ND4L
A375	A1	194183_21	TGAGGTAGTAGGTTGTATAGTTTCAACCTGCGCTACCTCAACCTGGGCAT	MIMAT0000062_MirBase_let-7a_microRNA	let-7a	1	22	1	22	0.00078	ENSG00000131409_ENST00000389201_LRRC4B_mRNA	LRRC4B	23	50	757	784	3.6e-07	5prime	(((((((((((((((........))))))..)))))))))..........	2-8 no mismatches	moderate	CDS	let-7a_LRRC4B
A375	A1	194193_21	TGAGGTAGTAGGTTGTGTGGCAACCTCACAACCTTGGCTGAGTCTTG	MIMAT0000063_MirBase_let-7b_microRNA	let-7b	1	20	1	20	0.0089	ENSG00000136997_ENST00000377970_MYC_mRNA	MYC	20	47	1958	1985	3.2e-07	5prime	.(((((.(((((((((....))))))).)).)))))............	2-8 one mismatch	moderate	3'UTR	let-7b_MYC
A375	A1	194195_21	TGAGGTAGTAGGTTGTGTGGTTCAACCTCACAACCTTGGCTGAGTCTTG	MIMAT0000063_MirBase_let-7b_microRNA	let-7b	1	22	1	22	0.00075	ENSG00000136997_ENST00000377970_MYC_mRNA	MYC	23	49	1959	1985	1.2e-06	5prime	.(((.((((((((((((.((((.)))).))))))))..))))...))).	2-8 one mismatch	strong	3'UTR	let-7b_MYC
A375	A1	194209_21	TGAGGTAGTAGTTTGTGCTGTTTCTATACAGCACAAAAACCTGCCTCAAA	MIMAT0000415_MirBase_let-7i_microRNA	let-7i	1	22	1	22	0.00078	ENSG00000166881_ENST00000300128_TMEM194A_mRNA	TMEM194A	23	50	442	469	3.6e-07	5prime	((((((((...((((((((((......))))))))))...))))))))..	2-8 no mismatches	strong	CDS	let-7i_TMEM194A
A375	A1	194360_21	TGGCTCAGTTCAGCAGGAACAGTAACCTCCTGCAACCCTGAGCCATCAG	MIMAT0000080_MirBase_miR-24_microRNA	miR-24	1	22	1	22	0.00075	ENSG00000070610_ENST00000378103_GBA2_mRNA	GBA2	24	49	3379	3404	4.5e-06	5prime	((((((((....((((((........))))))....))))))))....	2-8 no mismatches	moderate	3'UTR	miR-24_GBA2
A375	A1	194884_20	AAAAGCTGGGTTGAGAGGGCTTTCCTCTCTTCTCGCTTTAAATG	MIMAT0000510_MirBase_miR-320a_microRNA	miR-320a	1	20	1	20	0.0077	ENSG00000177189_ENST00000379565_RPS6KA3_mRNA	RPS6KA3	19	44	2576	2601	3.6e-06	5prime	.(((((.(((..(((((((.....))))))).))).))))).....	2-8 one mismatch	strong	3'UTR	miR-320a_RPS6KA3
A375	A1	195131_20	AAAGCTGGGTTGAGAGGGCGCCCCTCTCTCCAGCCCAGCTTCAACCCTG	MIMAT0000510_MirBase_miR-320a_microRNA	miR-320a	1	20	2	21	0.0097	ENSG00000116580_ENST00000271883_GON4L_mRNA	GON4L	20	49	3189	3218	2.7e-08	5prime	.((((((((((((((((((.))))...)))).))))))))))........	2-8 no mismatches	strong	CDS	miR-320a_GON4L
A375	A1	197166_20	AGCTACATTGTCTGCTGGGTTTATCCCCCCTTCCCCAGCTAGACATACGT	MIMAT0000278_MirBase_miR-221_microRNA	miR-221	1	22	1	22	0.00078	ENSG00000069275_ENST00000367142_NUCKS1_mRNA	NUCKS1	23	50	3717	3744	3.6e-07	5prime	........(((((((((((..............)))))).))))).....	other	strong	3'UTR	miR-221_NUCKS1
A375	A1	197744_20	ATCACATTGCCAGGGATTTCCATATCCCCAACAATGTGAAAACG	MIMAT0000078_MirBase_miR-23a_microRNA	miR-23a	1	21	1	21	0.0021	ENSG00000188229_ENST00000340384_TUBB2C_mRNA	TUBB2C	24	44	1181	1201	0.0021	5prime	.((((((((...(((((....)))))...)))))))).....	2-8 no mismatches	moderate	CDS	miR-23a_TUBB2C
A375	A1	198174_20	CAAAGTGCTGTTCGTGCAGGTAGAACCTACACCTGCATGAACACTTTCAA	MIMAT0000093_MirBase_miR-93_microRNA	miR-93	1	23	1	23	0.00022	ENSG00000162496_ENST00000376223_DHRS3_mRNA	DHRS3	23	50	1253	1280	3.6e-07	5prime	.(((((...((((((((((((..........)))))))))))))))))...	2-8 two mismatches	strong	unknown	miR-93_DHRS3
A375	A1	198178_20	CAAAGTGCTTACAGTGCAGGTAGATACTGCCTGCACTGGAATGTTAAACA	MIMAT0000070_MirBase_miR-17_microRNA	miR-17	1	23	1	23	0.00022	ENSG00000107566_ENST00000421367_ERLIN1_mRNA	ERLIN1	22	50	4020	4048	1e-07	5prime	......((...((((((((((((.....))))))))))))....))......	other	strong	3'UTR	miR-17_ERLIN1
A375	A1	199791_20	CGCATCCCCTAGGGCATTGTTTGCCCATTTGGATGCTACCACTG	MIMAT0000761_MirBase_miR-324-5p_microRNA	miR-324-5p	1	19	1	19	0.028	ENSG00000110955_ENST00000262030_ATP5B_mRNA	ATP5B	19	44	1230	1255	3.6e-06	5prime	.((((((....(((((......)))))....))))))........	2-7 no mismatches	moderate	CDS	miR-324-5p_ATP5B
A375	A1	202429_20	TAAAGTGCTTATAGTGCAGACAATTAGCACTAATCTGGCACTTTATAAAT	MIMAT0000075_MirBase_miR-20a_microRNA	miR-20a	1	19	1	19	0.036	ENSG00000110888_ENST00000438006_CAPRIN2_mRNA	CAPRIN2	19	50	4302	4333	2.2e-09	5prime	(((((((((..((((((..........))))))....))))))))).....	2-8 no mismatches	moderate	unknown	miR-20a_CAPRIN2
A375	A1	202430_20	TAAAGTGCTTATAGTGCAGCCATTGCACTGATTAATGCACTTTTTCTG	MIMAT0000075_MirBase_miR-20a_microRNA	miR-20a	1	19	1	19	0.034	ENSG00000062598_ENST00000396391_ELMO2_mRNA	ELMO2	19	48	809	838	2.6e-08	5prime	.(((((((...(((((((......)))))))......))))))).....	2-8 no mismatches	moderate	CDS	miR-20a_ELMO2
A375	A1	202431_20	TAAAGTGCTTATAGTGCAGGTAGAATATCATGCCTCAGCACTGTCACTTT	MIMAT0000075_MirBase_miR-20a_microRNA	miR-20a	1	23	1	23	0.00022	ENSG00000158615_ENST00000367188_PPP1R15B_mRNA	PPP1R15B	23	50	3485	3512	3.6e-07	5prime	.((((((...((((((((((((.........)))))..)))))))))))))	2-7 no mismatches	strong	3'UTR	miR-20a_PPP1R15B
A375	A1	202614_20	TAGCACCATCTGAAATCGAATGGTGCTATTAATATTG	MIMAT0000086_MirBase_miR-29a_microRNA	miR-29a	1	18	1	18	0.063	ENSG00000136381_ENST00000258886_IREB2_mRNA	IREB2	17	37	3225	3245	0.0014	5prime	(((((((((.((......)).))))))))).........	2-8 no mismatches	weak	3'UTR	miR-29a_IREB2
A375	A1	202622_20	TAGCAGCACATAATGGTTTGTGTACCATTGCTGCTGCTACCTG	MIMAT0000068_MirBase_miR-15a_microRNA	miR-15a	1	22	1	22	0.00056	ENSG00000135829_ENST00000367549_DHX9_mRNA	DHX9	21	43	2751	2773	0.00016	5prime	((((((((..(((((((.(....).))))))).))))))))....	2-8 no mismatches	moderate	CDS	miR-15a_DHX9
A375	A1	202624_20	TAGCAGCACATCATGGTTTACAAATGCTGCTAAAAACAAG	MIMAT0000417_MirBase_miR-15b_microRNA	miR-15b	1	22	1	22	0.00047	ENSG00000166441_ENST00000314138_RPL27A_mRNA	RPL27A	23	40	631	648	0.079	5prime	((((((((................))))))))........	2-8 no mismatches	absent	CDS	miR-15b_RPL27A
A375	A1	202626_20	TAGCAGCACGTAAATATTGAAAAAGCTGCTTCTTATTAATCATACAAACT	MIMAT0000069_MirBase_miR-16_microRNA	miR-16	1	19	1	19	0.036	ENSG00000113140_ENST00000231061_SPARC_mRNA	SPARC	18	50	2266	2298	6e-10	5prime	.((((((...................))))))....................	2-7 no mismatches	absent	3'UTR	miR-16_SPARC
A375	A1	202905_20	TCAGGCTCAGTCCCCTCCCGATTACCTAGGGGAGAAAGAGCCA	MIMAT0002174_MirBase_miR-484_microRNA	miR-484	1	22	1	22	0.00056	ENSG00000215700_ENST00000400776_BX511012-1_mRNA	BX511012-1	23	43	1563	1583	0.002	5prime	...(((((..((((((...........))))))....))))).	2-8 two mismatches	moderate	unknown	miR-484_BX511012-1
A375	A1	203005_20	TCCCTGAGACCCTAACTTGTGAAATCAGGAGCCTCAGTGGATGAAGTAGC	MIMAT0000423_MirBase_miR-125b_microRNA	miR-125b	1	22	1	22	0.00078	ENSG00000111142_ENST00000323666_METAP2_mRNA	METAP2	23	50	310	337	3.6e-07	5prime	((((((((..(((.............)))...))))).))).........	2-8 no mismatches	weak	CDS	miR-125b_METAP2
A375	A1	203007_20	TCCCTGAGACCCTAACTTGTGAATTAAATCTCAGGGAAACTCTTATG	MIMAT0000423_MirBase_miR-125b_microRNA	miR-125b	1	22	1	22	0.00069	ENSG00000082898_ENST00000401558_XPO1_mRNA	XPO1	23	47	1748	1772	1.5e-05	5prime	(((((((((...................)))))))))..........	2-8 no mismatches	weak	CDS	miR-125b_XPO1
A375	A1	203635_20	TGAGGGGCAGAGAGCGAGACTTTAATCGCCCAAGTCCCTCTACTCG	MIMAT0004748_MirBase_miR-423-5p_microRNA	miR-423-5p	1	23	1	23	0.00018	ENSG00000102908_ENST00000453403_NFAT5_mRNA	NFAT5	24	46	1255	1277	0.00018	5prime	.(((((((.....((((........))))....)))))))......	2-8 no mismatches	weak	unknown	miR-423-5p_NFAT5
A375	A1	203676_20	TGAGGTAGTAGGTTGTATAGACAACCACTTACCTCTTTTAG	MIMAT0000062_MirBase_let-7a_microRNA	let-7a	1	20	1	20	0.0065	ENSG00000087502_ENST00000360150_ERGIC2_mRNA	ERGIC2	19	41	1228	1250	0.00014	5prime	.(((((((..((((((......))))))..)))))))......	2-8 no mismatches	moderate	3'UTR	let-7a_ERGIC2
A375	A1	203677_20	TGAGGTAGTAGGTTGTATAGATACAACCTACAGACCTCACATTCCAATCA	MIMAT0000062_MirBase_let-7a_microRNA	let-7a	1	20	1	20	0.01	ENSG00000154127_ENST00000284273_UBASH3B_mRNA	UBASH3B	20	50	1942	1972	7.8e-09	5prime	((((((.(((((((((((...)))))))))))..))))))...........	2-8 one mismatch	strong	CDS	let-7a_UBASH3B
A375	A1	203678_20	TGAGGTAGTAGGTTGTATAGATCACAACCTCTCTACCTCAAC	MIMAT0000062_MirBase_let-7a_microRNA	let-7a	1	20	1	20	0.0069	ENSG00000103449_ENST00000251020_SALL1_mRNA	SALL1	20	42	531	553	0.00015	5prime	((((((((.(((((((........)))))))..))))))))..	2-8 no mismatches	moderate	CDS	let-7a_SALL1
A375	A1	203689_20	TGAGGTAGTAGGTTGTATAGTCTACTAACTACCTCATCTTCAG	MIMAT0000062_MirBase_let-7a_microRNA	let-7a	1	21	1	21	0.002	ENSG00000164292_ENST00000379982_RHOBTB3_mRNA	RHOBTB3	22	43	2178	2199	0.00056	5prime	(((((((((.(((..........))).))))))))).......	2-8 no mismatches	weak	CDS	let-7a_RHOBTB3
A375	A1	203695_20	TGAGGTAGTAGGTTGTATAGTTACCGTGTCTACCTCAACTATCCCCCTTT	MIMAT0000062_MirBase_let-7a_microRNA	let-7a	1	22	1	22	0.00078	ENSG00000173065_ENST00000452648_C17orf63_mRNA	C17orf63	23	50	909	936	3.6e-07	5prime	((((((((..(((.........)))....)))))))).............	2-8 no mismatches	weak	CDS	let-7a_C17orf63
A375	A1	203697_20	TGAGGTAGTAGGTTGTATAGTTATCCCCACCTCCAAATATCTCATCAACA	MIMAT0000062_MirBase_let-7a_microRNA	let-7a	1	22	1	22	0.00078	ENSG00000198899_ENST00000361899_MT-ATP6_mRNA	MT-ATP6	23	50	91	118	3.6e-07	5prime	(((((((..((((...............)))).....)))))))......	2-7 no mismatches	weak	unknown	let-7a_MT-ATP6
A375	A1	203700_20	TGAGGTAGTAGGTTGTATAGTTCCCCACACAACTCATCTACCTCACC	MIMAT0000062_MirBase_let-7a_microRNA	let-7a	1	22	1	22	0.00069	ENSG00000134532_ENST00000309359_SOX5_mRNA	SOX5	23	47	407	431	1.5e-05	5prime	((((((((..((((((............))))))...))))))))..	2-8 no mismatches	moderate	unknown	let-7a_SOX5
A375	A1	203701_20	TGAGGTAGTAGGTTGTATAGTTCCCCACACAACTCATCTACCTCACCTC	MIMAT0000062_MirBase_let-7a_microRNA	let-7a	1	22	1	22	0.00075	ENSG00000134532_ENST00000309359_SOX5_mRNA	SOX5	23	49	407	433	1.2e-06	5prime	((((((((..((((((............))))))...))))))))....	2-8 no mismatches	moderate	unknown	let-7a_SOX5
A375	A1	203891_20	TGGCTCAGTTCAGCAGGAACAGATCCTGCAGAATGAGCCCCTG	MIMAT0000080_MirBase_miR-24_microRNA	miR-24	1	22	1	22	0.00056	ENSG00000124214_ENST00000360426_STAU1_mRNA	STAU1	22	43	596	617	0.00056	5prime	.((((((.(((.((((((......)))))).)))))))))....	2-7 no mismatches	strong	CDS	miR-24_STAU1
A375	A1	203893_20	TGGCTCAGTTCAGCAGGAACAGTTTTACACATCAATCTGCCTCACTGCTG	MIMAT0000080_MirBase_miR-24_microRNA	miR-24	1	22	1	22	0.00078	ENSG00000139636_ENST00000267102_LMBR1L_mRNA	LMBR1L	24	50	2070	2096	1.3e-06	5prime	.(((..(((...(((((.................)))))...)))))).	2-8 two mismatches	moderate	3'UTR	miR-24_LMBR1L
A375	A1	203894_20	TGGCTCAGTTCAGCAGGAACAGTTTTTCTTCCTGCATGATCCCTGGGCCC	MIMAT0000080_MirBase_miR-24_microRNA	miR-24	1	22	1	22	0.00078	ENSG00000141560_ENST00000269373_FN3KRP_mRNA	FN3KRP	24	50	1505	1531	1.3e-06	5prime	.(((((((.((((((((((........))))))).)))...))))))).	2-8 no mismatches	strong	3'UTR	miR-24_FN3KRP
A375	A1	204000_20	TGTAAACATCCTACACTCTCAGCTACTGCTGAGAGCTCCTGTTTACTAAG	MIMAT0000244_MirBase_miR-30c_microRNA	miR-30c	1	23	1	23	0.00022	ENSG00000124942_ENST00000378024_AHNAK_mRNA	AHNAK	25	50	18246	18271	4.7e-06	5prime	.(((((((.......((((((((...))))))))....)))))))....	2-8 no mismatches	moderate	3'UTR	miR-30c_AHNAK
A375	A1	204001_20	TGTAAACATCCTACACTCTCAGCTTATTTATGAGTGCAAGTTTACAAATC	MIMAT0000244_MirBase_miR-30c_microRNA	miR-30c	1	23	1	23	0.00022	ENSG00000176148_ENST00000334274_TCP11L1_mRNA	TCP11L1	25	50	2123	2148	4.7e-06	5prime	(((((((......(((((............)))))...)))))))....	2-7 no mismatches	moderate	3'UTR	miR-30c_TCP11L1
A375	A1	204743_19	AAAGCTGGGTTGAGAGGGCGCTACAGCCCTCAAAAACAGCTTATACTCTT	MIMAT0000510_MirBase_miR-320a_microRNA	miR-320a	1	20	2	21	0.01	ENSG00000149557_ENST00000278919_FEZ1_mRNA	FEZ1	20	50	1648	1678	7.8e-09	5prime	.((((((..((..((((((.......)))))).))..))))))........	2-7 no mismatches	moderate	3'UTR	miR-320a_FEZ1
A375	A1	204914_19	AACATTCAACGCTGTCGGTGTTACCACCACAGCATGAATGTATAATTG	MIMAT0000256_MirBase_miR-181a_microRNA	miR-181a	1	20	1	20	0.0093	ENSG00000178074_ENST00000319974_C2orf69_mRNA	C2orf69	19	48	3675	3704	2.6e-08	5prime	.(((((((..(((((.((((......))))))))).))))))).......	2-8 no mismatches	strong	3'UTR	miR-181a_C2orf69
A375	A1	205401_19	AAGCTGCCAGTTGAAGAACTGTTTACTTCATGGCAGCTATCCCACAGAGA	MIMAT0000077_MirBase_miR-22_microRNA	miR-22	1	22	1	22	0.00078	ENSG00000070756_ENST00000318607_PABPC1_mRNA	PABPC1	23	48	2350	2375	4.7e-06	5prime	.((((((((..(((((.........)))))))))))))..........	2-8 no mismatches	moderate	CDS	miR-22_PABPC1
A375	A1	207612_19	ATATAATACAACCTGCTAAGTGAAACATCCTATCATCTGTAGGCTCATTC	MIMAT0004955_MirBase_miR-374b_microRNA	miR-374b	1	22	1	22	0.00078	ENSG00000198804_ENST00000361624_MT-CO1_mRNA	MT-CO1	21	50	1348	1377	2.8e-08	5prime	...........(((((........................))))).......	other	moderate	unknown	miR-374b_MT-CO1
A375	A1	207649_19	ATCACATTGCCAGGGATTTCCAAATTTTCTCCCTGGAAATGTGAAAACTG	MIMAT0000078_MirBase_miR-23a_microRNA	miR-23a	1	21	1	21	0.0028	ENSG00000136874_ENST00000259400_STX17_mRNA	STX17	24	50	1275	1301	1.3e-06	5prime	.(((((((.(((((((...........))))))).)))))))......	2-8 no mismatches	moderate	3'UTR	miR-23a_STX17
A375	A1	207652_19	ATCACATTGCCAGGGATTTCCAACTTTTTCCCTGGCAAATGTGACATCTG	MIMAT0000078_MirBase_miR-23a_microRNA	miR-23a	1	21	1	21	0.0028	ENSG00000006831_ENST00000357103_ADIPOR2_mRNA	ADIPOR2	24	50	1256	1282	1.3e-06	5prime	.(((((((((((((((..........)))))))))).)))))......	2-8 no mismatches	moderate	CDS	miR-23a_ADIPOR2
A375	A1	207661_19	ATCACATTGCCAGGGATTTCCATTCACAATGGGAATCTCTAATGTGAAAA	MIMAT0000078_MirBase_miR-23a_microRNA	miR-23a	1	21	1	21	0.0028	ENSG00000204370_ENST00000375549_SDHD_mRNA	SDHD	25	50	1223	1248	4.7e-06	5prime	.(((((((...((((((((((......)))))))))))))))))...	2-8 no mismatches	strong	3'UTR	miR-23a_SDHD
A375	A1	208147_19	CAAAGTGCTTACAGTGCAGCTCATATGCATGTAGTCACTTTATA	MIMAT0000070_MirBase_miR-17_microRNA	miR-17	1	19	1	19	0.028	ENSG00000110092_ENST00000227507_CCND1_mRNA	CCND1	19	44	1663	1688	3.6e-06	5prime	.((((((.(((((.((((........))))))))).))))))...	2-7 no mismatches	strong	3'UTR	miR-17_CCND1
A375	A1	208149_19	CAAAGTGCTTACAGTGCAGGCACTTACTATGTGCTAGGCACTGTAAGCAC	MIMAT0000070_MirBase_miR-17_microRNA	miR-17	1	20	1	20	0.01	ENSG00000183808_ENST00000399300_RBM12B_mRNA	RBM12B	18	50	4326	4358	6e-10	5prime	....(((((((((((((.......................)))))))))))))	other	strong	3'UTR	miR-17_RBM12B
A375	A1	208636_19	CATTGCACTTGTCTCGGTCTGAACAAGACCGAGATATAAAGGAGCCAGTG	MIMAT0000081_MirBase_miR-25_microRNA	miR-25	1	22	1	22	0.00078	ENSG00000141441_ENST00000399218_FAM59A_mRNA	FAM59A	21	50	336	365	2.8e-08	5prime	((((((.(((((((((((((.......))))))))))...)))..)).))))	2-8 one mismatch	strong	CDS	miR-25_FAM59A
A375	A1	207029_19	AGCTGCCAGTTGAAGAACTGTTACTTCATGGCAGCTATCCCACAG	MIMAT0000077_MirBase_miR-22_microRNA	miR-22	1	21	2	22	0.0023	ENSG00000070756_ENST00000318607_PABPC1_mRNA	PABPC1	20	45	2349	2374	3.7e-06	5prime	((((((((..((((((((...))).))))))))))))).........	2-8 no mismatches	moderate	CDS	miR-22_PABPC1
A375	A1	213041_19	TAGCAGCACGTAAATATTGAATGCTGCTAAAAACAAGAA	MIMAT0000069_MirBase_miR-16_microRNA	miR-16	1	19	1	19	0.02	ENSG00000166441_ENST00000314138_RPL27A_mRNA	RPL27A	18	38	629	649	0.0016	5prime	((((((((...............)))))))).........	2-8 no mismatches	absent	CDS	miR-16_RPL27A
A375	A1	213042_19	TAGCAGCACGTAAATATTGAATGCTGCTAAAAACAAGGAC	MIMAT0000069_MirBase_miR-16_microRNA	miR-16	1	19	1	19	0.022	ENSG00000166441_ENST00000314138_RPL27A_mRNA	RPL27A	18	37	629	648	0.0061	5prime	((((((((...............))))))))........	2-8 no mismatches	absent	CDS	miR-16_RPL27A
A375	A1	214146_19	TGAGGTAGTAGGTTGTATAGCCAACACACTACCTCATCTATG	MIMAT0000062_MirBase_let-7a_microRNA	let-7a	1	20	1	20	0.0069	ENSG00000086848_ENST00000398006_FDXACB1_mRNA	FDXACB1	19	42	642	665	4.1e-05	5prime	(((((((((..((((........))))..)))))))))......	2-8 no mismatches	moderate	5'UTR	let-7a_FDXACB1
A375	A1	214153_19	TGAGGTAGTAGGTTGTATAGTCTACCTCATCCCATG	MIMAT0000062_MirBase_let-7a_microRNA	let-7a	1	21	1	21	0.0012	ENSG00000009413_ENST00000358835_REV3L_mRNA	REV3L	18	36	3284	3302	0.016	5prime	((((((((.................)))))))).......	2-8 no mismatches	absent	CDS	let-7a_REV3L
A375	A1	214161_19	TGAGGTAGTAGGTTGTATAGTTACAACAATACTACCTCACTACTACA	MIMAT0000062_MirBase_let-7a_microRNA	let-7a	1	22	1	22	0.00069	ENSG00000137710_ENST00000343115_RDX_mRNA	RDX	23	47	3027	3051	1.5e-05	5prime	((((((((((.(((((......)))))..))))))))))........	2-8 no mismatches	moderate	3'UTR	let-7a_RDX
A375	A1	214183_19	TGAGGTAGTAGGTTGTGTGCCCCACACAACTCATCTACCTCACCTCAG	MIMAT0000063_MirBase_let-7b_microRNA	let-7b	1	19	1	19	0.034	ENSG00000134532_ENST00000309359_SOX5_mRNA	SOX5	18	48	405	435	7.1e-09	5prime	((((((((..(((((((((.....)))))))))...))))))))......	2-8 no mismatches	strong	unknown	let-7b_SOX5
A375	A1	214184_19	TGAGGTAGTAGGTTGTGTGGTATTTCCACACACTGCCCTACCTCCTGTGG	MIMAT0000063_MirBase_let-7b_microRNA	let-7b	1	21	1	21	0.0028	ENSG00000214160_ENST00000397676_ALG3_mRNA	ALG3	18	50	1118	1150	6e-10	5prime	.(((((((..((((((((((.........)))))))..))))))))))......	2-8 no mismatches	strong	CDS	let-7b_ALG3
A375	A1	214190_19	TGAGGTAGTAGTTTGTACAGTTACTAATCAAACTAACCTCAAAACAAATG	MIMAT0000414_MirBase_let-7g_microRNA	let-7g	1	22	1	22	0.00078	ENSG00000198899_ENST00000361899_MT-ATP6_mRNA	MT-ATP6	23	50	144	171	3.6e-07	5prime	((((((..(((((((...(((.)))...))))))))))))).........	2-8 two mismatches	strong	unknown	let-7g_MT-ATP6
A375	A1	214354_19	TGGCTCAGTTCAGCAGGAACAGTAACCTCCTGCAACCCTGAGCCATCAGA	MIMAT0000080_MirBase_miR-24_microRNA	miR-24	1	22	1	22	0.00078	ENSG00000070610_ENST00000378103_GBA2_mRNA	GBA2	24	49	3379	3404	4.7e-06	5prime	((((((((....((((((........))))))....))))))))....	2-8 no mismatches	moderate	3'UTR	miR-24_GBA2
A375	A1	214356_19	TGGCTCAGTTCAGCAGGAACAGTTTATACCTGCTTCTGAGCCAAAG	MIMAT0000080_MirBase_miR-24_microRNA	miR-24	1	22	1	22	0.00066	ENSG00000112290_ENST00000392589_WASF1_mRNA	WASF1	24	46	2270	2292	0.00018	5prime	((((((((...((((((..........)))))).))))))))...	2-8 no mismatches	moderate	CDS	miR-24_WASF1
A375	A1	214681_19	TTCACAGTGGCTAAGTTCCGTCTTCTCACGGAACATAACATCTG	MIMAT0000084_MirBase_miR-27a_microRNA	miR-27a	1	20	1	20	0.0077	ENSG00000137575_ENST00000523483_SDCBP_mRNA	SDCBP	20	44	2266	2290	1.3e-05	5prime	....(((((..((.((((((.........)))))).)).)).)))	other	strong	CDS	miR-27a_SDCBP
A375	A1	215015_18	AAAAGCTGGGTTGAGAGGCCCTCTCTCCAGTTTTATCCCCTG	MIMAT0000510_MirBase_miR-320a_microRNA	miR-320a	1	18	1	18	0.089	ENSG00000170043_ENST00000303731_TRAPPC1_mRNA	TRAPPC1	16	42	745	771	8.9e-07	5prime	.((((((((...((((((....)))))).))))))))........	2-8 no mismatches	moderate	3'UTR	miR-320a_TRAPPC1
A375	A1	215518_18	AACATTCATTGCTGTCGGTGGGTTTTTACCACCACAGCATGAATGTATAA	MIMAT0000257_MirBase_miR-181b_microRNA	miR-181b	1	23	1	23	0.00022	ENSG00000178074_ENST00000319974_C2orf69_mRNA	C2orf69	22	50	3673	3701	4.7e-06	5prime	.(((((((.((((((.(((((.........))))))))))))))))))....	2-8 no mismatches	strong	3'UTR	miR-181b_C2orf69
A375	A1	215543_18	AACCCGTAGATCCGAACTTGTATTTCATCAAGTTCGACACTGGTAACCTG	MIMAT0000098_MirBase_miR-100_microRNA	miR-100	1	21	1	21	0.0028	ENSG00000198034_ENST00000316084_RPS4X_mRNA	RPS4X	22	50	617	645	1e-07	5prime	.(((.((.....((((((((........))))))))..)).)))......	2-8 two mismatches	moderate	CDS	miR-100_RPS4X
A375	A1	216091_18	AAGCTGCCAGTTGAAGAACTGTATTACTTCATGGCAGCTATCCCACAGAC	MIMAT0000077_MirBase_miR-22_microRNA	miR-22	1	22	1	22	0.00078	ENSG00000070756_ENST00000318607_PABPC1_mRNA	PABPC1	24	50	2350	2376	1.3e-06	5prime	.((((((((..(((((.........)))))))))))))...........	2-8 no mismatches	moderate	CDS	miR-22_PABPC1
A375	A1	216092_18	AAGCTGCCAGTTGAAGAACTGTTTACTTCATGGCAGCTATCCCACAGAAT	MIMAT0000077_MirBase_miR-22_microRNA	miR-22	1	22	1	22	0.00078	ENSG00000070756_ENST00000318607_PABPC1_mRNA	PABPC1	23	48	2350	2375	4.7e-06	5prime	.((((((((..(((((.........)))))))))))))..........	2-8 no mismatches	moderate	CDS	miR-22_PABPC1
A375	A1	217575_18	AGAGGTAGTAGGTTGCATAGTTACCCAACATCTACCTCATTCCAG	MIMAT0000065_MirBase_let-7d_microRNA	let-7d	1	22	1	22	0.00063	ENSG00000173473_ENST00000254480_SMARCC1_mRNA	SMARCC1	23	45	621	643	0.00017	5prime	.(((((((...((((..........))))..))))))).......	2-8 no mismatches	weak	CDS	let-7d_SMARCC1
A375	A1	217824_18	AGCTACATCTGGCTACTGGGTAGCCAATGATGTAGCAAATTCTTTTG	MIMAT0000279_MirBase_miR-222_microRNA	miR-222	1	21	1	21	0.0025	ENSG00000144136_ENST00000272542_SLC20A1_mRNA	SLC20A1	22	47	659	684	4.1e-06	5prime	.((((((((.((((.......))))...))))))))...........	2-8 no mismatches	moderate	CDS	miR-222_SLC20A1
A375	A1	217839_18	AGCTACATTGTCTGCTGGGTTTACATCTCCCAGCAAGACCTCATCTGTGG	MIMAT0000278_MirBase_miR-221_microRNA	miR-221	1	22	1	22	0.00078	ENSG00000169242_ENST00000368407_EFNA1_mRNA	EFNA1	24	50	1617	1643	1.3e-06	5prime	..(((((..((((((((((........))))))).)))......)))))	2-8 two mismatches	strong	3'UTR	miR-221_EFNA1
A375	A1	217841_18	AGCTACATTGTCTGCTGGGTTTCCATCTCCCAGCAAGACCTCATCTGTGG	MIMAT0000278_MirBase_miR-221_microRNA	miR-221	1	23	1	23	0.00022	ENSG00000169242_ENST00000368407_EFNA1_mRNA	EFNA1	24	50	1617	1643	1.3e-06	5prime	..(((((..((((((((((.........))))))).)))......)))))	2-8 two mismatches	strong	3'UTR	miR-221_EFNA1
A375	A1	217923_18	AGGCAAGATGCTGGCATAGCTGCTCATTCTTGCCTACTTTACTCTCCCAC	MIMAT0000089_MirBase_miR-31_microRNA	miR-31	1	21	1	21	0.0028	ENSG00000108953_ENST00000264335_YWHAE_mRNA	YWHAE	19	50	1468	1499	2.2e-09	5prime	((((((((.((.(((......)))))....))))))))...............	2-8 no mismatches	moderate	3'UTR	miR-31_YWHAE
A375	A1	218508_18	ATCACATTGCCAGGGATTTCCAATATCCCCAACAATGTGAAAACG	MIMAT0000078_MirBase_miR-23a_microRNA	miR-23a	1	21	1	21	0.0023	ENSG00000188229_ENST00000340384_TUBB2C_mRNA	TUBB2C	25	45	1181	1201	0.0023	5prime	.((((((((...(((((....)))))...)))))))).....	2-8 no mismatches	moderate	CDS	miR-23a_TUBB2C
A375	A1	218515_18	ATCACATTGCCAGGGATTTCCATCCCCAACAATGTGAAAA	MIMAT0000078_MirBase_miR-23a_microRNA	miR-23a	1	21	1	21	0.0017	ENSG00000188229_ENST00000340384_TUBB2C_mRNA	TUBB2C	22	40	1181	1199	0.022	5prime	.((((((((...(((((....)))))...))))))))...	2-8 no mismatches	moderate	CDS	miR-23a_TUBB2C
A375	A1	219630_18	CATTGCACTTGTCTCGGTCTGCAAAGCCGAGATCCAGTGCAATACCTG	MIMAT0000081_MirBase_miR-25_microRNA	miR-25	1	21	1	21	0.0026	ENSG00000152767_ENST00000319562_FARP1_mRNA	FARP1	21	48	4103	4130	3.3e-07	5prime	.((((((((.((((((((........))))))))..)))))))).....	2-8 no mismatches	strong	3'UTR	miR-25_FARP1
A375	A1	224342_18	TAAAGTGCTGACAGTGCAGATACCCCTGCACCTCTTCTCAATGCACTTTA	MIMAT0000680_MirBase_miR-106b_microRNA	miR-106b	1	21	1	21	0.0028	ENSG00000138623_ENST00000261918_SEMA7A_mRNA	SEMA7A	23	50	3311	3338	3.6e-07	5prime	((((((((.((..((((((.....))))))....)).....))))))))	2-8 no mismatches	moderate	3'UTR	miR-106b_SEMA7A
A375	A1	224346_18	TAAAGTGCTTATAGTGCAGGATTTACCCCTGCGCTAGAGTAAGCACTTTA	MIMAT0000075_MirBase_miR-20a_microRNA	miR-20a	1	20	1	20	0.01	ENSG00000124201_ENST00000396105_ZNFX1_mRNA	ZNFX1	20	50	6465	6495	7.8e-09	5prime	((((((((((((((((((((........)))))))))...)))))))))))	2-8 no mismatches	strong	3'UTR	miR-20a_ZNFX1
A375	A1	224348_18	TAAAGTGCTTATAGTGCAGGTAGCCTCCACTAATCTGCAAAAAGCACTTT	MIMAT0000075_MirBase_miR-20a_microRNA	miR-20a	1	23	1	23	0.00022	ENSG00000116698_ENST00000413782_SMG7_mRNA	SMG7	23	50	786	813	3.6e-07	5prime	.(((((((((....(((((((............)))))))..)))))))))	2-8 no mismatches	strong	unknown	miR-20a_SMG7
A375	A1	224617_18	TAGCAGCACGTAAATATTGAATGCTGCTAAAAACAAGAGAC	MIMAT0000069_MirBase_miR-16_microRNA	miR-16	1	19	1	19	0.023	ENSG00000166441_ENST00000314138_RPL27A_mRNA	RPL27A	18	38	629	649	0.0018	5prime	((((((((...............)))))))).........	2-8 no mismatches	absent	CDS	miR-16_RPL27A
A375	A1	224804_18	TATTGCACTTGTCCCGGCCTGTAATTTTCGGGCCAGTGCAACCAATACTG	MIMAT0000092_MirBase_miR-92a_microRNA	miR-92a	1	22	1	22	0.00078	ENSG00000184254_ENST00000329841_ALDH1A3_mRNA	ALDH1A3	24	50	1766	1792	1.3e-06	5prime	..(((((((.(.(((((.........)))))).))))))).........	2-8 one mismatch	moderate	CDS	miR-92a_ALDH1A3
A375	A1	225837_18	TGAGGGGCAGAGAGCGAGACTTTATCGTGAAGCCCCTCAACCCCAACTTC	MIMAT0004748_MirBase_miR-423-5p_microRNA	miR-423-5p	1	23	1	23	0.00022	ENSG00000095380_ENST00000210444_NANS_mRNA	NANS	24	50	581	607	1.3e-06	5prime	((((((((.....((((.......))))...))))))))...........	2-8 no mismatches	weak	CDS	miR-423-5p_NANS
A375	A1	225853_18	TGAGGTAGTAGATTGTATAGACCCAACATCTACCTCATTCCAG	MIMAT0000067_MirBase_let-7f_microRNA	let-7f	1	20	1	20	0.0073	ENSG00000173473_ENST00000254480_SMARCC1_mRNA	SMARCC1	19	43	619	643	1.2e-05	5prime	((((((((.....(((...........))).))))))))......	2-8 no mismatches	weak	CDS	let-7f_SMARCC1
A375	A1	225878_18	TGAGGTAGTAGGTTGTATAGAAACCACATACTACCTCCTCCCCACCTG	MIMAT0000062_MirBase_let-7a_microRNA	let-7a	1	20	1	20	0.0093	ENSG00000127481_ENST00000375254_UBR4_mRNA	UBR4	20	48	9403	9431	9.2e-08	5prime	.(((((((((.((.((.......)).)).)))))))))...........	2-8 no mismatches	moderate	CDS	let-7a_UBR4
A375	A1	225882_18	TGAGGTAGTAGGTTGTATAGCCACAATCTACCTCACTCTTATCAG	MIMAT0000062_MirBase_let-7a_microRNA	let-7a	1	20	1	20	0.0081	ENSG00000203836_ENST00000369226_NBPF11_mRNA	NBPF11	20	45	378	403	3.7e-06	5prime	((((((((...((.((....)).))...))))))))..........	2-8 no mismatches	weak	unknown	let-7a_NBPF11
A375	A1	225892_18	TGAGGTAGTAGGTTGTATAGTTACAATCAAAACACACTACTACCTCTTAA	MIMAT0000062_MirBase_let-7a_microRNA	let-7a	1	22	1	22	0.00078	ENSG00000149948_ENST00000403681_HMGA2_mRNA	HMGA2	22	50	3644	3672	1e-07	5prime	.((((((((((..(((................)))..))))))))))....	2-8 no mismatches	moderate	3'UTR	let-7a_HMGA2
A375	A1	225894_18	TGAGGTAGTAGGTTGTATAGTTACCCAACATCTACCTCATTCCAGAAC	MIMAT0000062_MirBase_let-7a_microRNA	let-7a	1	22	1	22	0.00072	ENSG00000173473_ENST00000254480_SMARCC1_mRNA	SMARCC1	23	46	621	644	5.6e-05	5prime	((((((((...((((..........))))..)))))))).......	2-8 no mismatches	weak	CDS	let-7a_SMARCC1
A375	A1	225896_18	TGAGGTAGTAGGTTGTATAGTTCCCCCACACAACTCATCTACCTCACCTC	MIMAT0000062_MirBase_let-7a_microRNA	let-7a	1	22	1	22	0.00078	ENSG00000134532_ENST00000309359_SOX5_mRNA	SOX5	24	50	407	433	1.3e-06	5prime	((((((((..((((((............))))))...))))))))....	2-8 no mismatches	moderate	unknown	let-7a_SOX5
A375	A1	225923_18	TGAGGTAGTAGTTTGTGCTGCCCCACACAACTCATCTACCTCACCTCAG	MIMAT0000415_MirBase_let-7i_microRNA	let-7i	1	20	1	20	0.0097	ENSG00000134532_ENST00000309359_SOX5_mRNA	SOX5	19	49	405	435	7.5e-09	5prime	((((((((.((((((((........)))).))))...))))))))......	2-8 no mismatches	moderate	unknown	let-7i_SOX5
A375	A1	226407_18	TTCACAGTGGCTAAGTTCCGCTTACTTAGCTCTTAGCTGTGAAATAACTC	MIMAT0000084_MirBase_miR-27a_microRNA	miR-27a	1	21	1	21	0.0028	ENSG00000064393_ENST00000406875_HIPK2_mRNA	HIPK2	22	50	5975	6003	1e-07	5prime	((((((((((((((((.......))))))))....)))))))).......	2-8 no mismatches	moderate	3'UTR	miR-27a_HIPK2
A375	A1	226819_17	AAAAGCTGGGTTGAGAGGGCGCCACATAGCCCTCGTAGTAACAGCCATTC	MIMAT0000510_MirBase_miR-320a_microRNA	miR-320a	1	21	1	21	0.0028	ENSG00000198886_ENST00000361381_MT-ND4_mRNA	MT-ND4	21	50	875	904	2.8e-08	5prime	....((((......((((((.........)))))).......)))).....	other	moderate	unknown	miR-320a_MT-ND4
A375	A1	226820_17	AAAAGCTGGGTTGAGAGGGCGTCTCCCTGGCCCTCTTTCCAGCTTTTATC	MIMAT0000510_MirBase_miR-320a_microRNA	miR-320a	1	21	1	21	0.0028	ENSG00000169180_ENST00000304658_XPO6_mRNA	XPO6	21	50	2959	2988	2.8e-08	5prime	((((((((((..((((((((..........))))))))))))))))))...	2-8 no mismatches	strong	CDS	miR-320a_XPO6
A375	A1	227394_17	AACATTCATTGCTGTCGGTGGGTTACCACCACAGCATGAATGTATAATTG	MIMAT0000257_MirBase_miR-181b_microRNA	miR-181b	1	23	1	23	0.00022	ENSG00000178074_ENST00000319974_C2orf69_mRNA	C2orf69	22	50	3676	3704	1e-07	5prime	.(((((((.((((((.(((((......)))))))))))))))))).......	2-8 no mismatches	strong	3'UTR	miR-181b_C2orf69
A375	A1	228012_17	AAGCTGCCAGTTGAAGAACTGTAATTACTTCATGGCAGCTATCCCACAG	MIMAT0000077_MirBase_miR-22_microRNA	miR-22	1	22	1	22	0.00075	ENSG00000070756_ENST00000318607_PABPC1_mRNA	PABPC1	25	49	2350	2374	1.6e-05	5prime	.((((((((..(((((.........))))))))))))).........	2-8 no mismatches	moderate	CDS	miR-22_PABPC1
A375	A1	228030_17	AAGGAGCTCACAGTCTATTGAGAGACTGTATGCTCCTATACTAG	MIMAT0000085_MirBase_miR-28-5p_microRNA	miR-28-5p	1	22	1	22	0.0006	ENSG00000129128_ENST00000264597_SPCS3_mRNA	SPCS3	21	44	4462	4485	4.6e-05	5prime	.((((((..(((((((........)))))))..)))))).......	2-7 no mismatches	moderate	unknown	miR-28-5p_SPCS3
A375	A1	229940_17	AGCTACATTGTCTGCTGGGAAACCAGCAGTGTGTGTAGCAGCAGTGACAC	MIMAT0000278_MirBase_miR-221_microRNA	miR-221	1	19	1	19	0.036	ENSG00000089916_ENST00000261530_C14orf118_mRNA	C14orf118	19	50	750	781	2.2e-09	5prime	.(((((((...(((((((.....)))))))...)))))))...........	2-8 no mismatches	moderate	CDS	miR-221_C14orf118
A375	A1	230039_17	AGGCAAGATGCTGGCATAGCATCAATGCCAAAGCTGATGTCCTTTTCATT	MIMAT0000089_MirBase_miR-31_microRNA	miR-31	1	20	1	20	0.01	ENSG00000162736_ENST00000294785_NCSTN_mRNA	NCSTN	19	50	2191	2222	2.2e-09	5prime	.((((.(((((.........)))))..)))).....................	2-8 one mismatch	weak	CDS	miR-31_NCSTN
A375	A1	230041_17	AGGCAAGATGCTGGCATAGTAAATGCCAGCTGCCACTTGCCAACCATCAT	MIMAT0000089_MirBase_miR-31_microRNA	miR-31	1	19	1	19	0.036	ENSG00000107643_ENST00000374189_MAPK8_mRNA	MAPK8	19	50	3547	3578	2.2e-09	5prime	.((((((..((((((((......)))))))).....)))))).........	2-7 no mismatches	moderate	3'UTR	miR-31_MAPK8
A375	A1	231354_17	CAAAGTGCTTACAGTGCAGACTTAAAATGCACTCAGTCACTTTCAACTG	MIMAT0000070_MirBase_miR-17_microRNA	miR-17	1	19	1	19	0.035	ENSG00000158122_ENST00000375234_C9orf21_mRNA	C9orf21	19	49	680	710	7.5e-09	5prime	.((((((((...((((((..........)))))).)).))))))......	2-8 no mismatches	moderate	CDS-3'UTR	miR-17_C9orf21
A375	A1	231692_17	CAGCATTGTACAGGGCTATGACCCACAACAAATAGCCCTTCTAAACGCTA	MIMAT0000101_MirBase_miR-103_microRNA	miR-103	1	21	3	23	0.0028	ENSG00000198786_ENST00000361567_MT-ND5_mRNA	MT-ND5	20	50	589	619	7.8e-09	5prime	.(((.((....((((((((..............))))))))....)).))).	2-8 two mismatches	moderate	unknown	miR-103_MT-ND5
A375	A1	232540_17	CCCTGCACTGATGTCACTTTATGCAAAGTGCTTACAGTGCAG	MIMAT0000070_MirBase_miR-17_microRNA	miR-17	24	42	1	19	0.025	ENSG00000163346_ENST00000368463_PBXIP1_mRNA	PBXIP1	1	23	2406	2428	0.00015	3prime	..((((((((..(.((((((....)))))))...))))))))	2-8 no mismatches	moderate	3'UTR	miR-17_PBXIP1
A375	A1	235643_17	GAGGTAGTAGGTTGTATAGTTACAACAATACTACCTCACTACTACATCTG	MIMAT0000062_MirBase_let-7a_microRNA	let-7a	1	21	2	22	0.0028	ENSG00000137710_ENST00000343115_RDX_mRNA	RDX	22	50	3027	3055	1e-07	5prime	(((((((((.(((((......)))))..))))))))).............	2-8 no mismatches	moderate	3'UTR	let-7a_RDX
A375	A1	235797_17	GCAGTCCATGGGCATATACATCATTCTCATAATCGCCCACGGACTTACAT	MIMAT0004784_MirBase_miR-455-3p_microRNA	miR-455-3p	1	20	1	20	0.01	ENSG00000198886_ENST00000361381_MT-ND4_mRNA	MT-ND4	21	50	938	967	1.3e-06	5prime	..(((((.(((((.....................))))).))))).....	2-8 two mismatches	moderate	unknown	miR-455-3p_MT-ND4
A375	A1	237388_17	TAAGGTGCATCTAGTGCAGTTTCCCTCTACAAGCACTAGGAGCACCTTTC	MIMAT0001412_MirBase_miR-18b_microRNA	miR-18b	1	21	1	21	0.0028	ENSG00000141576_ENST00000269391_RNF157_mRNA	RNF157	19	50	2590	2621	2.2e-09	5prime	.(((((((.((((((((..................)))))))).)))))))..	2-8 no mismatches	moderate	3'UTR	miR-18b_RNF157
A375	A1	237592_17	TAGCACCATTTGAAATCAGCAAACATGGTGCTATTTCAAG	MIMAT0000100_MirBase_miR-29b_microRNA	miR-29b	1	19	1	19	0.022	ENSG00000090905_ENST00000395799_TNRC6A_mRNA	TNRC6A	17	40	4791	4814	3.6e-05	5prime	((((((((((((..........))))..)))))))).......	2-8 no mismatches	weak	CDS	miR-29b_TNRC6A
A375	A1	237604_17	TAGCAGCACGTAAATATTGAATGCTGCTAAAAACAAGACTG	MIMAT0000069_MirBase_miR-16_microRNA	miR-16	1	19	1	19	0.023	ENSG00000166441_ENST00000314138_RPL27A_mRNA	RPL27A	18	41	629	652	3.9e-05	5prime	((((((((...............))))))))............	2-8 no mismatches	absent	CDS	miR-16_RPL27A
A375	A1	237605_17	TAGCAGCACGTAAATATTGAATGCTGCTAAAAACAAGGGG	MIMAT0000069_MirBase_miR-16_microRNA	miR-16	1	19	1	19	0.022	ENSG00000166441_ENST00000314138_RPL27A_mRNA	RPL27A	18	37	629	648	0.0061	5prime	((((((((...............))))))))........	2-8 no mismatches	absent	CDS	miR-16_RPL27A
A375	A1	237826_17	TATTGCACTTGTCCCGGCCTGTCTACTACTGGGCATTAGTGCAATATAAC	MIMAT0000092_MirBase_miR-92a_microRNA	miR-92a	1	22	1	22	0.00078	ENSG00000153898_ENST00000370608_MCOLN2_mRNA	MCOLN2	23	50	2148	2175	3.6e-07	5prime	(((((((((.(((((((...........))))).)).)))))))))....	2-8 no mismatches	moderate	3'UTR	miR-92a_MCOLN2
A375	A1	238145_17	TCCCTGAGACCCTAACTTGTGACGTCCCAGGAGCCGTACTCTG	MIMAT0000423_MirBase_miR-125b_microRNA	miR-125b	1	22	1	22	0.00056	ENSG00000171863_ENST00000304921_RPS7_mRNA	RPS7	23	43	510	530	0.002	5prime	..((((.(((.............))).))))............	2-8 two mismatches	weak	CDS	miR-125b_RPS7
A375	A1	238177_17	TCCCTGAGACCCTTTAACCTGTGAACCGGTTCTCAGGGACAG	MIMAT0000443_MirBase_miR-125a-5p_microRNA	miR-125a-5p	1	24	1	24	4.1e-05	ENSG00000233927_ENST00000417088_RPS28_mRNA	RPS28	25	42	92	109	0.089	5prime	(((((((((.((...............)).)))))))))...	2-8 no mismatches	weak	unknown	miR-125a-5p_RPS28
A375	A1	238179_17	TCCCTGAGACCCTTTAACCTGTGAATCTCAGGGAATCAAAG	MIMAT0000443_MirBase_miR-125a-5p_microRNA	miR-125a-5p	1	24	1	24	3.9e-05	ENSG00000162702_ENST00000367353_ZNF281_mRNA	ZNF281	23	41	761	779	0.023	5prime	(((((((((..................))))))))).......	2-8 no mismatches	weak	CDS	miR-125a-5p_ZNF281
A375	A1	238180_17	TCCCTGAGACCCTTTAACCTGTGACAGGACCGGTTCTCAGGGACAG	MIMAT0000443_MirBase_miR-125a-5p_microRNA	miR-125a-5p	1	24	1	24	5.1e-05	ENSG00000233927_ENST00000417088_RPS28_mRNA	RPS28	25	46	88	109	0.00066	5prime	(((((((((.((.....((((...))))...)).)))))))))...	2-8 no mismatches	moderate	unknown	miR-125a-5p_RPS28
A375	A1	238443_17	TCGACCGGACCTCGACCGAGCTCGGTCTGAGGCCCCTCAG	MIMAT0001340_MirBase_miR-423-3p_microRNA	miR-423-3p	19	40	1	22	0.00047	ENSG00000173915_ENST00000369825_USMG5_mRNA	USMG5	1	18	312	329	0.079	3prime	..((..((.(((((((((....))))).))))))..))..	other	strong	5'UTR	miR-423-3p_USMG5
A375	A1	239045_17	TGAGGTAGTAGGTTGTATAGACCGTGTCTACCTCAACTATCCCCCTTTCA	MIMAT0000062_MirBase_let-7a_microRNA	let-7a	1	20	1	20	0.01	ENSG00000173065_ENST00000452648_C17orf63_mRNA	C17orf63	20	50	908	938	7.8e-09	5prime	((((((((..((((......))))....))))))))...............	2-8 no mismatches	weak	CDS	let-7a_C17orf63
A375	A1	239046_17	TGAGGTAGTAGGTTGTATAGACCTACCTCTTCACCTA	MIMAT0000062_MirBase_let-7a_microRNA	let-7a	1	20	1	20	0.0049	ENSG00000184110_ENST00000331666_EIF3S8_mRNA	EIF3S8	20	37	2453	2470	0.063	5prime	(((((..(((((((......)))))))..)))))....	2-8 two mismatches	moderate	CDS	let-7a_EIF3S8
A375	A1	239048_17	TGAGGTAGTAGGTTGTATAGAGGGTTGAAGCCTACTACCTCACACATCCA	MIMAT0000062_MirBase_let-7a_microRNA	let-7a	1	20	1	20	0.01	ENSG00000180667_ENST00000315927_YOD1_mRNA	YOD1	20	50	1108	1138	7.8e-09	5prime	((((((((((((((...............))))))))))))))........	2-8 no mismatches	moderate	3'UTR	let-7a_YOD1
A375	A1	239060_17	TGAGGTAGTAGGTTGTATAGTTACCCAACATCTACCTCATTCCAGACATT	MIMAT0000062_MirBase_let-7a_microRNA	let-7a	1	22	1	22	0.00078	ENSG00000173473_ENST00000254480_SMARCC1_mRNA	SMARCC1	23	50	621	648	3.6e-07	5prime	((((((((...((((..........))))..))))))))...........	2-8 no mismatches	weak	CDS	let-7a_SMARCC1
A375	A1	239062_17	TGAGGTAGTAGGTTGTATAGTTCAACCAACTACCTCATATTCCATTCAGA	MIMAT0000062_MirBase_let-7a_microRNA	let-7a	1	22	1	22	0.00078	ENSG00000100697_ENST00000343455_DICER1_mRNA	DICER1	23	50	3872	3899	3.6e-07	5prime	(((((((((.(((((.......))))).))))))))).............	2-8 no mismatches	moderate	CDS	let-7a_DICER1
A375	A1	239063_17	TGAGGTAGTAGGTTGTATAGTTCCAACCAACCTAACCTCAAACTCC	MIMAT0000062_MirBase_let-7a_microRNA	let-7a	1	22	1	22	0.00066	ENSG00000101343_ENST00000377340_CRNKL1_mRNA	CRNKL1	23	46	2464	2487	5.1e-05	5prime	((((((..(((((((............)))))))))))))......	2-8 two mismatches	moderate	CDS	let-7a_CRNKL1
A375	A1	239069_17	TGAGGTAGTAGGTTGTATAGTTTCAACCTGCGCTACCTCAACCTG	MIMAT0000062_MirBase_let-7a_microRNA	let-7a	1	22	1	22	0.00063	ENSG00000131409_ENST00000389201_LRRC4B_mRNA	LRRC4B	23	45	757	779	0.00017	5prime	(((((((((((((((........))))))..))))))))).....	2-8 no mismatches	moderate	CDS	let-7a_LRRC4B
A375	A1	239082_17	TGAGGTAGTAGGTTGTGTGGTTTACAATCAAAACACACTACTACCTCTTA	MIMAT0000063_MirBase_let-7b_microRNA	let-7b	1	22	1	22	0.00078	ENSG00000149948_ENST00000403681_HMGA2_mRNA	HMGA2	23	50	3644	3671	3.6e-07	5prime	.((((((((((..(((.(((((...)))))..)))..))))))))))...	2-8 no mismatches	strong	3'UTR	let-7b_HMGA2
A375	A1	239092_17	TGAGGTAGTAGTTTGTGCTACTAACTACCTCATCTTCAG	MIMAT0000415_MirBase_let-7i_microRNA	let-7i	1	19	1	19	0.02	ENSG00000164292_ENST00000379982_RHOBTB3_mRNA	RHOBTB3	16	39	2176	2199	3.4e-05	5prime	((((((((((((....((..)).)))).)))))))).......	2-8 no mismatches	moderate	CDS	let-7i_RHOBTB3
A375	A1	239301_17	TGGCTCAGTTCAGCAGGAACAACTGACACTGAGCCACAACCCAAACAACC	MIMAT0000080_MirBase_miR-24_microRNA	miR-24	1	21	1	21	0.0028	ENSG00000198786_ENST00000361567_MT-ND5_mRNA	MT-ND5	21	50	193	222	2.8e-08	5prime	(((((((((((((..........)))).)))))))))..............	2-8 no mismatches	moderate	unknown	miR-24_MT-ND5
A375	A1	239303_17	TGGCTCAGTTCAGCAGGAACAGTTTACACATCAATCTGCCTCACTGCTGT	MIMAT0000080_MirBase_miR-24_microRNA	miR-24	1	22	1	22	0.00078	ENSG00000139636_ENST00000267102_LMBR1L_mRNA	LMBR1L	22	50	2069	2097	1e-07	5prime	.(((..(((...(((((..................)))))...))))))..	2-8 two mismatches	moderate	3'UTR	miR-24_LMBR1L
A375	A1	240122_16	AAAAGCTGGGTTGAGAGGGCGATCTCCCTGGCCCTCTTTCCAGCTTTTAT	MIMAT0000510_MirBase_miR-320a_microRNA	miR-320a	1	22	1	22	0.00078	ENSG00000169180_ENST00000304658_XPO6_mRNA	XPO6	23	50	2960	2987	3.6e-07	5prime	((((((((((..((((((((..........))))))))))))))))))..	2-8 no mismatches	strong	CDS	miR-320a_XPO6
A375	A1	240806_16	AACCCGTAGATCCGAACTTGTGAATTTCATCAAGTTCGACACTGGTAACC	MIMAT0000098_MirBase_miR-100_microRNA	miR-100	1	22	1	22	0.00078	ENSG00000198034_ENST00000316084_RPS4X_mRNA	RPS4X	24	50	617	643	1.3e-06	5prime	.(((.((.....((((((((.........))))))))..)).)))....	2-8 two mismatches	moderate	CDS	miR-100_RPS4X
A375	A1	241485_16	AAGCTGCCAGTTGAAGAACTGCTTCAAAAGGCAGCTCTCCTG	MIMAT0000077_MirBase_miR-22_microRNA	miR-22	1	21	1	21	0.0019	ENSG00000188846_ENST00000338970_RPL14_mRNA	RPL14	21	42	456	477	0.00053	5prime	.(((((((..((((((......))))))..)))))))......	2-8 no mismatches	moderate	CDS	miR-22_RPL14
A375	A1	241486_16	AAGCTGCCAGTTGAAGAATTGTTTACTTCATGGCAGCTATCCCACAG	MIMAT0000077_MirBase_miR-22_microRNA	miR-22	1	22	1	22	0.032	ENSG00000070756_ENST00000318607_PABPC1_mRNA	PABPC1	23	47	2350	2374	1.5e-05	5prime	.((((((((..(((((.........))))))))))))).........	2-8 no mismatches	moderate	CDS	miR-22_PABPC1
A375	A1	243178_16	ACTGCAGTGAAGGCACTTGTAGAAAGTGTACACTGCAGAACTG	MIMAT0000071_MirBase_miR-17*_microRNA	miR-17*	1	22	1	22	0.00056	ENSG00000171055_ENST00000379245_FEZ2_mRNA	FEZ2	21	43	1917	1939	0.00016	5prime	.((((((((...((((((.......)))))).)))))))).....	2-8 no mismatches	moderate	3'UTR	miR-17*_FEZ2
A375	A1	243388_16	AGAGGTAGTAGGTTGCATAGACAACAATACTACCTCACTACTACATCTG	MIMAT0000065_MirBase_let-7d_microRNA	let-7d	1	20	1	20	0.0097	ENSG00000137710_ENST00000343115_RDX_mRNA	RDX	20	49	3026	3055	2.7e-08	5prime	.(((((((((.((((.......))))..))))))))).............	2-8 no mismatches	moderate	3'UTR	let-7d_RDX
A375	A1	243707_16	AGCTACATCTGGCTACTGAGCCAGTGTTGTAGCAACTG	MIMAT0000279_MirBase_miR-222_microRNA	miR-222	1	18	1	18	0.068	ENSG00000111540_ENST00000360299_RAB5B_mRNA	RAB5B	18	38	781	801	0.0015	5prime	.((((((.((((((.....))))))...)))))).....	2-7 no mismatches	moderate	CDS	miR-222_RAB5B
A375	A1	243718_16	AGCTACATTGTCTGCTGGGTTTACATCTCCCAGCAAGACCTCATCTG	MIMAT0000278_MirBase_miR-221_microRNA	miR-221	1	22	1	22	0.00069	ENSG00000169242_ENST00000368407_EFNA1_mRNA	EFNA1	24	47	1617	1640	5.3e-05	5prime	.........((((((((((........))))))).)))........	other	strong	3'UTR	miR-221_EFNA1
A375	A1	243719_16	AGCTACATTGTCTGCTGGGTTTCCCATGAAACCCGAAGACAAGAAGGAG	MIMAT0000278_MirBase_miR-221_microRNA	miR-221	1	23	1	23	0.00021	ENSG00000065427_ENST00000302445_KARS_mRNA	KARS	24	49	1755	1780	4.5e-06	5prime	.......((((((..((((((((....)))))))).)))))).......	other	strong	CDS	miR-221_KARS
A375	A1	243835_16	AGGCAAGATGCTGGCATAGAAATCAGTCAGCAAAACCTTGCCCTCTACTT	MIMAT0000089_MirBase_miR-31_microRNA	miR-31	1	19	1	19	0.036	ENSG00000113282_ENST00000411809_CLINT1_mRNA	CLINT1	18	50	1602	1634	6e-10	5prime	.((((((.(((((((............)))))))....))))))........	2-7 no mismatches	moderate	CDS	miR-31_CLINT1
A375	A1	243837_16	AGGCAAGATGCTGGCATAGCCCCAGCTCTGTCAGCCTCAAGTCTTGCCAA	MIMAT0000089_MirBase_miR-31_microRNA	miR-31	1	20	1	20	0.01	ENSG00000103932_ENST00000304330_RPAP1_mRNA	RPAP1	21	50	3675	3704	2.8e-08	5prime	.(((((((((((((((.(((....))).))))))).....))))))))..	2-8 no mismatches	strong	CDS	miR-31_RPAP1
A375	A1	243838_16	AGGCAAGATGCTGGCATAGCCCCCAGCTCTGTCAGCCTCAAGTCTTGCCA	MIMAT0000089_MirBase_miR-31_microRNA	miR-31	1	20	1	20	0.01	ENSG00000103932_ENST00000304330_RPAP1_mRNA	RPAP1	22	50	3675	3703	1e-07	5prime	.(((((((((((((((.(((....))).))))))).....)))))))).	2-8 no mismatches	strong	CDS	miR-31_RPAP1
A375	A1	244587_16	ATCACATTGCCAGGGATTTCCAATCCCCAACAATGTGAAAACGGCTGTC	MIMAT0000078_MirBase_miR-23a_microRNA	miR-23a	1	21	1	21	0.0027	ENSG00000188229_ENST00000340384_TUBB2C_mRNA	TUBB2C	23	49	1181	1207	1.2e-06	5prime	.((((((((...(((((....)))))...))))))))...........	2-8 no mismatches	moderate	CDS	miR-23a_TUBB2C
A375	A1	245282_16	CAAAGTGCTTACAGTGCAGGCCCCTGCACCTCTTCTCAATGCACTTTAAT	MIMAT0000070_MirBase_miR-17_microRNA	miR-17	1	20	1	20	0.01	ENSG00000138623_ENST00000261918_SEMA7A_mRNA	SEMA7A	19	50	3309	3340	2.2e-09	5prime	.(((((((.....(((((((....)))))))...........)))))))...	2-8 no mismatches	moderate	3'UTR	miR-17_SEMA7A
A375	A1	245283_16	CAAAGTGCTTACAGTGCAGGCCTCAGCACTGTCACTTTTAAAACCTG	MIMAT0000070_MirBase_miR-17_microRNA	miR-17	1	20	1	20	0.0089	ENSG00000158615_ENST00000367188_PPP1R15B_mRNA	PPP1R15B	20	47	3494	3521	3.2e-07	5prime	.((((((...(((((((.........))))))))))))).........	2-7 no mismatches	moderate	3'UTR	miR-17_PPP1R15B
A375	A1	252002_16	TAAAGTGCTGACAGTGCAGATCCTTTTTTGCACTGAACATAAGCACTTTA	MIMAT0000680_MirBase_miR-106b_microRNA	miR-106b	1	21	1	21	0.0028	ENSG00000072121_ENST00000347230_ZFYVE26_mRNA	ZFYVE26	22	50	9397	9425	1e-07	5prime	(((((((((..(((((((((......)))))))))......)))))))))	2-8 no mismatches	strong	3'UTR	miR-106b_ZFYVE26
A375	A1	252004_16	TAAAGTGCTTATAGTGCAGGTAGATTTACCCCTGCGCTAGAGTAAGCAC	MIMAT0000075_MirBase_miR-20a_microRNA	miR-20a	1	23	1	23	0.00021	ENSG00000124201_ENST00000396105_ZNFX1_mRNA	ZNFX1	21	49	6463	6491	9.7e-08	5prime	....((((((((((((((((.............)))))))))...)))))))	other	strong	3'UTR	miR-20a_ZNFX1
A375	A1	252330_16	TAGCACCATTTGAAATCAGAACTAATGGTGCTAATTCAG	MIMAT0000100_MirBase_miR-29b_microRNA	miR-29b	1	19	1	19	0.02	ENSG00000155893_ENST00000393010_ACPL2_mRNA	ACPL2	19	39	3009	3029	0.0016	5prime	((((((((((.....((..))...))))))))))......	2-8 no mismatches	weak	3'UTR	miR-29b_ACPL2
A375	A1	252344_16	TAGCAGCACGTAAATATTGAATGCTGCTAAAAACAAGACT	MIMAT0000069_MirBase_miR-16_microRNA	miR-16	1	19	1	19	0.022	ENSG00000166441_ENST00000314138_RPL27A_mRNA	RPL27A	18	40	629	651	0.00013	5prime	((((((((...............))))))))...........	2-8 no mismatches	absent	CDS	miR-16_RPL27A
A375	A1	252345_16	TAGCAGCACGTAAATATTGAATGCTGCTAAAAACAAGAGATG	MIMAT0000069_MirBase_miR-16_microRNA	miR-16	1	19	1	19	0.025	ENSG00000166441_ENST00000314138_RPL27A_mRNA	RPL27A	18	38	629	649	0.0019	5prime	((((((((...............)))))))).........	2-8 no mismatches	absent	CDS	miR-16_RPL27A
A375	A1	252561_16	TATTGCACTTGTCCCGGCCTGTCACGGCCGGGCCATCCTG	MIMAT0000092_MirBase_miR-92a_microRNA	miR-92a	1	22	1	22	0.00047	ENSG00000169189_ENST00000361439_NSMCE1_mRNA	NSMCE1	23	40	586	603	0.079	5prime	.........((.(((((((......))))))).)).....	other	strong	CDS	miR-92a_NSMCE1
A375	A1	252857_16	TCCCAACAATTATATTACTACCACTGTAGGTAGTTTCATGTTGTT	MIMAT0000226_MirBase_miR-196a_microRNA	miR-196a	27	45	1	19	0.029	ENSG00000198886_ENST00000361381_MT-ND4_mRNA	MT-ND4	1	26	17	42	3.7e-06	3prime	....((((((......((((((......)))))).....))))))	2-8 two mismatches	moderate	unknown	miR-196a_MT-ND4
A375	A1	252967_16	TCCCTGAGACCCTAACTTGTGACTCTCAGGGAATTTAATG	MIMAT0000423_MirBase_miR-125b_microRNA	miR-125b	1	22	1	22	0.00047	ENSG00000125944_ENST00000374612_HNRNPR_mRNA	HNRNPR	23	40	324	341	0.079	5prime	(((((((((..............)))))))))........	2-8 no mismatches	weak	CDS	miR-125b_HNRNPR
A375	A1	253985_16	TGAGGTAGTAGGTTGTATAGAACCTACCTCATCCTCC	MIMAT0000062_MirBase_let-7a_microRNA	let-7a	1	20	1	20	0.0049	ENSG00000172053_ENST00000306125_QARS_mRNA	QARS	20	37	2679	2696	0.063	5prime	.((((..(((((((.......))))))).....)))).	2-8 two mismatches	moderate	CDS	let-7a_QARS
A375	A1	253989_16	TGAGGTAGTAGGTTGTATAGACAACAATACTACCTCACTACTACATCTGT	MIMAT0000062_MirBase_let-7a_microRNA	let-7a	1	20	1	20	0.01	ENSG00000137710_ENST00000343115_RDX_mRNA	RDX	20	50	3026	3056	7.8e-09	5prime	((((((((((.(((((.....)))))..)))))))))).............	2-8 no mismatches	moderate	3'UTR	let-7a_RDX
A375	A1	253992_16	TGAGGTAGTAGGTTGTATAGACTACCTCATGAAGATCCTCACCG	MIMAT0000062_MirBase_let-7a_microRNA	let-7a	1	20	1	20	0.0077	ENSG00000075624_ENST00000331789_ACTB_mRNA	ACTB	20	44	751	775	1.3e-05	5prime	(((((((((............)))))))))...............	2-8 no mismatches	weak	CDS	let-7a_ACTB
A375	A1	253996_16	TGAGGTAGTAGGTTGTATAGCCCCACACAACTCATCTACCTCACCTCAGG	MIMAT0000062_MirBase_let-7a_microRNA	let-7a	1	20	1	20	0.01	ENSG00000134532_ENST00000309359_SOX5_mRNA	SOX5	20	49	406	435	2.8e-08	5prime	((((((((..((((((...........))))))...))))))))......	2-8 no mismatches	moderate	unknown	let-7a_SOX5
A375	A1	254010_16	TGAGGTAGTAGGTTGTATAGTTACACCACTCGCTACCTCATTCGAAGGCC	MIMAT0000062_MirBase_let-7a_microRNA	let-7a	1	22	1	22	0.00078	ENSG00000113369_ENST00000265138_ARRDC3_mRNA	ARRDC3	23	50	628	655	3.6e-07	5prime	(((((((((.(((.((........)).))).)))))))))..........	2-8 no mismatches	moderate	CDS	let-7a_ARRDC3
A375	A1	254013_16	TGAGGTAGTAGGTTGTATAGTTCCTATCCTACTAGAACTTGAAGCACCAC	MIMAT0000062_MirBase_let-7a_microRNA	let-7a	1	22	1	22	0.00078	ENSG00000186298_ENST00000335007_PPP1CC_mRNA	PPP1CC	23	50	393	420	3.6e-07	5prime	.(((.(((((((.((.........)).)))))))...)))..........	2-8 one mismatch	moderate	CDS	let-7a_PPP1CC
A375	A1	254047_16	TGAGGTAGTAGTTTGTGCTGACAACAATACTACCTCACTACTACATCTG	MIMAT0000415_MirBase_let-7i_microRNA	let-7i	1	20	1	20	0.0097	ENSG00000137710_ENST00000343115_RDX_mRNA	RDX	20	49	3026	3055	2.7e-08	5prime	((((((((((..((((.....))))...))))))))))............	2-8 no mismatches	moderate	3'UTR	let-7i_RDX
A375	A1	254049_16	TGAGGTAGTAGTTTGTGCTGTTAACCCAACATCTACCTCATTCCAG	MIMAT0000415_MirBase_let-7i_microRNA	let-7i	1	22	1	22	0.00066	ENSG00000173473_ENST00000254480_SMARCC1_mRNA	SMARCC1	24	46	621	643	0.00018	5prime	((((((((..(((.............)))..))))))))......	2-8 no mismatches	weak	CDS	let-7i_SMARCC1
A375	A1	254296_16	TGGCTCAGTTCAGCAGGAACAGTACACTGAGCCACAACCCAAACAACCCA	MIMAT0000080_MirBase_miR-24_microRNA	miR-24	1	22	1	22	0.00078	ENSG00000198786_ENST00000361567_MT-ND5_mRNA	MT-ND5	24	50	198	224	1.3e-06	5prime	(((((((((...............)))))))))................	2-8 no mismatches	weak	unknown	miR-24_MT-ND5
A375	A1	254297_16	TGGCTCAGTTCAGCAGGAACAGTCACCTGTTCCTGAGCCATTACCTCAAC	MIMAT0000080_MirBase_miR-24_microRNA	miR-24	1	22	1	22	0.00078	ENSG00000184661_ENST00000330560_CDCA2_mRNA	CDCA2	20	50	1783	1813	7.8e-09	5prime	((((((((...((((((...........)))))).))))))))..........	2-8 no mismatches	moderate	CDS	miR-24_CDCA2
A375	A1	254298_16	TGGCTCAGTTCAGCAGGAACAGTCCCTGCCTCCTGAGCCAAAG	MIMAT0000080_MirBase_miR-24_microRNA	miR-24	1	22	1	22	0.00056	ENSG00000185104_ENST00000396153_FAF1_mRNA	FAF1	24	43	2131	2150	0.0073	5prime	((((((((....(((((......)))))...))))))))...	2-8 no mismatches	moderate	CDS	miR-24_FAF1
A375	A1	254299_16	TGGCTCAGTTCAGCAGGAACAGTTTACTGTTCTGAGCCAAATTCTAAAG	MIMAT0000080_MirBase_miR-24_microRNA	miR-24	1	22	1	22	0.00075	ENSG00000159921_ENST00000377902_GNE_mRNA	GNE	24	49	5215	5240	4.5e-06	5prime	((((((((..(((............)))..))))))))..........	2-8 no mismatches	weak	3'UTR	miR-24_GNE
A375	A1	254300_16	TGGCTCAGTTCAGCAGGAACTTTCTGCATGTACTGAGCCGCAAGGACAAG	MIMAT0000080_MirBase_miR-24_microRNA	miR-24	1	20	1	20	0.01	ENSG00000112308_ENST00000378119_C6orf62_mRNA	C6orf62	21	50	2637	2666	2.8e-08	5prime	.((((((((.(((((((((.))))))).)).))))))))...........	2-8 no mismatches	strong	CDS	miR-24_C6orf62
A375	A1	254301_16	TGGCTCAGTTCAGCAGGACACTGAGCCACAACCCAAACAACC	MIMAT0000080_MirBase_miR-24_microRNA	miR-24	1	18	1	18	0.089	ENSG00000198786_ENST00000361567_MT-ND5_mRNA	MT-ND5	17	42	197	222	3.2e-06	5prime	(((((((((((.......)).)))))))))..............	2-8 no mismatches	weak	unknown	miR-24_MT-ND5
A375	A1	254506_16	TGTGCAAATCCATGCAAAACTGACAGCATGATTTGCACAAAG	MIMAT0000074_MirBase_miR-19b_microRNA	miR-19b	1	23	1	23	0.00015	ENSG00000138650_ENST00000264360_PCDH10_mRNA	PCDH10	24	42	3975	3993	0.025	5prime	(((((((((.(((((..........))))))))))))))...	2-8 no mismatches	moderate	3'UTR	miR-19b_PCDH10
A375	A1	254733_16	TTCACAGTGGCTAAGTTCCGCTTTGTTGGCGGAATTAAAGAAGATACTGA	MIMAT0000084_MirBase_miR-27a_microRNA	miR-27a	1	21	1	21	0.0028	ENSG00000122566_ENST00000356674_HNRNPA2B1_mRNA	HNRNPA2B1	22	50	476	504	1e-07	5prime	....(((((.((.((((((((.......))))))))..))....))))).	other	strong	5'UTR	miR-27a_HNRNPA2B1
A375	A1	255975_15	AACATTCAACGCTGTCGGTGAGTTTCTCTCCAATCTCATCAGACAG	MIMAT0000256_MirBase_miR-181a_microRNA	miR-181a	1	23	1	23	0.00018	ENSG00000162407_ENST00000371250_PPAP2B_mRNA	PPAP2B	26	46	1548	1568	0.0024	5prime	...........(((((((((((..........)))))).)))))	other	strong	3'UTR	miR-181a_PPAP2B
A375	A1	258954_15	AGCAGCATTGTACAGGGCTATGACACAGCACAATTGTCCCTGAAAATGCT	MIMAT0000101_MirBase_miR-103_microRNA	miR-103	1	23	1	23	0.00022	ENSG00000100697_ENST00000343455_DICER1_mRNA	DICER1	24	50	3608	3634	1.3e-06	5prime	...((((((...(((((.((..............)).)))))..))))))	2-8 two mismatches	moderate	CDS	miR-103_DICER1
A375	A1	259239_15	AGCTACATCTGGCTACTGGGTCTTAAGACCCAAGCCAGAACCAGTAGCAT	MIMAT0000279_MirBase_miR-222_microRNA	miR-222	1	21	1	21	0.0028	ENSG00000006695_ENST00000261643_COX10_mRNA	COX10	24	50	292	318	1.3e-06	5prime	.(((((.(((((((..(((((....))))))))))))....)))))..	2-8 one mismatch	strong	CDS	miR-222_COX10
A375	A1	259247_15	AGCTACATTGTCTGCTGGGTTTCAACTTCCCCGGCAGCGGACTGTAGCCC	MIMAT0000278_MirBase_miR-221_microRNA	miR-221	1	23	1	23	0.00022	ENSG00000156535_ENST00000422508_CD109_mRNA	CD109	24	50	382	408	1.3e-06	5prime	.(((((((((.((((((((..........)))))))))))..))))))..	2-8 no mismatches	strong	5'UTR	miR-221_CD109
A375	A1	259248_15	AGCTACATTGTCTGCTGGGTTTCCATCTCCCAGCAAGACCTCATCTG	MIMAT0000278_MirBase_miR-221_microRNA	miR-221	1	23	1	23	0.00019	ENSG00000169242_ENST00000368407_EFNA1_mRNA	EFNA1	24	47	1617	1640	5.3e-05	5prime	.........((((((((((.........))))))).)))........	other	strong	3'UTR	miR-221_EFNA1
A375	A1	259249_15	AGCTACATTGTCTGCTGGGTTTCTCCATGAAACCCGAAGACAAGAAGGAG	MIMAT0000278_MirBase_miR-221_microRNA	miR-221	1	23	1	23	0.00022	ENSG00000065427_ENST00000302445_KARS_mRNA	KARS	25	50	1755	1780	4.7e-06	5prime	.......((((((..((((((((....)))))))).)))))).......	other	strong	CDS	miR-221_KARS
A375	A1	259373_15	AGGCAAGATGCTGGCATAGTCAGCCTCAAGTCTTGCCAAACCTCAACC	MIMAT0000089_MirBase_miR-31_microRNA	miR-31	1	19	1	19	0.034	ENSG00000103932_ENST00000304330_RPAP1_mRNA	RPAP1	19	48	3684	3713	2.6e-08	5prime	.((((((((((((((....)))))).....))))))))...........	2-8 no mismatches	moderate	CDS	miR-31_RPAP1
A375	A1	259374_15	AGGCAAGATGCTGGCATAGTGCCACTTCTTGCCATCACTT	MIMAT0000089_MirBase_miR-31_microRNA	miR-31	1	19	1	19	0.022	ENSG00000112078_ENST00000373731_KCTD20_mRNA	KCTD20	18	40	5346	5368	0.00013	5prime	.(((((((...((((((...))))))..))))))).......	2-8 no mismatches	moderate	3'UTR	miR-31_KCTD20
A375	A1	260285_15	ATCACATTGCCAGGGATTTCCAAAAAAATCCTAGAAATGTGAAAAATATC	MIMAT0000078_MirBase_miR-23a_microRNA	miR-23a	1	21	1	21	0.0028	ENSG00000196247_ENST00000344930_ZNF107_mRNA	ZNF107	24	50	3670	3696	1.3e-06	5prime	.(((((((....(((((((....)))))))...)))))))........	2-8 no mismatches	moderate	3'UTR	miR-23a_ZNF107
A375	A1	260289_15	ATCACATTGCCAGGGATTTCCAAATACCCACCACATCCCTGTTAATGTGA	MIMAT0000078_MirBase_miR-23a_microRNA	miR-23a	1	21	1	21	0.0028	ENSG00000152990_ENST00000334304_GPR125_mRNA	GPR125	24	50	2309	2335	1.3e-06	5prime	.((((((((.(((((((...............))))))).))))))))	2-8 no mismatches	moderate	CDS	miR-23a_GPR125
A375	A1	260298_15	ATCACATTGCCAGGGATTTCCACTAATCCCTGAATATCTGAACTTCATTA	MIMAT0000078_MirBase_miR-23a_microRNA	miR-23a	1	21	1	21	0.0028	ENSG00000080824_ENST00000216281_HSP90AA1_mRNA	HSP90AA1	23	50	1319	1346	3.6e-07	5prime	.(((.((...((((((((.....))))))))...)).))).........	2-8 two mismatches	moderate	CDS	miR-23a_HSP90AA1
A375	A1	260301_15	ATCACATTGCCAGGGATTTCCCTTTTTCCCTGGCAAATGTGACATCTG	MIMAT0000078_MirBase_miR-23a_microRNA	miR-23a	1	21	1	21	0.0026	ENSG00000006831_ENST00000357103_ADIPOR2_mRNA	ADIPOR2	22	48	1256	1282	1.2e-06	5prime	.(((((((((((((((..........)))))))))).)))))......	2-8 no mismatches	moderate	CDS	miR-23a_ADIPOR2
A375	A1	261077_15	CAAAGTGCTTACAGTGCAGGTAGCTCTCCAGGCAGGCGGCCCTGCCCCCA	MIMAT0000070_MirBase_miR-17_microRNA	miR-17	1	23	1	23	0.00022	ENSG00000138623_ENST00000261918_SEMA7A_mRNA	SEMA7A	22	50	3186	3214	1e-07	5prime	.....(((((..((.((.......)).))..)))))................	other	moderate	3'UTR	miR-17_SEMA7A
A375	A1	261119_15	CAACACCAGTCGATGGGCTGTCCTGTCCATCATGGTGTTAACCAG	MIMAT0004494_MirBase_miR-21*_microRNA	miR-21*	1	21	1	21	0.0023	ENSG00000174748_ENST00000413699_RPL15_mRNA	RPL15	22	45	369	392	4.8e-05	5prime	.(((((((...(((((((......))))))).)))))))......	2-8 no mismatches	moderate	CDS	miR-21*_RPL15
A375	A1	262639_15	CCCTGCACTGATGTCACTTTATGCAAAGTGCTTACAGTGCAGG	MIMAT0000070_MirBase_miR-17_microRNA	miR-17	24	43	1	20	0.0073	ENSG00000163346_ENST00000368463_PBXIP1_mRNA	PBXIP1	1	23	2406	2428	0.00016	3prime	.(((((((((..(.((((((....)))))))...)))))))))	2-8 no mismatches	moderate	3'UTR	miR-17_PBXIP1
A375	A1	268816_15	TAAGGTGCATCTAGTGCAGATAGTAAAAACTGCATGATGAATAGCACCTT	MIMAT0000072_MirBase_miR-18a_microRNA	miR-18a	1	23	1	23	0.00022	ENSG00000005812_ENST00000355619_FBXL3_mRNA	FBXL3	23	50	1609	1636	3.6e-07	5prime	.(((((((.((..((((((...........))))))...))...)))))))	2-8 no mismatches	moderate	CDS-3'UTR	miR-18a_FBXL3
A375	A1	269048_15	TAGCAGCACATAATGGTTTGTGCCACACAAACCTTTAACTCAGCTGCTTC	MIMAT0000068_MirBase_miR-15a_microRNA	miR-15a	1	22	1	22	0.00078	ENSG00000069956_ENST00000261845_MAPK6_mRNA	MAPK6	22	50	1607	1635	1e-07	5prime	.((((((...(((.((((((((....)))))))).))).....))))))..	2-7 no mismatches	strong	CDS	miR-15a_MAPK6
A375	A1	269132_15	TAGCTTATCAGACTGATGACACTGAGCCACAACCCAAACAACCC	MIMAT0000076_MirBase_miR-21_microRNA	miR-21	1	18	1	18	0.1	ENSG00000198786_ENST00000361567_MT-ND5_mRNA	MT-ND5	17	44	196	223	2.8e-07	5prime	..((((((((........)))...))))).................	2-8 one mismatch	weak	unknown	miR-21_MT-ND5
A375	A1	269144_15	TAGCTTATCAGACTGATGTTGAAAAGCTGGGTTGAGAG	MIMAT0000076_MirBase_miR-21_microRNA	miR-21	1	22	1	22	0.00041	ENSG00000198746_ENST00000361720_GPATCH3_mRNA	GPATCH3	19	36	1878	1895	0.068	5prime	((((((.((((...........)))).)))))).......	2-8 one mismatch	weak	3'UTR	miR-21_GPATCH3
A375	A1	269270_15	TATTGCACTTGTCCCGGCCTGAAACTTTTTCAATGGTTGGGACAA	MIMAT0000092_MirBase_miR-92a_microRNA	miR-92a	1	21	1	21	0.0023	ENSG00000147852_ENST00000382100_VLDLR_mRNA	VLDLR	22	45	3397	3420	4.8e-05	5prime	.........((((((((((...............)))))))))).	other	strong	3'UTR	miR-92a_VLDLR
A375	A1	269288_15	TATTGCACTTGTCCCGGCCTGTAGGGAAAGTGCAATCAAATCTG	MIMAT0000092_MirBase_miR-92a_microRNA	miR-92a	1	22	1	22	0.0006	ENSG00000165813_ENST00000369287_C10orf118_mRNA	C10orf118	23	44	4894	4915	0.0006	5prime	.(((((((((.((((........)))))))))))))........	2-8 no mismatches	moderate	3'UTR	miR-92a_C10orf118
A375	A1	269296_15	TATTGCACTTGTCCCGGCCTGTATTTTAATGGCTTGGGATTTGGTGCAAA	MIMAT0000092_MirBase_miR-92a_microRNA	miR-92a	1	22	1	22	0.00078	ENSG00000162923_ENST00000414423_WDR26_mRNA	WDR26	21	50	2226	2255	2.8e-08	5prime	..(((((((.(((((((((.............)))).)))))..))))))).	2-8 one mismatch	strong	3'UTR	miR-92a_WDR26
A375	A1	269715_15	TCCCTGAGACCCTAACTTGCAGGACCGGTTCTCAGGGACAG	MIMAT0000423_MirBase_miR-125b_microRNA	miR-125b	1	19	1	19	0.023	ENSG00000233927_ENST00000417088_RPS28_mRNA	RPS28	19	41	87	109	0.00014	5prime	(((((((((.((...((((.))))...)).)))))))))...	2-8 no mismatches	moderate	unknown	miR-125b_RPS28
A375	A1	269729_15	TCCCTGAGACCCTAACTTGTGAAGCTCAGGGAATACTTCAAG	MIMAT0000423_MirBase_miR-125b_microRNA	miR-125b	1	22	1	22	0.00053	ENSG00000071626_ENST00000233078_DAZAP1_mRNA	DAZAP1	23	42	572	591	0.0069	5prime	((((((((................))))))))..........	2-8 no mismatches	absent	CDS	miR-125b_DAZAP1
A375	A1	269730_15	TCCCTGAGACCCTAACTTGTGAATCTCAGGGAATCAAAG	MIMAT0000423_MirBase_miR-125b_microRNA	miR-125b	1	22	1	22	0.00044	ENSG00000162702_ENST00000367353_ZNF281_mRNA	ZNF281	21	39	761	779	0.02	5prime	(((((((((................))))))))).......	2-8 no mismatches	weak	CDS	miR-125b_ZNF281
A375	A1	269058_15	TAGCAGCACGTAAATATTGAATGCTGCTAAAAACAAGATG	MIMAT0000069_MirBase_miR-16_microRNA	miR-16	1	19	1	19	0.022	ENSG00000166441_ENST00000314138_RPL27A_mRNA	RPL27A	18	38	629	649	0.0017	5prime	((((((((...............)))))))).........	2-8 no mismatches	absent	CDS	miR-16_RPL27A
A375	A1	270786_15	TGAGGTAGTAGATTGTATAGCTCACTAAACATTCTACTACTCACTCTCAC	MIMAT0000067_MirBase_let-7f_microRNA	let-7f	1	20	1	20	0.01	ENSG00000198886_ENST00000361381_MT-ND4_mRNA	MT-ND4	20	50	515	545	7.8e-09	5prime	...(((((((((.(((.(((.....))).))).))))))))).........	2-8 two mismatches	strong	unknown	let-7f_MT-ND4
A375	A1	270823_15	TGAGGTAGTAGGTTGTATAGAATCAACCTTTCTACCTTAATATCTCCCCA	MIMAT0000062_MirBase_let-7a_microRNA	let-7a	1	20	1	20	0.01	ENSG00000197321_ENST00000375398_SVIL_mRNA	SVIL	20	50	7746	7776	7.8e-09	5prime	((((((((.((((((.........))))))..))))))))...........	2-8 no mismatches	moderate	3'UTR	let-7a_SVIL
A375	A1	270825_15	TGAGGTAGTAGGTTGTATAGACCCAACATCTACCTCATTCCAGA	MIMAT0000062_MirBase_let-7a_microRNA	let-7a	1	20	1	20	0.0077	ENSG00000173473_ENST00000254480_SMARCC1_mRNA	SMARCC1	19	44	619	644	3.6e-06	5prime	((((((((...((((..........))))..)))))))).......	2-8 no mismatches	weak	CDS	let-7a_SMARCC1
A375	A1	270826_15	TGAGGTAGTAGGTTGTATAGATCACAACCTCTCTACCTCAACTCGGGG	MIMAT0000062_MirBase_let-7a_microRNA	let-7a	1	20	1	20	0.0093	ENSG00000103449_ENST00000251020_SALL1_mRNA	SALL1	20	48	531	559	9.2e-08	5prime	((((((((.(((((((........)))))))..))))))))........	2-8 no mismatches	moderate	CDS	let-7a_SALL1
A375	A1	270833_15	TGAGGTAGTAGGTTGTATAGCTGCAACCATCCATACCTCTTCCCTG	MIMAT0000062_MirBase_let-7a_microRNA	let-7a	1	20	1	20	0.0085	ENSG00000111642_ENST00000357008_CHD4_mRNA	CHD4	20	46	3217	3243	1.1e-06	5prime	.((((((...(((((((.....))))))).....)))))).......	2-7 no mismatches	moderate	CDS	let-7a_CHD4
A375	A1	270836_15	TGAGGTAGTAGGTTGTATAGTACACTGAGCCACAACCCAAACAACC	MIMAT0000062_MirBase_let-7a_microRNA	let-7a	1	21	1	21	0.0024	ENSG00000198786_ENST00000361567_MT-ND5_mRNA	MT-ND5	22	46	198	222	1.4e-05	5prime	...(((.((.((((((.((((..))))....))))))...)).)))	other	strong	unknown	let-7a_MT-ND5
A375	A1	270840_15	TGAGGTAGTAGGTTGTATAGTCCTACCGCCAACTCTACCTCAACCCCAAA	MIMAT0000062_MirBase_let-7a_microRNA	let-7a	1	21	1	21	0.0028	ENSG00000010292_ENST00000315579_NCAPD2_mRNA	NCAPD2	22	50	2886	2914	1e-07	5prime	((((((((..(((.(((......))).)))....))))))))........	2-8 no mismatches	moderate	CDS	let-7a_NCAPD2
A375	A1	270843_15	TGAGGTAGTAGGTTGTATAGTGCAACCAACTACCTCATATTCCATTCAG	MIMAT0000062_MirBase_let-7a_microRNA	let-7a	1	21	1	21	0.0027	ENSG00000100697_ENST00000343455_DICER1_mRNA	DICER1	20	49	3869	3898	2.7e-08	5prime	(((((((((.((((((((...)))))))).)))))))))............	2-8 no mismatches	strong	CDS	let-7a_DICER1
A375	A1	270844_15	TGAGGTAGTAGGTTGTATAGTTAAACTACCTACCTCACTTCAAATTATG	MIMAT0000062_MirBase_let-7a_microRNA	let-7a	1	22	1	22	0.00075	ENSG00000168872_ENST00000302243_DDX19A_mRNA	DDX19A	23	49	1713	1739	1.2e-06	5prime	((((((.((((((.((........)).))))))...)))))).......	2-8 one mismatch	moderate	3'UTR	let-7a_DDX19A
A375	A1	270846_15	TGAGGTAGTAGGTTGTATAGTTAACAACAATACTACCTCACTACTACATC	MIMAT0000062_MirBase_let-7a_microRNA	let-7a	1	22	1	22	0.00078	ENSG00000137710_ENST00000343115_RDX_mRNA	RDX	24	50	3027	3053	1.3e-06	5prime	((((((((((.(((((......)))))..))))))))))..........	2-8 no mismatches	moderate	3'UTR	let-7a_RDX
A375	A1	270851_15	TGAGGTAGTAGGTTGTATAGTTACCTTCAACCGCAAACTACCTCTC	MIMAT0000062_MirBase_let-7a_microRNA	let-7a	1	22	1	22	0.00066	ENSG00000015532_ENST00000017003_XYLT2_mRNA	XYLT2	23	46	2294	2317	5.1e-05	5prime	.((((((((.(((((...((....)).)))))....))))))))..	2-8 no mismatches	moderate	CDS	let-7a_XYLT2
A375	A1	270855_15	TGAGGTAGTAGGTTGTATAGTTCAACCTCACAACCTTGGCTGAGTCTTG	MIMAT0000062_MirBase_let-7a_microRNA	let-7a	1	22	1	22	0.00075	ENSG00000136997_ENST00000377970_MYC_mRNA	MYC	23	49	1959	1985	1.2e-06	5prime	.(((((.((((((((.......)))))).)).)))))............	2-8 one mismatch	moderate	3'UTR	let-7a_MYC
A375	A1	270856_15	TGAGGTAGTAGGTTGTATAGTTCAACTACCTCTTCTCCACTAG	MIMAT0000062_MirBase_let-7a_microRNA	let-7a	1	22	1	22	0.00056	ENSG00000166986_ENST00000262027_MARS_mRNA	MARS	23	43	191	211	0.002	5prime	.((((((((...............))))))))...........	2-8 no mismatches	weak	CDS	let-7a_MARS
A375	A1	270860_15	TGAGGTAGTAGGTTGTATAGTTCCAACTCTACCTCAACCCCAAAGGGGAC	MIMAT0000062_MirBase_let-7a_microRNA	let-7a	1	22	1	22	0.00078	ENSG00000010292_ENST00000315579_NCAPD2_mRNA	NCAPD2	23	50	2893	2920	3.6e-07	5prime	((((((((..(((((........)))))))))))))..............	2-8 no mismatches	moderate	CDS	let-7a_NCAPD2
A375	A1	270875_15	TGAGGTAGTAGGTTGTATGGTTACAACAATACTACCTCACTACTACATCT	MIMAT0000064_MirBase_let-7c_microRNA	let-7c	1	22	1	22	0.00078	ENSG00000137710_ENST00000343115_RDX_mRNA	RDX	23	50	3027	3054	3.6e-07	5prime	((((((((((.(((((......)))))..))))))))))...........	2-8 no mismatches	moderate	3'UTR	let-7c_RDX
A375	A1	270881_15	TGAGGTAGTAGGTTGTGTGCGATCACAACCTCTCTACCTCAACTCG	MIMAT0000063_MirBase_let-7b_microRNA	let-7b	1	19	1	19	0.031	ENSG00000103449_ENST00000251020_SALL1_mRNA	SALL1	19	46	529	556	3e-07	5prime	((((((((.((((((((.......))))))))..)))))))).....	2-8 no mismatches	moderate	CDS	let-7b_SALL1
A375	A1	270882_15	TGAGGTAGTAGGTTGTGTGGTTAACAACCTCACAACCTTGGCTGAGTCTT	MIMAT0000063_MirBase_let-7b_microRNA	let-7b	1	22	1	22	0.00078	ENSG00000136997_ENST00000377970_MYC_mRNA	MYC	25	50	1959	1984	4.7e-06	5prime	...(((...((((((((.((((.)))).))))))))..))).......	other	strong	3'UTR	let-7b_MYC
A375	A1	271181_15	TGGCTCAGTTCAGCAGGAACAGACAAAACCTGCTTGACTGTGCCCACAAA	MIMAT0000080_MirBase_miR-24_microRNA	miR-24	1	22	1	22	0.00078	ENSG00000108107_ENST00000344063_RPL28_mRNA	RPL28	24	50	3831	3857	1.3e-06	5prime	.(((.(((((.((((((..........)))))).))))).)))......	2-8 one mismatch	moderate	3'UTR	miR-24_RPL28
A375	A1	271183_15	TGGCTCAGTTCAGCAGGAACAGTACCTGACTGAGCCAACCCA	MIMAT0000080_MirBase_miR-24_microRNA	miR-24	1	22	1	22	0.00053	ENSG00000006125_ENST00000312678_AP2B1_mRNA	AP2B1	24	42	5246	5264	0.025	5prime	(((((((((....((((......))))))))))))).....	2-8 no mismatches	moderate	unknown	miR-24_AP2B1
A375	A1	271184_15	TGGCTCAGTTCAGCAGGAACTGACACTGAGCCACAACCCAAACAACC	MIMAT0000080_MirBase_miR-24_microRNA	miR-24	1	20	1	20	0.0089	ENSG00000198786_ENST00000361567_MT-ND5_mRNA	MT-ND5	17	47	192	222	6.8e-09	5prime	(((((((((((((..........)))).)))))))))..............	2-8 no mismatches	moderate	unknown	miR-24_MT-ND5
A375	A1	272292_14	AAAAGCTGGGTTGAGAGGGCTTTCCTCTCTTCTCGCTTTAAA	MIMAT0000510_MirBase_miR-320a_microRNA	miR-320a	1	20	1	20	0.0069	ENSG00000177189_ENST00000379565_RPS6KA3_mRNA	RPS6KA3	19	42	2576	2599	4.1e-05	5prime	.(((((.(((..(((((((.....))))))).))).)))))...	2-8 one mismatch	strong	3'UTR	miR-320a_RPS6KA3
A375	A1	273168_14	AACCCGTAGATCCGAACTTGATTTCATCAAGTTCGACACTGGTAACCTG	MIMAT0000098_MirBase_miR-100_microRNA	miR-100	1	20	1	20	0.0097	ENSG00000198034_ENST00000316084_RPS4X_mRNA	RPS4X	19	49	615	645	7.5e-09	5prime	.(((.((.....((((((((.........))))))))..)).)))......	2-8 two mismatches	moderate	CDS	miR-100_RPS4X
A375	A1	273194_14	AACCCGTAGATCCGAACTTGTGTTTCATCAAGTTCGACACTGGTAACC	MIMAT0000098_MirBase_miR-100_microRNA	miR-100	1	22	1	22	0.00072	ENSG00000198034_ENST00000316084_RPS4X_mRNA	RPS4X	23	48	618	643	4.3e-06	5prime	.(((.((.....((((((((........))))))))..)).)))....	2-8 two mismatches	moderate	CDS	miR-100_RPS4X
A375	A1	273710_14	AACTGGCCTACAAAGTCCCAGTCTACTGTCCATCATGGGCGCTAAACTGG	MIMAT0000459_MirBase_miR-193a-3p_microRNA	miR-193a-3p	1	22	1	22	0.00078	ENSG00000113300_ENST00000261951_CNOT6_mRNA	CNOT6	23	50	973	1000	3.6e-07	5prime	.....(((((........((((..)))).......)))))..........	other	moderate	CDS	miR-193a-3p_CNOT6
A375	A1	273711_14	AACTGGCCTACAAAGTCCCAGTGGACTTTGGTCAGTGAACAGACACGGGT	MIMAT0000459_MirBase_miR-193a-3p_microRNA	miR-193a-3p	1	22	1	22	0.00078	ENSG00000166441_ENST00000314138_RPL27A_mRNA	RPL27A	21	50	600	629	2.8e-08	5prime	.(((((((...(((((((......))))))))))))))..............	2-8 no mismatches	moderate	CDS	miR-193a-3p_RPL27A
A375	A1	274088_14	AAGCTGCCAGTTGAAGAACTGTTTACTTCATGGCAGCTATCCCACAGAAC	MIMAT0000077_MirBase_miR-22_microRNA	miR-22	1	22	1	22	0.00078	ENSG00000070756_ENST00000318607_PABPC1_mRNA	PABPC1	23	48	2350	2375	4.7e-06	5prime	.((((((((..(((((.........)))))))))))))..........	2-8 no mismatches	moderate	CDS	miR-22_PABPC1
A375	A1	275821_14	ACGGGCTCACATCACCCCATAAACACCAAAAAAAAAAA	MIMAT0016915_MirBase_miR-4284_microRNA	miR-4284	3	20	1	18	0.068	ENSG00000081154_ENST00000265260_PCNP_mRNA	PCNP	19	37	1527	1545	0.019	5prime	((.......................))..........	other	absent	3'UTR	miR-4284_PCNP
A375	A1	276542_14	AGAGGTAGTAGGTTGCATAGAATGTGACCGTGTCTACCTCAACTATCCCC	MIMAT0000065_MirBase_let-7d_microRNA	let-7d	1	20	1	20	0.01	ENSG00000173065_ENST00000452648_C17orf63_mRNA	C17orf63	20	50	902	932	7.8e-09	5prime	.(((((((..((((((((....))))))))....)))))))..........	2-8 no mismatches	moderate	CDS	let-7d_C17orf63
A375	A1	276653_14	AGCAGCATTGTACAGGGCTATGAATGCCCTGTACTGATGCAAAATTTAAT	MIMAT0000101_MirBase_miR-103_microRNA	miR-103	1	23	1	23	0.00022	ENSG00000142507_ENST00000270586_PSMB6_mRNA	PSMB6	24	50	800	826	1.3e-06	5prime	....((((((((((((((.......))))))))).)))))..........	other	strong	3'UTR	miR-103_PSMB6
A375	A1	276656_14	AGCAGCATTGTACAGGGCTATGATATGCCCTGACCTGCTGCATCTCTG	MIMAT0000101_MirBase_miR-103_microRNA	miR-103	1	23	1	23	0.0002	ENSG00000100926_ENST00000261789_TM9SF1_mRNA	TM9SF1	24	48	1404	1428	1.5e-05	5prime	.((((((..((.((((((........)))))))).)))))).......	2-7 no mismatches	moderate	CDS	miR-103_TM9SF1
A375	A1	276950_14	AGCTACATCTGGCTACTGGGTCTCTATTGACCCAGCCACAGCCACCAGTG	MIMAT0000279_MirBase_miR-222_microRNA	miR-222	1	21	1	21	0.0028	ENSG00000115484_ENST00000394440_CCT4_mRNA	CCT4	26	50	880	904	1.7e-05	5prime	.........(((((.((((((....))))))....)))))......	other	strong	CDS	miR-222_CCT4
A375	A1	277093_14	AGGCAAGATGCTGGCATAGCTATCCTCTATGTCGAACCCTTGCCACTCAT	MIMAT0000089_MirBase_miR-31_microRNA	miR-31	1	21	1	21	0.0028	ENSG00000174437_ENST00000313432_ATP2A2_mRNA	ATP2A2	22	50	3399	3427	1e-07	5prime	.((((((....((((((((.......))))))))....))))))......	2-7 no mismatches	moderate	unknown	miR-31_ATP2A2
A375	A1	277094_14	AGGCAAGATGCTGGCATAGCTCTCTGTCAGCCTCAAGTCTTGCCAAACCT	MIMAT0000089_MirBase_miR-31_microRNA	miR-31	1	21	1	21	0.0028	ENSG00000103932_ENST00000304330_RPAP1_mRNA	RPAP1	22	50	3680	3708	1e-07	5prime	.(((((((((((((((.((..)).))))))).....))))))))......	2-8 no mismatches	strong	CDS	miR-31_RPAP1
A375	A1	277095_14	AGGCAAGATGCTGGCATAGCTGTTTTTCCTCTTATTCCAGCAGTATTCTT	MIMAT0000089_MirBase_miR-31_microRNA	miR-31	1	21	1	21	0.0028	ENSG00000120137_ENST00000239231_PANK3_mRNA	PANK3	24	50	7327	7353	1.3e-06	5prime	........((((((.((((..........)))).))))))........	other	strong	3'UTR	miR-31_PANK3
A375	A1	277096_14	AGGCAAGATGCTGGCATAGTGCCAATTATCTTGCCTCTCCACCCTTAGT	MIMAT0000089_MirBase_miR-31_microRNA	miR-31	1	19	1	19	0.035	ENSG00000136381_ENST00000258886_IREB2_mRNA	IREB2	19	49	2014	2044	7.5e-09	5prime	((((((((((.((((((..))))))..)))))))))).............	2-8 no mismatches	moderate	CDS	miR-31_IREB2
A375	A1	278103_14	ATCACATTGCCAGGGATTACCAATCCCCAACAATGTGAAAACG	MIMAT0000418_MirBase_miR-23b_microRNA	miR-23b	1	21	1	21	0.002	ENSG00000188229_ENST00000340384_TUBB2C_mRNA	TUBB2C	23	43	1181	1201	0.002	5prime	.((((((((...(((((....)))))...)))))))).....	2-8 no mismatches	moderate	CDS	miR-23b_TUBB2C
A375	A1	278114_14	ATCACATTGCCAGGGATTTCCAATACTTCCCAAAAATGTGAACCTAAAG	MIMAT0000078_MirBase_miR-23a_microRNA	miR-23a	1	21	1	21	0.0027	ENSG00000173473_ENST00000254480_SMARCC1_mRNA	SMARCC1	24	49	1271	1296	4.5e-06	5prime	.(((((((....((((.........))))...)))))))........	2-8 no mismatches	weak	CDS	miR-23a_SMARCC1
A375	A1	278115_14	ATCACATTGCCAGGGATTTCCAATCCCCAACAATGTGAAAACGGG	MIMAT0000078_MirBase_miR-23a_microRNA	miR-23a	1	21	1	21	0.0023	ENSG00000188229_ENST00000340384_TUBB2C_mRNA	TUBB2C	23	44	1181	1202	0.00063	5prime	.((((((((...(((((....)))))...))))))))......	2-8 no mismatches	moderate	CDS	miR-23a_TUBB2C
A375	A1	278118_14	ATCACATTGCCAGGGATTTCCAATTCCCTTCAATGTGATATCAG	MIMAT0000078_MirBase_miR-23a_microRNA	miR-23a	1	21	1	21	0.0021	ENSG00000166479_ENST00000299608_TMX3_mRNA	TMX3	24	44	3784	3804	0.0021	5prime	(((((((((..(((((......))))).))))))))).....	2-8 no mismatches	moderate	3'UTR	miR-23a_TMX3
A375	A1	278121_14	ATCACATTGCCAGGGATTTCCACTTTCCCTCCTTAATGTGAAAAATCAAG	MIMAT0000078_MirBase_miR-23a_microRNA	miR-23a	1	21	1	21	0.0028	ENSG00000136122_ENST00000377815_C13orf34_mRNA	C13orf34	23	50	1973	2000	3.6e-07	5prime	.((((((((..(((((........)))))...)))))))).........	2-8 no mismatches	moderate	3'UTR	miR-23a_C13orf34
A375	A1	278132_14	ATCACATTGCCAGGGATTTCTTTTTCCCTGGCAAATGTGACATCTG	MIMAT0000078_MirBase_miR-23a_microRNA	miR-23a	1	20	1	20	0.0085	ENSG00000006831_ENST00000357103_ADIPOR2_mRNA	ADIPOR2	20	46	1256	1282	1.1e-06	5prime	.(((((((((((((((.........)))))))))).)))))......	2-8 no mismatches	moderate	CDS	miR-23a_ADIPOR2
A375	A1	278955_14	CAAAGTGCTTACAGTGCAGCACCCTCACTGTTCTGTGCACTTTTTCTACC	MIMAT0000070_MirBase_miR-17_microRNA	miR-17	1	19	1	19	0.036	ENSG00000140682_ENST00000394863_TGFB1I1_mRNA	TGFB1I1	19	50	1828	1859	2.2e-09	5prime	.(((((((..((((.((((.........)))).))))))))))).......	2-8 no mismatches	moderate	3'UTR	miR-17_TGFB1I1
A375	A1	278956_14	CAAAGTGCTTACAGTGCAGGTAGACCTCAGCACTGTCACTTTTAAAACCT	MIMAT0000070_MirBase_miR-17_microRNA	miR-17	1	23	1	23	0.00022	ENSG00000158615_ENST00000367188_PPP1R15B_mRNA	PPP1R15B	25	50	3495	3520	4.7e-06	5prime	.((((((...((((((((((...)))..)))))))))))))........	2-7 no mismatches	strong	3'UTR	miR-17_PPP1R15B
A375	A1	278958_14	CAAAGTGCTTACAGTGCAGGTAGCTCCTGCATGGACGGCACTTTACATAT	MIMAT0000070_MirBase_miR-17_microRNA	miR-17	1	23	1	23	0.00022	ENSG00000107882_ENST00000369902_SUFU_mRNA	SUFU	23	50	1330	1357	3.6e-07	5prime	.((((((((....(((((((......)))))))....))))))))......	2-8 no mismatches	moderate	CDS	miR-17_SUFU
A375	A1	287591_14	TAAAGTGCTTATAGTGCAGGTAAACCTACACCTGCATGAACACTTTCAAA	MIMAT0000075_MirBase_miR-20a_microRNA	miR-20a	1	22	1	22	0.00078	ENSG00000162496_ENST00000376223_DHRS3_mRNA	DHRS3	23	50	1254	1281	3.6e-07	5prime	.((((((.((...((((((((........)))))))).))))))))....	2-7 no mismatches	strong	unknown	miR-20a_DHRS3
A375	A1	287592_14	TAAAGTGCTTATAGTGCAGGTAGACCTCAGCACTGTCACTTTTAAAACCT	MIMAT0000075_MirBase_miR-20a_microRNA	miR-20a	1	23	1	23	0.00022	ENSG00000158615_ENST00000367188_PPP1R15B_mRNA	PPP1R15B	25	50	3495	3520	4.7e-06	5prime	.((((((...((((((((((...)))..)))))))))))))........	2-7 no mismatches	strong	3'UTR	miR-20a_PPP1R15B
A375	A1	287594_14	TAAAGTGCTTATAGTGCAGGTATTTACCCCTGCGCTAGAGTAAGCACTTT	MIMAT0000075_MirBase_miR-20a_microRNA	miR-20a	1	22	1	22	0.00078	ENSG00000124201_ENST00000396105_ZNFX1_mRNA	ZNFX1	22	50	6466	6494	1e-07	5prime	.(((((((((((((((((((.........)))))))))...))))))))))	2-8 no mismatches	strong	3'UTR	miR-20a_ZNFX1
A375	A1	287737_14	TAAGGTGCATCTAGTGCAGATCTAACAACATCTGCACAGCACCTTACAGT	MIMAT0000072_MirBase_miR-18a_microRNA	miR-18a	1	21	1	21	0.0028	ENSG00000160131_ENST00000330374_VMA21_mRNA	VMA21	22	50	4332	4360	1e-07	5prime	((((((((.....((((((((........)))))))).))))))))....	2-8 no mismatches	moderate	3'UTR	miR-18a_VMA21
A375	A1	288000_14	TAGCAGCACGTAAATATTGAATGCTGCTAAAAACAAGATT	MIMAT0000069_MirBase_miR-16_microRNA	miR-16	1	19	1	19	0.022	ENSG00000166441_ENST00000314138_RPL27A_mRNA	RPL27A	18	38	629	649	0.0017	5prime	((((((((...............)))))))).........	2-8 no mismatches	absent	CDS	miR-16_RPL27A
A375	A1	288006_14	TAGCAGCACGTAAATATTGGCGAATGCTGCTAAAAACAAGGG	MIMAT0000069_MirBase_miR-16_microRNA	miR-16	1	22	1	22	0.00053	ENSG00000166441_ENST00000314138_RPL27A_mRNA	RPL27A	22	40	630	648	0.025	5prime	((((((((.................))))))))........	2-8 no mismatches	absent	CDS	miR-16_RPL27A
A375	A1	288010_14	TAGCAGCACGTAAATATTGTATTGCTGCTATCCTTG	MIMAT0000069_MirBase_miR-16_microRNA	miR-16	1	19	1	19	0.016	ENSG00000198742_ENST00000361125_SMURF1_mRNA	SMURF1	19	36	5508	5525	0.058	5prime	((((((((...............))))))))......	2-8 no mismatches	absent	3'UTR	miR-16_SMURF1
A375	A1	288090_14	TAGCTTATCAGACTGATGAAGCTAAATTTGCACAAACCTTG	MIMAT0000076_MirBase_miR-21_microRNA	miR-21	1	18	1	18	0.084	ENSG00000006634_ENST00000265728_DBF4_mRNA	DBF4	18	41	778	801	3.9e-05	5prime	((((((.............)))))).................	2-8 two mismatches	absent	CDS	miR-21_DBF4
A375	A1	288264_14	TATTGCACTTGTCCCGGCCTGTACACGGGCCGGGGCCCCTCTTCTG	MIMAT0000092_MirBase_miR-92a_microRNA	miR-92a	1	22	1	22	0.00066	ENSG00000140105_ENST00000392882_WARS_mRNA	WARS	19	46	853	880	3e-07	5prime	..........((((((((((((......))))))))))))..........	other	strong	CDS	miR-92a_WARS
A375	A1	288777_14	TCCCTGAGACCCTAACTTGTGACAGGACCGGTTCTCAGGGACAGTGCACG	MIMAT0000423_MirBase_miR-125b_microRNA	miR-125b	1	22	1	22	0.00078	ENSG00000233927_ENST00000417088_RPS28_mRNA	RPS28	23	50	88	115	3.6e-07	5prime	(((((((((.((...((((...))))...)).))))))))).........	2-8 no mismatches	moderate	unknown	miR-125b_RPS28
A375	A1	288795_14	TCCCTGAGACCCTAACTTGTGATTATCTCAGGGACATTCAAACAAAG	MIMAT0000423_MirBase_miR-125b_microRNA	miR-125b	1	22	1	22	0.00069	ENSG00000197714_ENST00000360338_ZNF460_mRNA	ZNF460	23	47	2348	2372	1.5e-05	5prime	(((((((((................))))))))).............	2-8 no mismatches	weak	3'UTR	miR-125b_ZNF460
A375	A1	289174_14	TCGACCGGACCTCGACCGTGAGGTAGTAGGTTGTATAGTT	MIMAT0000062_MirBase_let-7a_microRNA	let-7a	19	40	1	22	0.00047	ENSG00000173915_ENST00000369825_USMG5_mRNA	USMG5	1	18	312	329	0.079	3prime	.(((((..((((((....))))))....))))).......	other	strong	5'UTR	let-7a_USMG5
A375	A1	289987_14	TGAGGTAGTAGGTGAGGTAGTAGGTTGTATAGACAACAATACTACCTCAC	MIMAT0000062_MirBase_let-7a_microRNA	let-7a	13	32	1	20	0.01	ENSG00000137710_ENST00000343115_RDX_mRNA	RDX	32	50	3026	3044	0.036	5prime	((((((((((.(((((.....)))))..)))))))))).	other	absent	3'UTR	let-7a_RDX
A375	A1	290029_14	TGAGGTAGTAGGTTGTATAGCTACAACTACCTTATCCGCTACCTCCAAAG	MIMAT0000062_MirBase_let-7a_microRNA	let-7a	1	20	1	20	0.01	ENSG00000135801_ENST00000258281_TAF5L_mRNA	TAF5L	19	50	677	708	2.2e-09	5prime	.((((((((((((.((...........)).)))).....)))))))).....	2-8 no mismatches	moderate	CDS	let-7a_TAF5L
A375	A1	290038_14	TGAGGTAGTAGGTTGTATAGTCACCGATCTACCTCATTCG	MIMAT0000062_MirBase_let-7a_microRNA	let-7a	1	21	1	21	0.0017	ENSG00000033100_ENST00000463723_CHPF2_mRNA	CHPF2	19	40	791	812	0.00047	5prime	((((((((..(((............)))...))))))))....	2-8 no mismatches	weak	unknown	let-7a_CHPF2
A375	A1	290041_14	TGAGGTAGTAGGTTGTATAGTTAAAACACCTCCACTACCTCACTG	MIMAT0000062_MirBase_let-7a_microRNA	let-7a	1	22	1	22	0.00063	ENSG00000119397_ENST00000373855_CEP110_mRNA	CEP110	23	45	7270	7292	0.00017	5prime	((((((((((((.(((.........))))))..)))))))))...	2-8 no mismatches	moderate	3'UTR	let-7a_CEP110
A375	A1	290050_14	TGAGGTAGTAGGTTGTATAGTTATAATCTACCTCACTTTCCC	MIMAT0000062_MirBase_let-7a_microRNA	let-7a	1	22	1	22	0.00053	ENSG00000229833_ENST00000456958_AC008763-1_mRNA	AC008763-1	23	42	58	77	0.0069	5prime	((((((...(((((((......))))))))))))).......	2-8 two mismatches	moderate	CDS	let-7a_AC008763-1
A375	A1	290053_14	TGAGGTAGTAGGTTGTATAGTTATTTAACCACAAACTACCTCTAC	MIMAT0000062_MirBase_let-7a_microRNA	let-7a	1	22	1	22	0.00063	ENSG00000078618_ENST00000352171_NRD1_mRNA	NRD1	23	45	2485	2507	0.00017	5prime	.((((((((.(((((..........)))))....))))))))...	2-8 no mismatches	moderate	CDS	let-7a_NRD1
A375	A1	290057_14	TGAGGTAGTAGGTTGTATAGTTCCTCACACTCATTCTCAACCCCCTG	MIMAT0000062_MirBase_let-7a_microRNA	let-7a	1	22	1	22	0.00069	ENSG00000198886_ENST00000361381_MT-ND4_mRNA	MT-ND4	23	47	735	759	1.5e-05	5prime	(((((.((((((..........)))...)))...)))))........	2-8 one mismatch	weak	unknown	let-7a_MT-ND4
A375	A1	290061_14	TGAGGTAGTAGGTTGTATAGTTCTACTAACTACCTCATCTTC	MIMAT0000062_MirBase_let-7a_microRNA	let-7a	1	22	1	22	0.00053	ENSG00000164292_ENST00000379982_RHOBTB3_mRNA	RHOBTB3	23	42	2178	2197	0.0069	5prime	(((((((((.(((...........))).))))))))).....	2-8 no mismatches	weak	CDS	let-7a_RHOBTB3
A375	A1	290062_14	TGAGGTAGTAGGTTGTATAGTTCTCACTAAACATTCTACTACTCACTCTC	MIMAT0000062_MirBase_let-7a_microRNA	let-7a	1	22	1	22	0.00078	ENSG00000198886_ENST00000361381_MT-ND4_mRNA	MT-ND4	23	50	516	543	3.6e-07	5prime	...(((((((((.(((.((((....)))).))).))))))))).......	2-8 two mismatches	strong	unknown	let-7a_MT-ND4
A375	A1	290101_14	TGAGGTAGTAGTTTGTACAGTTCTACTAACTACCTCATCTTCAG	MIMAT0000414_MirBase_let-7g_microRNA	let-7g	1	22	1	22	0.0006	ENSG00000164292_ENST00000379982_RHOBTB3_mRNA	RHOBTB3	23	44	2178	2199	0.0006	5prime	((((((((((((............)))).)))))))).......	2-8 no mismatches	weak	CDS	let-7g_RHOBTB3
A375	A1	290112_14	TGAGTGTGTGTGTGTGAGTGTGTCACACACACTCACACACGCACACACAC	MIMAT0004795_MirBase_miR-574-5p_microRNA	miR-574-5p	1	23	1	23	0.00022	ENSG00000145681_ENST00000274341_HAPLN1_mRNA	HAPLN1	24	50	673	699	1.3e-06	5prime	...((((((((((((((((((((...))))))))))))))))))))....	2-8 two mismatches	strong	5'UTR	miR-574-5p_HAPLN1
A375	A1	290340_14	TGGAGAGAAAGGCAGTTCCTGATACTGCATTCTCTCCCATCCTG	MIMAT0000455_MirBase_miR-185_microRNA	miR-185	1	22	1	22	0.0006	ENSG00000169242_ENST00000368407_EFNA1_mRNA	EFNA1	23	44	1672	1693	0.0006	5prime	.((((((((..(((((.......))))).)))))))).......	2-8 no mismatches	moderate	3'UTR	miR-185_EFNA1
A375	A1	290459_14	TGGCTCAGTTCAGCAGGAAAACTGACACTGAGCCACAACCCAAACAACCC	MIMAT0000080_MirBase_miR-24_microRNA	miR-24	1	19	1	19	0.036	ENSG00000198786_ENST00000361567_MT-ND5_mRNA	MT-ND5	20	50	193	223	7.8e-09	5prime	(((((((((((((........)))).)))))))))...............	2-8 no mismatches	moderate	unknown	miR-24_MT-ND5
A375	A1	290463_14	TGGCTCAGTTCAGCAGGAACAGTATCCTGCAGAATGAGCCCCTG	MIMAT0000080_MirBase_miR-24_microRNA	miR-24	1	22	1	22	0.0006	ENSG00000124214_ENST00000360426_STAU1_mRNA	STAU1	24	44	597	617	0.0021	5prime	.((((((.(((.((((((.....)))))).)))))))))....	2-7 no mismatches	strong	CDS	miR-24_STAU1
A375	A1	290465_14	TGGCTCAGTTCAGCAGGAACATTTCTGCATGTACTGAGCCGCAAGGACAA	MIMAT0000080_MirBase_miR-24_microRNA	miR-24	1	21	1	21	0.0028	ENSG00000112308_ENST00000378119_C6orf62_mRNA	C6orf62	22	50	2637	2665	1e-07	5prime	.((((((((.(((((((((..))))))).)).))))))))..........	2-8 no mismatches	strong	CDS	miR-24_C6orf62
A375	A1	290689_14	TGTGCAAATCCATGCAAAACTGAAAGCTAAATTTGCACAAACCTTG	MIMAT0000074_MirBase_miR-19b_microRNA	miR-19b	1	23	1	23	0.00018	ENSG00000006634_ENST00000265728_DBF4_mRNA	DBF4	24	46	779	801	0.00018	5prime	(((((((((....((..........))...))))))))).......	2-8 no mismatches	weak	CDS	miR-19b_DBF4
A375	A1	290693_14	TGTGCAAATCTATGCAAAACTGACAGCATGATTTGCACAAAG	MIMAT0000073_MirBase_miR-19a_microRNA	miR-19a	1	23	1	23	0.00015	ENSG00000138650_ENST00000264360_PCDH10_mRNA	PCDH10	24	42	3975	3993	0.025	5prime	((((((((((.((((..........))))))))))))))...	2-8 no mismatches	moderate	3'UTR	miR-19a_PCDH10
A375	A1	290925_14	TTCAAGTAATCCAGGATAGGCTCAGCCTATCCTACTAGAACTTGAAGCAC	MIMAT0000082_MirBase_miR-26a_microRNA	miR-26a	1	22	1	22	0.00078	ENSG00000186298_ENST00000335007_PPP1CC_mRNA	PPP1CC	22	50	389	417	1e-07	5prime	(((((((..((.((((((((((..))))))))))....)))))))))....	2-7 no mismatches	strong	CDS	miR-26a_PPP1CC
A375	A1	290960_14	TTCACAGTGGCTAAGTTCCGCACACTTAAACGGAACTTGCCTG	MIMAT0000084_MirBase_miR-27a_microRNA	miR-27a	1	21	1	21	0.002	ENSG00000124214_ENST00000360426_STAU1_mRNA	STAU1	23	43	700	720	0.002	5prime	........(((.((((((((.........)))))))))))..	other	strong	CDS	miR-27a_STAU1
A375	A1	290961_14	TTCACAGTGGCTAAGTTCCGCACATGTTATAACTTAGGCTAAACTG	MIMAT0000084_MirBase_miR-27a_microRNA	miR-27a	1	21	1	21	0.0024	ENSG00000138623_ENST00000261918_SEMA7A_mRNA	SEMA7A	22	46	3131	3155	1.4e-05	5prime	....(((((((((((((.............))))))).))..))))	other	strong	3'UTR	miR-27a_SEMA7A
A375	A1	290969_14	TTCACAGTGGCTAAGTTCCGCTTTTGTTGGCGGAATTAAAGAAGATACTG	MIMAT0000084_MirBase_miR-27a_microRNA	miR-27a	1	21	1	21	0.0028	ENSG00000122566_ENST00000356674_HNRNPA2B1_mRNA	HNRNPA2B1	23	50	476	503	3.6e-07	5prime	....(((((.((.((((((((.......))))))))..))....)))))	other	strong	5'UTR	miR-27a_HNRNPA2B1
A375	A1	291847_13	AAACCCTCTCGGCTTTATGAAAAGCTGGGTTGAGAGGGCG	MIMAT0000510_MirBase_miR-320a_microRNA	miR-320a	20	40	1	21	0.0017	ENSG00000164111_ENST00000296511_ANXA5_mRNA	ANXA5	1	20	542	561	0.0061	3prime	...((((((((((((............))))))))))))..	2-8 no mismatches	moderate	CDS	miR-320a_ANXA5
A375	A1	293547_13	AAGCTCGGTCTGAGGCCCCTCAGTCCATGGCCTCTGTCTCCGAGCTCGCC	MIMAT0001340_MirBase_miR-423-3p_microRNA	miR-423-3p	2	24	1	23	0.00022	ENSG00000137818_ENST00000260379_RPLP1_mRNA	RPLP1	25	50	164	189	4.7e-06	5prime	(((((((...((((((...........)))))).....)))))))....	2-8 two mismatches	moderate	5'UTR-CDS	miR-423-3p_RPLP1
A375	A1	293555_13	AAGCTGCCAGTTGAAGAACTGTTTACTTCATGGCAGCTATCCCACAGTTG	MIMAT0000077_MirBase_miR-22_microRNA	miR-22	1	22	1	22	0.00078	ENSG00000070756_ENST00000318607_PABPC1_mRNA	PABPC1	23	47	2350	2374	1.7e-05	5prime	.((((((((..(((((.........))))))))))))).........	2-8 no mismatches	moderate	CDS	miR-22_PABPC1
A375	A1	293556_13	AAGCTGCCAGTTGAAGAACTGTTTTACTTCATGGCAGCTATCCCACAGAC	MIMAT0000077_MirBase_miR-22_microRNA	miR-22	1	22	1	22	0.00078	ENSG00000070756_ENST00000318607_PABPC1_mRNA	PABPC1	24	50	2350	2376	1.3e-06	5prime	.((((((((..(((((.........)))))))))))))...........	2-8 no mismatches	moderate	CDS	miR-22_PABPC1
A375	A1	296540_13	AGCAGCATTGTACAGGGCTATGATAGCCCCTAATCACATGTGC	MIMAT0000101_MirBase_miR-103_microRNA	miR-103	1	23	1	23	0.00016	ENSG00000102172_ENST00000404933_SMS_mRNA	SMS	24	43	1361	1380	0.0073	5prime	.(((.(((((....((((((...)))))).....)).))))))	2-8 one mismatch	moderate	3'UTR	miR-103_SMS
A375	A1	296541_13	AGCAGCATTGTACAGGGCTATGATCCCTGAAAATGCTGCACATCAAGG	MIMAT0000101_MirBase_miR-103_microRNA	miR-103	1	23	1	23	0.0002	ENSG00000100697_ENST00000343455_DICER1_mRNA	DICER1	24	48	3621	3645	1.5e-05	5prime	.((((((((...(((((.......)))))..)))))))).........	2-8 no mismatches	moderate	CDS	miR-103_DICER1
A375	A1	296545_13	AGCAGCATTGTACAGGGCTATGCTCCTGTATATGCTGCATCTATG	MIMAT0000101_MirBase_miR-103_microRNA	miR-103	1	22	1	22	0.00063	ENSG00000075239_ENST00000265838_ACAT1_mRNA	ACAT1	21	45	1057	1081	1.3e-05	5prime	.((((((.((((((((((.....)).)))))))))))))).......	2-7 no mismatches	strong	CDS	miR-103_ACAT1
A375	A1	296865_13	AGCTACATCTGGCTACTGCCACAAAGCCATTGTATGTAGCTTT	MIMAT0000279_MirBase_miR-222_microRNA	miR-222	1	18	1	18	0.094	ENSG00000070756_ENST00000318607_PABPC1_mRNA	PABPC1	18	43	2204	2229	3.4e-06	5prime	((((((((.(((((...........)))))....))))))))..	2-8 no mismatches	moderate	CDS	miR-222_PABPC1
A375	A1	296877_13	AGCTACATCTGGCTACTGGGTCTTCAAAATTTACCAGAAGCCAAGATGAT	MIMAT0000279_MirBase_miR-222_microRNA	miR-222	1	21	1	21	0.0028	ENSG00000171466_ENST00000453372_ZNF562_mRNA	ZNF562	24	50	2020	2046	1.3e-06	5prime	.....(((((((((.((((............)))).))))).))))..	other	strong	3'UTR	miR-222_ZNF562
A375	A1	296894_13	AGCTACATTGTCTGCTGGGTTTCATTTACCAGCAAACATGTAGCAATC	MIMAT0000278_MirBase_miR-221_microRNA	miR-221	1	23	1	23	0.0002	ENSG00000122376_ENST00000298784_FAM35A_mRNA	FAM35A	23	48	3229	3254	4.3e-06	5prime	.((((((.(((.((((((...........)))))).)))))))))....	2-7 no mismatches	strong	3'UTR	miR-221_FAM35A
A375	A1	296896_13	AGCTACATTGTCTGCTGGGTTTCCATTTACCAGCAAACATGTAGCAATCT	MIMAT0000278_MirBase_miR-221_microRNA	miR-221	1	23	1	23	0.00022	ENSG00000122376_ENST00000298784_FAM35A_mRNA	FAM35A	24	50	3229	3255	1.3e-06	5prime	.((((((.(((.((((((...........)))))).))))))))).....	2-7 no mismatches	strong	3'UTR	miR-221_FAM35A
A375	A1	296909_13	AGCTCGGTCTGAGGCCCCTCAGTATAGGGCGCCTCCAATTGACCGTTCCA	MIMAT0001340_MirBase_miR-423-3p_microRNA	miR-423-3p	1	23	1	23	0.00022	ENSG00000063046_ENST00000262056_EIF4B_mRNA	EIF4B	22	50	392	420	1e-07	5prime	....(((((.(((((((((........)))).))))).....))))).....	other	strong	CDS	miR-423-3p_EIF4B
A375	A1	297065_13	AGGCAAGATGCTGGCATAGTTACTGCCATGCTGCTTGCCCTCCCTTG	MIMAT0000089_MirBase_miR-31_microRNA	miR-31	1	19	1	19	0.032	ENSG00000137075_ENST00000357058_RNF38_mRNA	RNF38	19	47	3650	3678	8.8e-08	5prime	.((((((..(((((((........))))).))..))))))........	2-7 no mismatches	moderate	3'UTR	miR-31_RNF38
A375	A1	297334_13	AGGGCCCCCCCTCAATCCTGTTCTATAAGGGGCCCTTTTAAAATG	MIMAT0000690_MirBase_miR-296-5p_microRNA	miR-296-5p	1	21	1	21	0.0023	ENSG00000139289_ENST00000266671_PHLDA1_mRNA	PHLDA1	22	45	4623	4646	4.8e-05	5prime	((((((((....................)))))))).........	2-8 no mismatches	absent	3'UTR	miR-296-5p_PHLDA1
A375	A1	298186_13	ATCACATTGCCAGGGATTTCCAAAACCCTACCAATGTGAAAAATG	MIMAT0000078_MirBase_miR-23a_microRNA	miR-23a	1	21	1	21	0.0023	ENSG00000196172_ENST00000402377_ZNF681_mRNA	ZNF681	23	45	1904	1926	0.00017	5prime	.((((((((..((((.........))))..))))))))......	2-8 no mismatches	moderate	CDS	miR-23a_ZNF681
A375	A1	298200_13	ATCACATTGCCAGGGATTTCCAATCTTAAAAACAAGGAAATCCTTTCATC	MIMAT0000078_MirBase_miR-23a_microRNA	miR-23a	1	21	1	21	0.0028	ENSG00000105793_ENST00000222511_GTPBP10_mRNA	GTPBP10	25	50	1269	1294	4.7e-06	5prime	............(((((((((...........)))))))))......	other	strong	3'UTR	miR-23a_GTPBP10
A375	A1	298205_13	ATCACATTGCCAGGGATTTCCATACACAATGGGAATCTCTAATGTGAAAA	MIMAT0000078_MirBase_miR-23a_microRNA	miR-23a	1	21	1	21	0.0028	ENSG00000204370_ENST00000375549_SDHD_mRNA	SDHD	25	50	1223	1248	4.7e-06	5prime	.(((((((...((((((((((......)))))))))))))))))...	2-8 no mismatches	strong	3'UTR	miR-23a_SDHD
A375	A1	298207_13	ATCACATTGCCAGGGATTTCCATATCCCCAACAATGTGAAAACGGCTGTC	MIMAT0000078_MirBase_miR-23a_microRNA	miR-23a	1	21	1	21	0.0028	ENSG00000188229_ENST00000340384_TUBB2C_mRNA	TUBB2C	24	50	1181	1207	1.3e-06	5prime	.((((((((...(((((....)))))...))))))))...........	2-8 no mismatches	moderate	CDS	miR-23a_TUBB2C
A375	A1	298210_13	ATCACATTGCCAGGGATTTCCATCTTTTTCCCTGGCAAATGTGACATCTG	MIMAT0000078_MirBase_miR-23a_microRNA	miR-23a	1	21	1	21	0.0028	ENSG00000006831_ENST00000357103_ADIPOR2_mRNA	ADIPOR2	24	50	1256	1282	1.3e-06	5prime	.(((((((((((((((..........)))))))))).)))))......	2-8 no mismatches	moderate	CDS	miR-23a_ADIPOR2
A375	A1	299177_13	CAAAGTGCTGTTCGTGCAGCTCATATGCATGTAGTCACTTTATA	MIMAT0000093_MirBase_miR-93_microRNA	miR-93	1	19	1	19	0.028	ENSG00000110092_ENST00000227507_CCND1_mRNA	CCND1	19	44	1663	1688	3.6e-06	5prime	.(((((((((..((((((........))))))))).))))))...	2-8 no mismatches	moderate	3'UTR	miR-93_CCND1
A375	A1	299185_13	CAAAGTGCTTACAGTGCAGACAATTAGCACTAATCTGGCACTTTATAAAT	MIMAT0000070_MirBase_miR-17_microRNA	miR-17	1	19	1	19	0.036	ENSG00000110888_ENST00000438006_CAPRIN2_mRNA	CAPRIN2	19	50	4302	4333	2.2e-09	5prime	.((((((((...(((((..........))))).....))))))))......	2-8 no mismatches	moderate	unknown	miR-17_CAPRIN2
A375	A1	299186_13	CAAAGTGCTTACAGTGCAGCCATTGCACTGATTAATGCACTTTTTTCTG	MIMAT0000070_MirBase_miR-17_microRNA	miR-17	1	19	1	19	0.035	ENSG00000062598_ENST00000396391_ELMO2_mRNA	ELMO2	19	45	809	835	1.2e-06	5prime	.(((((((...(((((((......)))))))......)))))))..	2-8 no mismatches	moderate	CDS	miR-17_ELMO2
A375	A1	299187_13	CAAAGTGCTTACAGTGCAGGTAGCACACACACTCCCTGCCACTGTTCTGC	MIMAT0000070_MirBase_miR-17_microRNA	miR-17	1	23	1	23	0.00022	ENSG00000007866_ENST00000338863_TEAD3_mRNA	TEAD3	22	50	1681	1709	1e-07	5prime	......((..((((((((((.((..........)).))))).)))))...))	other	strong	3'UTR	miR-17_TEAD3
A375	A1	299188_13	CAAAGTGCTTACAGTGCAGGTAGTAATATCATGCCTCAGCACTGTCACTT	MIMAT0000070_MirBase_miR-17_microRNA	miR-17	1	23	1	23	0.00022	ENSG00000158615_ENST00000367188_PPP1R15B_mRNA	PPP1R15B	25	50	3486	3511	4.7e-06	5prime	..(((((...((((((((((((........)))))..))))))))))))	2-8 two mismatches	strong	3'UTR	miR-17_PPP1R15B
A375	A1	299189_13	CAAAGTGCTTACAGTGCAGGTAGTCCTCAGCACTGTCACTTTTAAAACCT	MIMAT0000070_MirBase_miR-17_microRNA	miR-17	1	23	1	23	0.00022	ENSG00000158615_ENST00000367188_PPP1R15B_mRNA	PPP1R15B	25	50	3495	3520	4.7e-06	5prime	.((((((...((((((((((...)))..)))))))))))))........	2-7 no mismatches	strong	3'UTR	miR-17_PPP1R15B
A375	A1	309110_13	TAAAGTGCTTATAGTGCAGCTTCGGCACTTATGGTCACTTTAATAAATCT	MIMAT0000075_MirBase_miR-20a_microRNA	miR-20a	1	19	1	19	0.036	ENSG00000127124_ENST00000372583_HIVEP3_mRNA	HIVEP3	19	50	11598	11629	2.2e-09	5prime	(((((((((...(((((........)))))...)).)))))))........	2-8 no mismatches	moderate	3'UTR	miR-20a_HIVEP3
A375	A1	309111_13	TAAAGTGCTTATAGTGCAGGTAGAACCTACACCTGCATGAACACTTTCAA	MIMAT0000075_MirBase_miR-20a_microRNA	miR-20a	1	23	1	23	0.00022	ENSG00000162496_ENST00000376223_DHRS3_mRNA	DHRS3	23	50	1253	1280	3.6e-07	5prime	.((((((.((...((((((((..........)))))))).))))))))...	2-7 no mismatches	strong	unknown	miR-20a_DHRS3
A375	A1	309112_13	TAAAGTGCTTATAGTGCAGGTAGCCATCAGCATCACGCACTTTAAACTG	MIMAT0000075_MirBase_miR-20a_microRNA	miR-20a	1	23	1	23	0.00021	ENSG00000143376_ENST00000368843_SNX27_mRNA	SNX27	22	49	1452	1479	3.5e-07	5prime	((((((((.....((((.(((...)))....))))...)))))))).....	2-8 no mismatches	moderate	CDS	miR-20a_SNX27
A375	A1	309575_13	TAGCACCATTTGAAATCAGCAACTATCATGGTGCTGTTGTGTTTTGCACT	MIMAT0000100_MirBase_miR-29b_microRNA	miR-29b	1	19	1	19	0.036	ENSG00000213064_ENST00000271375_SFT2D2_mRNA	SFT2D2	19	50	373	404	2.2e-09	5prime	((((((((..(((.............)))))))))))..............	2-8 no mismatches	weak	CDS	miR-29b_SFT2D2
A375	A1	309580_13	TAGCACCATTTGAAATCAGTCAAAGGTGCTAAAATCAAAG	MIMAT0000100_MirBase_miR-29b_microRNA	miR-29b	1	20	1	20	0.0061	ENSG00000165119_ENST00000376264_HNRNPK_mRNA	HNRNPK	19	40	743	764	0.00047	5prime	(((((((.(((((........)))))))))))).........	2-7 no mismatches	moderate	unknown	miR-29b_HNRNPK
A375	A1	309589_13	TAGCAGCACATAATGGTTTGAATGCTGCTAAAAACAAG	MIMAT0000068_MirBase_miR-15a_microRNA	miR-15a	1	20	1	20	0.0053	ENSG00000166441_ENST00000314138_RPL27A_mRNA	RPL27A	19	38	629	648	0.0053	5prime	((((((((................))))))))........	2-8 no mismatches	absent	CDS	miR-15a_RPL27A
A375	A1	309591_13	TAGCAGCACATAATGGTTTGTGAATGCTGCTAAAAACAAG	MIMAT0000068_MirBase_miR-15a_microRNA	miR-15a	1	22	1	22	0.00047	ENSG00000166441_ENST00000314138_RPL27A_mRNA	RPL27A	20	40	628	648	0.0017	5prime	(((((((((((...........)))..))))))))........	2-8 no mismatches	weak	CDS	miR-15a_RPL27A
A375	A1	309598_13	TAGCAGCACGTAAATATTGAAATGCTGCTATTAAACATATTTG	MIMAT0000069_MirBase_miR-16_microRNA	miR-16	1	19	1	19	0.026	ENSG00000196449_ENST00000373044_YRDC_mRNA	YRDC	19	43	1794	1818	1.2e-05	5prime	((((((((...............)))))))).............	2-8 no mismatches	absent	3'UTR	miR-16_YRDC
A375	A1	309600_13	TAGCAGCACGTAAATATTGAATGCTGCTAAAAACAAGAAAGG	MIMAT0000069_MirBase_miR-16_microRNA	miR-16	1	19	1	19	0.025	ENSG00000166441_ENST00000314138_RPL27A_mRNA	RPL27A	18	38	629	649	0.0019	5prime	((((((((...............)))))))).........	2-8 no mismatches	absent	CDS	miR-16_RPL27A
A375	A1	309601_13	TAGCAGCACGTAAATATTGAATGCTGCTAAAAACAAGACCA	MIMAT0000069_MirBase_miR-16_microRNA	miR-16	1	19	1	19	0.023	ENSG00000166441_ENST00000314138_RPL27A_mRNA	RPL27A	18	39	629	650	0.0005	5prime	((((((((...............))))))))..........	2-8 no mismatches	absent	CDS	miR-16_RPL27A
A375	A1	309603_13	TAGCAGCACGTAAATATTGATGATACCAGTGCTGCTGTAACTGAAGAAAT	MIMAT0000069_MirBase_miR-16_microRNA	miR-16	1	19	1	19	0.036	ENSG00000080824_ENST00000216281_HSP90AA1_mRNA	HSP90AA1	18	50	2305	2337	6e-10	5prime	(((((((((.....................))))))))).............	2-8 no mismatches	weak	CDS	miR-16_HSP90AA1
A375	A1	309607_13	TAGCAGCACGTAAATATTGGCGAATGCTGCTAAAAACAAGA	MIMAT0000069_MirBase_miR-16_microRNA	miR-16	1	22	1	22	0.0005	ENSG00000166441_ENST00000314138_RPL27A_mRNA	RPL27A	22	41	630	649	0.0065	5prime	((((((((.................)))))))).........	2-8 no mismatches	absent	CDS	miR-16_RPL27A
A375	A1	309612_13	TAGCAGCACGTAAATATTGTTCACTGCTGCACTTTTCAATG	MIMAT0000069_MirBase_miR-16_microRNA	miR-16	1	19	1	19	0.023	ENSG00000135677_ENST00000258145_GNS_mRNA	GNS	18	41	5075	5098	3.9e-05	5prime	..((((((.((.(((.....))).))))))))...........	2-8 one mismatch	moderate	3'UTR	miR-16_GNS
A375	A1	309613_13	TAGCAGCACGTAAATATTGTTCTGCTGCTACCCTCATCACACATCCCTTC	MIMAT0000069_MirBase_miR-16_microRNA	miR-16	1	19	1	19	0.036	ENSG00000109919_ENST00000302503_MTCH2_mRNA	MTCH2	19	50	581	612	2.2e-09	5prime	((((((((...............))))))))....................	2-8 no mismatches	absent	CDS	miR-16_MTCH2
A375	A1	309953_13	TATTGCACTTGTCCCGGCCTGTTTCATGAGGCCTGGCTATTGCAATATTT	MIMAT0000092_MirBase_miR-92a_microRNA	miR-92a	1	22	1	22	0.00078	ENSG00000100320_ENST00000405409_RBM9_mRNA	RBM9	23	50	1502	1529	3.6e-07	5prime	(((((((..((.((.(((((........))))).)).)).)))))))...	2-7 no mismatches	strong	3'UTR	miR-92a_RBM9
A375	A1	310445_13	TCCCTGAGACCCTAACTTGAATCTCAGGGAATCAAAGAG	MIMAT0000423_MirBase_miR-125b_microRNA	miR-125b	1	19	1	19	0.02	ENSG00000162702_ENST00000367353_ZNF281_mRNA	ZNF281	19	37	761	779	0.02	5prime	(((((((((.............))))))))).......	2-8 no mismatches	weak	CDS	miR-125b_ZNF281
A375	A1	310452_13	TCCCTGAGACCCTAACTTGATTAAATCTCAGGGAAACTCTTATG	MIMAT0000423_MirBase_miR-125b_microRNA	miR-125b	1	19	1	19	0.028	ENSG00000082898_ENST00000401558_XPO1_mRNA	XPO1	19	44	1747	1772	3.6e-06	5prime	(((((((((.................)))))))))..........	2-8 no mismatches	weak	CDS	miR-125b_XPO1
A375	A1	311858_13	TGAGGTAGTAGATTGTATAGACCCAACATCTACCTCATTCC	MIMAT0000067_MirBase_let-7f_microRNA	let-7f	1	20	1	20	0.0065	ENSG00000173473_ENST00000254480_SMARCC1_mRNA	SMARCC1	19	41	619	641	0.00014	5prime	((((((((.....(((...........))).))))))))....	2-8 no mismatches	weak	CDS	let-7f_SMARCC1
A375	A1	311861_13	TGAGGTAGTAGATTGTATAGTTAAACTACCTCAACACCCTG	MIMAT0000067_MirBase_let-7f_microRNA	let-7f	1	22	1	22	0.0005	ENSG00000092098_ENST00000324103_RNF31_mRNA	RNF31	23	41	367	385	0.023	5prime	(((((((((...............)))))))))........	2-8 no mismatches	weak	CDS	let-7f_RNF31
A375	A1	311863_13	TGAGGTAGTAGATTGTATAGTTACAATATCTACCTCATCATG	MIMAT0000067_MirBase_let-7f_microRNA	let-7f	1	22	1	22	0.00053	ENSG00000140474_ENST00000440863_ULK3_mRNA	ULK3	19	42	356	379	0.0019	5prime	((((((((...(((((..........)))))..)))))))).....	2-8 no mismatches	moderate	CDS	let-7f_ULK3
A375	A1	311915_13	TGAGGTAGTAGGTTGTATAGACTACCTCATGAAGATCCTCACCGAGCGCG	MIMAT0000062_MirBase_let-7a_microRNA	let-7a	1	20	1	20	0.01	ENSG00000075624_ENST00000331789_ACTB_mRNA	ACTB	20	50	751	781	7.8e-09	5prime	(((((((((............))))))))).....................	2-8 no mismatches	weak	CDS	let-7a_ACTB
A375	A1	311919_13	TGAGGTAGTAGGTTGTATAGCCCCACACAACTCATCTACCTCACCTCAGT	MIMAT0000062_MirBase_let-7a_microRNA	let-7a	1	20	1	20	0.01	ENSG00000134532_ENST00000309359_SOX5_mRNA	SOX5	20	49	406	435	2.8e-08	5prime	((((((((..((((((...........))))))...))))))))......	2-8 no mismatches	moderate	unknown	let-7a_SOX5
A375	A1	311922_13	TGAGGTAGTAGGTTGTATAGCTACTAACTACCTCATCTTCAGA	MIMAT0000062_MirBase_let-7a_microRNA	let-7a	1	20	1	20	0.0073	ENSG00000164292_ENST00000379982_RHOBTB3_mRNA	RHOBTB3	20	42	2177	2199	0.00016	5prime	(((((((((.(((.((....)).))).))))))))).......	2-8 no mismatches	moderate	CDS	let-7a_RHOBTB3
A375	A1	311931_13	TGAGGTAGTAGGTTGTATAGTCCTTCCTCAAGACTACCTCATTCTCACTG	MIMAT0000062_MirBase_let-7a_microRNA	let-7a	1	21	1	21	0.0028	ENSG00000123094_ENST00000381352_RASSF8_mRNA	RASSF8	20	50	160	190	7.8e-09	5prime	(((((((((...(((...((....))....))).))))))))).........	2-8 no mismatches	moderate	5'UTR	let-7a_RASSF8
A375	A1	311937_13	TGAGGTAGTAGGTTGTATAGTTACAAAATTCTACCTCAAAG	MIMAT0000062_MirBase_let-7a_microRNA	let-7a	1	22	1	22	0.0005	ENSG00000066117_ENST00000394963_SMARCD1_mRNA	SMARCD1	23	41	559	577	0.023	5prime	((((((((....((((......))))....))))))))...	2-8 no mismatches	weak	CDS	let-7a_SMARCD1
A375	A1	311938_13	TGAGGTAGTAGGTTGTATAGTTACAATATCTACCTCATCA	MIMAT0000062_MirBase_let-7a_microRNA	let-7a	1	22	1	22	0.00047	ENSG00000140474_ENST00000440863_ULK3_mRNA	ULK3	19	40	356	377	0.022	5prime	((((((((...(((((..........)))))..))))))))...	2-8 no mismatches	moderate	CDS	let-7a_ULK3
A375	A1	311939_13	TGAGGTAGTAGGTTGTATAGTTACACCACTCGCTACCTCAT	MIMAT0000062_MirBase_let-7a_microRNA	let-7a	1	22	1	22	0.0005	ENSG00000113369_ENST00000265138_ARRDC3_mRNA	ARRDC3	23	41	628	646	0.023	5prime	(((((((((.(((.((........)).))).))))))))).	2-8 no mismatches	moderate	CDS	let-7a_ARRDC3
A375	A1	311940_13	TGAGGTAGTAGGTTGTATAGTTACCCAACATCTACCTCATTCCA	MIMAT0000062_MirBase_let-7a_microRNA	let-7a	1	22	1	22	0.0006	ENSG00000173473_ENST00000254480_SMARCC1_mRNA	SMARCC1	23	44	621	642	0.0006	5prime	((((((((...((((..........))))..)))))))).....	2-8 no mismatches	weak	CDS	let-7a_SMARCC1
A375	A1	311950_13	TGAGGTAGTAGGTTGTATAGTTCACTCATCTACCTCATCG	MIMAT0000062_MirBase_let-7a_microRNA	let-7a	1	22	1	22	0.00047	ENSG00000103064_ENST00000219343_SLC7A6_mRNA	SLC7A6	23	40	1352	1369	0.079	5prime	((((((((..(((..........)))...))))))))...	2-8 no mismatches	weak	CDS	let-7a_SLC7A6
A375	A1	311954_13	TGAGGTAGTAGGTTGTATAGTTCCCCACACAACTCATCTACCTCACCT	MIMAT0000062_MirBase_let-7a_microRNA	let-7a	1	22	1	22	0.00072	ENSG00000134532_ENST00000309359_SOX5_mRNA	SOX5	23	48	407	432	4.3e-06	5prime	((((((((..((((((............))))))...))))))))...	2-8 no mismatches	moderate	unknown	let-7a_SOX5
A375	A1	311967_13	TGAGGTAGTAGGTTGTATAGTTTAACCATTGCTACCTCATTAAACCAC	MIMAT0000062_MirBase_let-7a_microRNA	let-7a	1	22	1	22	0.00072	ENSG00000153922_ENST00000284049_CHD1_mRNA	CHD1	23	48	2427	2452	4.3e-06	5prime	(((((((((((((((.......)))))..)))))))))).........	2-8 no mismatches	moderate	CDS	let-7a_CHD1
A375	A1	311968_13	TGAGGTAGTAGGTTGTATAGTTTACAATCAAAACACACTACTACCTCTT	MIMAT0000062_MirBase_let-7a_microRNA	let-7a	1	22	1	22	0.00075	ENSG00000149948_ENST00000403681_HMGA2_mRNA	HMGA2	23	49	3644	3670	1.2e-06	5prime	.((((((((((..(((................)))..))))))))))..	2-8 no mismatches	moderate	3'UTR	let-7a_HMGA2
A375	A1	311991_13	TGAGGTAGTAGGTTGTGTGGTTAACCCCACACAACTCATCTACCTCACCT	MIMAT0000063_MirBase_let-7b_microRNA	let-7b	1	22	1	22	0.00078	ENSG00000134532_ENST00000309359_SOX5_mRNA	SOX5	25	50	407	432	4.7e-06	5prime	((((((((..((((((((((....))))))))))...))))))))...	2-8 no mismatches	strong	unknown	let-7b_SOX5
A375	A1	312004_13	TGAGGTAGTAGTTTGTACAGACCTACCTCTTCACCTACAG	MIMAT0000414_MirBase_let-7g_microRNA	let-7g	1	20	1	20	0.0061	ENSG00000184110_ENST00000331666_EIF3S8_mRNA	EIF3S8	20	40	2453	2473	0.0017	5prime	.(((((((...............)))))))...........	2-8 no mismatches	absent	CDS	let-7g_EIF3S8
A375	A1	312006_13	TGAGGTAGTAGTTTGTACAGTTACAACAATACTACCTCACTACTACATC	MIMAT0000414_MirBase_let-7g_microRNA	let-7g	1	22	1	22	0.00075	ENSG00000137710_ENST00000343115_RDX_mRNA	RDX	23	49	3027	3053	1.2e-06	5prime	((((((((((..((((......))))...))))))))))..........	2-8 no mismatches	moderate	3'UTR	let-7g_RDX
A375	A1	312008_13	TGAGGTAGTAGTTTGTACAGTTCCCAGCTGCCAACACCAAG	MIMAT0000414_MirBase_let-7g_microRNA	let-7g	1	22	1	22	0.0005	ENSG00000142937_ENST00000396651_RPS8_mRNA	RPS8	23	41	253	271	0.023	5prime	...((((((.................)))))).........	2-8 two mismatches	weak	CDS	let-7g_RPS8
A375	A1	312418_13	TGGCTCAGTTCAGCAGGAACAGTAACCTCCTGCAACCCTGAGCCATCAGG	MIMAT0000080_MirBase_miR-24_microRNA	miR-24	1	22	1	22	0.00078	ENSG00000070610_ENST00000378103_GBA2_mRNA	GBA2	24	50	3379	3405	1.3e-06	5prime	((((((((....((((((........))))))....)))))))).....	2-8 no mismatches	moderate	3'UTR	miR-24_GBA2
A375	A1	312419_13	TGGCTCAGTTCAGCAGGAACAGTAACCTGCAGTCTGAGCCTTTCCCATG	MIMAT0000080_MirBase_miR-24_microRNA	miR-24	1	22	1	22	0.00075	ENSG00000162062_ENST00000361837_C16orf59_mRNA	C16orf59	24	49	1348	1373	4.5e-06	5prime	.(((((((....(((((.......)))))...))))))).........	2-8 no mismatches	moderate	CDS-3'UTR	miR-24_C16orf59
A375	A1	312421_13	TGGCTCAGTTCAGCAGGAACAGTCCTTCCTGCTGAGCCAAAG	MIMAT0000080_MirBase_miR-24_microRNA	miR-24	1	22	1	22	0.00053	ENSG00000144580_ENST00000273064_RQCD1_mRNA	RQCD1	24	42	3098	3116	0.025	5prime	((((.....((((((((((.....))))))))))))))...	other	strong	3'UTR	miR-24_RQCD1
A375	A1	312422_13	TGGCTCAGTTCAGCAGGAACAGTCTCCTATTCTCAGCTGACCTGACTGAG	MIMAT0000080_MirBase_miR-24_microRNA	miR-24	1	22	1	22	0.00078	ENSG00000006125_ENST00000312678_AP2B1_mRNA	AP2B1	24	50	5230	5256	1.3e-06	5prime	.((.((((.(((((.((((.((...)).))))..))))).))))))...	2-8 one mismatch	strong	unknown	miR-24_AP2B1
A375	A1	312424_13	TGGCTCAGTTCAGCAGGAACAGTTATTCCGTTTTCTTCCTGCATGATCCC	MIMAT0000080_MirBase_miR-24_microRNA	miR-24	1	22	1	22	0.00078	ENSG00000141560_ENST00000269373_FN3KRP_mRNA	FN3KRP	24	50	1498	1524	1.3e-06	5prime	.((.(((.....(((((((...............))))))).))).)).	2-8 two mismatches	moderate	3'UTR	miR-24_FN3KRP
A375	A1	312663_13	TGTAAACATCCTACACTCTCAGTATTTATGAGTGCAAGTTTACAAATCAA	MIMAT0000244_MirBase_miR-30c_microRNA	miR-30c	1	22	1	22	0.00078	ENSG00000176148_ENST00000334274_TCP11L1_mRNA	TCP11L1	22	50	2122	2150	1e-07	5prime	(((((((......(((((............)))))...)))))))......	2-7 no mismatches	moderate	3'UTR	miR-30c_TCP11L1
A375	A1	312720_13	TGTGCAAATCCATGCAAAACTGTTGCAGATTTGCACACATAAATTCCTCA	MIMAT0000074_MirBase_miR-19b_microRNA	miR-19b	1	22	1	22	0.00078	ENSG00000151893_ENST00000369151_C10orf46_mRNA	C10orf46	22	50	5008	5036	1e-07	5prime	((((((((((..(((((......))))))))))))))).............	2-8 no mismatches	moderate	3'UTR	miR-19b_C10orf46
A375	A1	312906_13	TTAGGGCCCTGGCTCCATCTCTTATTGGAGCCATGCCCTTCACAG	MIMAT0005794_MirBase_miR-1296_microRNA	miR-1296	1	21	1	21	0.0023	ENSG00000138131_ENST00000260702_LOXL4_mRNA	LOXL4	21	45	2472	2496	1.3e-05	5prime	..(((((..((((((((.........)))))))).)))))......	2-8 two mismatches	moderate	3'UTR	miR-1296_LOXL4
A375	A1	313057_13	TTCACAGTGGCTAAGTTCCGCTATTCTGCGGAACTAGCACCTACTGTGTT	MIMAT0000084_MirBase_miR-27a_microRNA	miR-27a	1	21	1	21	0.0028	ENSG00000171735_ENST00000303635_CAMTA1_mRNA	CAMTA1	22	50	269	297	1e-07	5prime	..((((((((((.((((((((......)))))))))))...)))))))..	2-8 one mismatch	strong	CDS	miR-27a_CAMTA1
A375	A1	313058_13	TTCACAGTGGCTAAGTTCCGCTTCTGATTTAGCAATGCTGTGAATAAAAA	MIMAT0000084_MirBase_miR-27a_microRNA	miR-27a	1	21	1	21	0.0028	ENSG00000159216_ENST00000344691_RUNX1_mRNA	RUNX1	20	50	3270	3300	7.8e-09	5prime	((((((((.((((((((..........))))))))...))))))))......	2-8 no mismatches	moderate	unknown	miR-27a_RUNX1
A375	A1	313840_12	AAAAGCTGGGTTGAGAGGGCGACCTCACACTCATTCTCAACCCCCTG	MIMAT0000510_MirBase_miR-320a_microRNA	miR-320a	1	22	1	22	0.00069	ENSG00000198886_ENST00000361381_MT-ND4_mRNA	MT-ND4	23	47	735	759	1.5e-05	5prime	.......((((((((((...((........)).))))))))))....	other	strong	unknown	miR-320a_MT-ND4
A375	A1	314865_12	AACATTCAACGCTGTCGGTGAGTTAACTATCACCACCGACAAAATGATGG	MIMAT0000256_MirBase_miR-181a_microRNA	miR-181a	1	23	1	23	0.00022	ENSG00000103512_ENST00000287667_NOMO1_mRNA	NOMO1	25	50	2181	2206	4.7e-06	5prime	............((((((((............)))))))).........	other	moderate	CDS	miR-181a_NOMO1
A375	A1	314867_12	AACATTCAACGCTGTCGGTGAGTTTACCTCACCTACAGCTGGGATGTACC	MIMAT0000256_MirBase_miR-181a_microRNA	miR-181a	1	23	1	23	0.00022	ENSG00000225553_ENST00000427869_PHF1_mRNA	PHF1	26	50	2038	2062	1.7e-05	5prime	.((((((...(((((.((((((...)))))).)))))..))))))...	2-7 no mismatches	strong	unknown	miR-181a_PHF1
A375	A1	314935_12	AACCCGTAGATCCGAACTTGTGACCAAACACACCAAGTTCGTGCGGGACA	MIMAT0000098_MirBase_miR-100_microRNA	miR-100	1	22	1	22	0.00078	ENSG00000130255_ENST00000347512_RPL36_mRNA	RPL36	21	50	167	196	2.8e-08	5prime	..((((((....((((((((...............))))))))))))))...	2-8 one mismatch	moderate	CDS	miR-100_RPL36
A375	A1	316163_12	AAGCTGCCAGTTGAAGAACTGTACACCTCCTTCAGGTTACTTCATGGCAG	MIMAT0000077_MirBase_miR-22_microRNA	miR-22	1	22	1	22	0.00078	ENSG00000070756_ENST00000318607_PABPC1_mRNA	PABPC1	24	50	2337	2363	1.3e-06	5prime	...((((((..(((((((((.............)))).)))))))))))	2-8 two mismatches	strong	CDS	miR-22_PABPC1
A375	A1	316164_12	AAGCTGCCAGTTGAAGAACTGTTCACCTCCTTCAGGTTACTTCATGGCAG	MIMAT0000077_MirBase_miR-22_microRNA	miR-22	1	22	1	22	0.00078	ENSG00000070756_ENST00000318607_PABPC1_mRNA	PABPC1	24	50	2337	2363	1.3e-06	5prime	...((((((..(((((((((.............)))).)))))))))))	2-8 two mismatches	strong	CDS	miR-22_PABPC1
A375	A1	316166_12	AAGCTGCCAGTTGAAGAACTGTTTACTTCATGGCAGCTATCCCACAGA	MIMAT0000077_MirBase_miR-22_microRNA	miR-22	1	22	1	22	0.00072	ENSG00000070756_ENST00000318607_PABPC1_mRNA	PABPC1	23	48	2350	2375	4.3e-06	5prime	.((((((((..(((((.........)))))))))))))..........	2-8 no mismatches	moderate	CDS	miR-22_PABPC1
A375	A1	316167_12	AAGCTGCCAGTTGAAGAACTGTTTACTTCATGGCAGCTATCCCACAGG	MIMAT0000077_MirBase_miR-22_microRNA	miR-22	1	22	1	22	0.00072	ENSG00000070756_ENST00000318607_PABPC1_mRNA	PABPC1	23	47	2350	2374	1.5e-05	5prime	.((((((((..(((((.........))))))))))))).........	2-8 no mismatches	moderate	CDS	miR-22_PABPC1
A375	A1	319101_12	ACTGCAGTGAAGGCACTTGCCACAGTGCCGTATCTGCTGCAGACATG	MIMAT0000071_MirBase_miR-17*_microRNA	miR-17*	1	19	1	19	0.032	ENSG00000175727_ENST00000319080_MLXIP_mRNA	MLXIP	19	47	5065	5093	8.8e-08	5prime	.(((((((((.((((((.......))))))...)).))))))).....	2-8 no mismatches	moderate	3'UTR	miR-17*_MLXIP
A375	A1	320028_12	AGCTACATTGTCTGCTGGGCATCTCCCAGCAAGACCTCATCTG	MIMAT0000278_MirBase_miR-221_microRNA	miR-221	1	19	1	19	0.026	ENSG00000169242_ENST00000368407_EFNA1_mRNA	EFNA1	19	43	1616	1640	1.2e-05	5prime	.........((((((((((......))))))).)))........	other	strong	3'UTR	miR-221_EFNA1
A375	A1	320029_12	AGCTACATTGTCTGCTGGGTTACATCTCCCAGCAAGACCTCATCTG	MIMAT0000278_MirBase_miR-221_microRNA	miR-221	1	21	1	21	0.0024	ENSG00000169242_ENST00000368407_EFNA1_mRNA	EFNA1	23	46	1617	1640	5.1e-05	5prime	.........((((((((((.......))))))).)))........	other	strong	3'UTR	miR-221_EFNA1
A375	A1	320049_12	AGCTCGGTCTGAGGCCCCTCAGTCCATGGCCTCTGTCTCCGAGCTCGCCT	MIMAT0001340_MirBase_miR-423-3p_microRNA	miR-423-3p	1	23	1	23	0.00022	ENSG00000137818_ENST00000260379_RPLP1_mRNA	RPLP1	24	50	164	190	1.3e-06	5prime	(((((((...((((((...........)))))).....))))))).....	2-7 no mismatches	moderate	5'UTR-CDS	miR-423-3p_RPLP1
A375	A1	320069_12	AGCTGGTGTTGTGAATCAGTCACACACCAGCACTTTATACACTTCTG	MIMAT0000430_MirBase_miR-138_microRNA	miR-138	1	19	1	19	0.032	ENSG00000155366_ENST00000285735_RHOC_mRNA	RHOC	19	47	2049	2077	8.8e-08	5prime	.(((((((.(((((......))))))))))))................	2-8 no mismatches	moderate	3'UTR	miR-138_RHOC
A375	A1	320229_12	AGGCAAGATGCTGGCATAGCTATCTGTCAGCTCATTCTTGCCTTACTCCA	MIMAT0000089_MirBase_miR-31_microRNA	miR-31	1	21	1	21	0.0028	ENSG00000172939_ENST00000311806_OXSR1_mRNA	OXSR1	22	50	2248	2276	1e-07	5prime	((((((((.(((((((........)))))))....)))))))).......	2-8 no mismatches	moderate	3'UTR	miR-31_OXSR1
A375	A1	321505_12	ATATAATACAACCTGCTAAGTGTCTCATTCATTTCTCTAACAGCAGTAAT	MIMAT0004955_MirBase_miR-374b_microRNA	miR-374b	1	22	1	22	0.00078	ENSG00000198804_ENST00000361624_MT-CO1_mRNA	MT-CO1	24	50	1371	1397	1.3e-06	5prime	............(((((.......................)))))....	other	moderate	unknown	miR-374b_MT-CO1
A375	A1	321576_12	ATCACATTGCCAGGGATTTCATCCCCAACAATGTGAAAA	MIMAT0000078_MirBase_miR-23a_microRNA	miR-23a	1	20	1	20	0.0057	ENSG00000188229_ENST00000340384_TUBB2C_mRNA	TUBB2C	21	39	1181	1199	0.02	5prime	.((((((((...(((((...)))))...))))))))...	2-8 no mismatches	moderate	CDS	miR-23a_TUBB2C
A375	A1	321594_12	ATCACATTGCCAGGGATTTCCATAACAATCCATGAAATGTGAATAAATG	MIMAT0000078_MirBase_miR-23a_microRNA	miR-23a	1	21	1	21	0.0027	ENSG00000093000_ENST00000347635_NUP50_mRNA	NUP50	23	49	5189	5215	1.2e-06	5prime	.(((((((..((.(((((.......))))).)).))))))).......	2-8 no mismatches	moderate	3'UTR	miR-23a_NUP50
A375	A1	321599_12	ATCACATTGCCAGGGATTTCCATTCCCTTCAATGTGATATCAG	MIMAT0000078_MirBase_miR-23a_microRNA	miR-23a	1	21	1	21	0.002	ENSG00000166479_ENST00000299608_TMX3_mRNA	TMX3	23	43	3784	3804	0.002	5prime	(((((((((..(((((......))))).))))))))).....	2-8 no mismatches	moderate	3'UTR	miR-23a_TMX3
A375	A1	322811_12	CAAAGTGCTTACAGTGCAGCACGCACTGAAGCACTTTACTG	MIMAT0000070_MirBase_miR-17_microRNA	miR-17	1	19	1	19	0.023	ENSG00000026950_ENST00000289361_BTN3A1_mRNA	BTN3A1	18	41	2099	2122	3.9e-05	5prime	.(((((((((.((((((.......)))))))))))))))....	2-8 no mismatches	moderate	3'UTR	miR-17_BTN3A1
A375	A1	322813_12	CAAAGTGCTTACAGTGCAGCCTTTTTGCACTGAACATAAGCACTTTATAC	MIMAT0000070_MirBase_miR-17_microRNA	miR-17	1	19	1	19	0.036	ENSG00000072121_ENST00000347230_ZFYVE26_mRNA	ZFYVE26	22	50	9400	9428	1e-07	5prime	.(((((((((((((((((.....)))))))....))))))))))....	2-8 no mismatches	strong	3'UTR	miR-17_ZFYVE26
A375	A1	322814_12	CAAAGTGCTTACAGTGCAGGTAAACCTACACCTGCATGAACACTTTCAAA	MIMAT0000070_MirBase_miR-17_microRNA	miR-17	1	22	1	22	0.00078	ENSG00000162496_ENST00000376223_DHRS3_mRNA	DHRS3	23	50	1254	1281	3.6e-07	5prime	.((((((.((...((((((((........)))))))).))))))))....	2-7 no mismatches	strong	unknown	miR-17_DHRS3
A375	A1	322815_12	CAAAGTGCTTACAGTGCAGGTAGATTTACCCCTGCGCTAGAGT	MIMAT0000070_MirBase_miR-17_microRNA	miR-17	1	23	1	23	0.00016	ENSG00000124201_ENST00000396105_ZNFX1_mRNA	ZNFX1	21	43	6463	6485	0.00016	5prime	......((((..((((((((.............)))))))).))))	other	strong	3'UTR	miR-17_ZNFX1
A375	A1	322816_12	CAAAGTGCTTACAGTGCAGGTAGCTCATATGCATGTAGTCACTTTATAA	MIMAT0000070_MirBase_miR-17_microRNA	miR-17	1	23	1	23	0.00021	ENSG00000110092_ENST00000227507_CCND1_mRNA	CCND1	23	49	1663	1689	1.2e-06	5prime	.((((((.(((((.((((.((......)).))))))))).))))))....	2-7 no mismatches	strong	3'UTR	miR-17_CCND1
A375	A1	323486_12	CAGCAGCAATTCATGTTTTGAACATTTCATGAAAAAGCTGCTTCTTATTA	MIMAT0001341_MirBase_miR-424_microRNA	miR-424	1	22	1	22	0.00078	ENSG00000113140_ENST00000231061_SPARC_mRNA	SPARC	23	50	2259	2286	3.6e-07	5prime	.((((((..((((((...((..))...))))))...))))))........	2-7 no mismatches	moderate	3'UTR	miR-424_SPARC
A375	A1	328276_12	CGGGCGCTGTGCAATTCATGTATTGCACTTGTCCCGGCCTG	MIMAT0000092_MirBase_miR-92a_microRNA	miR-92a	21	41	1	21	0.0018	ENSG00000109133_ENST00000504986_TMEM33_mRNA	TMEM33	1	20	400	419	0.0065	3prime	((((((..(((((((......))))))).)).)))).....	other	strong	CDS	miR-92a_TMEM33
A375	A1	334575_12	TAAAGTGCTGACAGTGCAGTTTCTTTGCACTGTTGCACTTACTTAATACA	MIMAT0000680_MirBase_miR-106b_microRNA	miR-106b	1	19	1	19	0.036	ENSG00000117758_ENST00000373943_STX12_mRNA	STX12	18	50	2343	2375	6e-10	5prime	..((((((.(((((((((.........)))))))))))))))..........	2-8 one mismatch	strong	3'UTR	miR-106b_STX12
A375	A1	334577_12	TAAAGTGCTTATAGTGCAGTTTCTTTGCACTGTTGCACTTACTTAATACA	MIMAT0000075_MirBase_miR-20a_microRNA	miR-20a	1	19	1	19	0.036	ENSG00000117758_ENST00000373943_STX12_mRNA	STX12	18	50	2343	2375	6e-10	5prime	..((((((..((((((((.........)))))))).))))))..........	2-8 one mismatch	moderate	3'UTR	miR-20a_STX12
A375	A1	334752_12	TAAGGTGCATCTAGTGCAGATAGTAATAATAGCAATAGCTAACAACATCT	MIMAT0000072_MirBase_miR-18a_microRNA	miR-18a	1	23	1	23	0.00022	ENSG00000160131_ENST00000330374_VMA21_mRNA	VMA21	22	50	4315	4343	1e-07	5prime	..(((((...(((.(((................))).))).......)))))	2-8 two mismatches	moderate	3'UTR	miR-18a_VMA21
A375	A1	335064_12	TAGCACCATCTGAAATCGAACTAATGGTGCTAATTCAG	MIMAT0000086_MirBase_miR-29a_microRNA	miR-29a	1	18	1	18	0.068	ENSG00000155893_ENST00000393010_ACPL2_mRNA	ACPL2	18	38	3009	3029	0.0015	5prime	(((((((((...............)))))))))......	2-8 no mismatches	weak	3'UTR	miR-29a_ACPL2
A375	A1	335065_12	TAGCACCATCTGAAATCGCAACTATCATGGTGCTGTTGTGTTT	MIMAT0000086_MirBase_miR-29a_microRNA	miR-29a	1	18	1	18	0.094	ENSG00000213064_ENST00000271375_SFT2D2_mRNA	SFT2D2	18	43	373	398	3.4e-06	5prime	((((((((..(((............)))))))))))........	2-8 no mismatches	weak	CDS	miR-29a_SFT2D2
A375	A1	335098_12	TAGCAGCACATCATGGTTTACATCCATGGTTGCTGCTTCCTG	MIMAT0000417_MirBase_miR-15b_microRNA	miR-15b	1	22	1	22	0.00053	ENSG00000119042_ENST00000417098_SATB2_mRNA	SATB2	23	42	5120	5139	0.0069	5prime	.(((((((.(((((((.......)))))))))))))).....	2-8 no mismatches	moderate	3'UTR	miR-15b_SATB2
A375	A1	335104_12	TAGCAGCACGTAAATATTGAATGCTGCTAAAAACAAGACTGGGGCTGCT	MIMAT0000069_MirBase_miR-16_microRNA	miR-16	1	19	1	19	0.035	ENSG00000166441_ENST00000314138_RPL27A_mRNA	RPL27A	18	49	629	660	2.1e-09	5prime	((((((((...............))))))))....................	2-8 no mismatches	absent	CDS	miR-16_RPL27A
A375	A1	335105_12	TAGCAGCACGTAAATATTGAATGCTGCTAAAAACAAGATC	MIMAT0000069_MirBase_miR-16_microRNA	miR-16	1	19	1	19	0.022	ENSG00000166441_ENST00000314138_RPL27A_mRNA	RPL27A	18	38	629	649	0.0017	5prime	((((((((...............)))))))).........	2-8 no mismatches	absent	CDS	miR-16_RPL27A
A375	A1	335106_12	TAGCAGCACGTAAATATTGAATGCTGCTAAAAACAAGATGA	MIMAT0000069_MirBase_miR-16_microRNA	miR-16	1	19	1	19	0.023	ENSG00000166441_ENST00000314138_RPL27A_mRNA	RPL27A	18	38	629	649	0.0018	5prime	((((((((...............)))))))).........	2-8 no mismatches	absent	CDS	miR-16_RPL27A
A375	A1	335107_12	TAGCAGCACGTAAATATTGAATGCTGCTAAAAACAAGT	MIMAT0000069_MirBase_miR-16_microRNA	miR-16	1	19	1	19	0.019	ENSG00000166441_ENST00000314138_RPL27A_mRNA	RPL27A	18	37	629	648	0.0053	5prime	((((((((...............))))))))........	2-8 no mismatches	absent	CDS	miR-16_RPL27A
A375	A1	335113_12	TAGCAGCACGTAAATATTGGCGAATGCTGCTAAAAACAAGAGG	MIMAT0000069_MirBase_miR-16_microRNA	miR-16	1	22	1	22	0.00056	ENSG00000166441_ENST00000314138_RPL27A_mRNA	RPL27A	22	41	630	649	0.0073	5prime	((((((((.................)))))))).........	2-8 no mismatches	absent	CDS	miR-16_RPL27A
A375	A1	335120_12	TAGCAGCACGTAAATATTGTTGCTGCTATCACTCCTG	MIMAT0000069_MirBase_miR-16_microRNA	miR-16	1	19	1	19	0.018	ENSG00000013563_ENST00000369809_DNASE1L1_mRNA	DNASE1L1	18	37	1493	1512	0.0049	5prime	((((((((..............)))))))).........	2-8 no mismatches	absent	CDS	miR-16_DNASE1L1
A375	A1	335526_12	TATTGCACTTGTCCCGGCCTGCTTCAGGCTGGGACGTGCTTCATTAACAA	MIMAT0000092_MirBase_miR-92a_microRNA	miR-92a	1	21	1	21	0.0028	ENSG00000143149_ENST00000354775_ALDH9A1_mRNA	ALDH9A1	21	50	1688	1717	2.8e-08	5prime	....((((..(((((((((((....)))))))))))))))...........	other	strong	CDS	miR-92a_ALDH9A1
A375	A1	335530_12	TATTGCACTTGTCCCGGCCTGTAACGGGACAACTGCCAGTACGTCTACAA	MIMAT0000092_MirBase_miR-92a_microRNA	miR-92a	1	22	1	22	0.00078	ENSG00000137801_ENST00000260356_THBS1_mRNA	THBS1	23	50	2758	2785	3.6e-07	5prime	(((((((.((((((((........)))))))).))).)))).........	2-7 no mismatches	moderate	CDS	miR-92a_THBS1
A375	A1	335542_12	TATTGCACTTGTCCCGGCCTGTATCCACAGGTCTAGACTATTAGG	MIMAT0000092_MirBase_miR-92a_microRNA	miR-92a	1	22	1	22	0.00063	ENSG00000167601_ENST00000301178_AXL_mRNA	AXL	24	45	4439	4460	0.00063	5prime	.......((.(((..(((((((...)))))))..)))....)).	other	strong	3'UTR	miR-92a_AXL
A375	A1	336154_12	TCCCTGAGACCCTAACTTGAATCAGGAGCCTCAGTGGATGAAGTAGCAAG	MIMAT0000423_MirBase_miR-125b_microRNA	miR-125b	1	19	1	19	0.036	ENSG00000111142_ENST00000323666_METAP2_mRNA	METAP2	19	50	309	340	2.2e-09	5prime	((((((((..(((...........)))...))))).)))............	2-8 no mismatches	weak	CDS	miR-125b_METAP2
A375	A1	336192_12	TCCCTGAGACCCTAACTTGTGAATCTCAGGGAACCCCGCCCCCTG	MIMAT0000423_MirBase_miR-125b_microRNA	miR-125b	1	22	1	22	0.00063	ENSG00000161642_ENST00000413859_ZNF385A_mRNA	ZNF385A	23	45	1411	1433	0.00017	5prime	(((((((((..............))))))))).............	2-8 no mismatches	weak	unknown	miR-125b_ZNF385A
A375	A1	336194_12	TCCCTGAGACCCTAACTTGTGAATTTCTCAGGGTATACAAATATG	MIMAT0000423_MirBase_miR-125b_microRNA	miR-125b	1	22	1	22	0.00063	ENSG00000162702_ENST00000367353_ZNF281_mRNA	ZNF281	23	45	2682	2704	0.00017	5prime	.((((((((................))))))))............	2-8 no mismatches	weak	CDS	miR-125b_ZNF281
A375	A1	337813_12	TGAGGGGCAGAGAGCGAGACTTTTTTGCACATGCCCCTCTTAC	MIMAT0004748_MirBase_miR-423-5p_microRNA	miR-423-5p	1	23	1	23	0.00016	ENSG00000158480_ENST00000289431_SPATA2_mRNA	SPATA2	24	43	2511	2530	0.0073	5prime	.((((((((....(((((.....)))))...))))))))....	2-8 no mismatches	moderate	3'UTR	miR-423-5p_SPATA2
A375	A1	337828_12	TGAGGTAGTAAGTTGTATTGTTACAACAATACTACCTCACTACTACATCT	MIMAT0000096_MirBase_miR-98_microRNA	miR-98	1	22	1	22	0.00078	ENSG00000137710_ENST00000343115_RDX_mRNA	RDX	23	50	3027	3054	3.6e-07	5prime	((((((((((.(((((......)))))..))))))))))...........	2-8 no mismatches	moderate	3'UTR	miR-98_RDX
A375	A1	337845_12	TGAGGTAGTAGATTGTATAGTACAATCAAAACACACTACTACCTCT	MIMAT0000067_MirBase_let-7f_microRNA	let-7f	1	21	1	21	0.0024	ENSG00000149948_ENST00000403681_HMGA2_mRNA	HMGA2	20	46	3643	3669	1.1e-06	5prime	.(((((((((((((((((...)))))))).........))))))))).	2-8 no mismatches	strong	3'UTR	let-7f_HMGA2
A375	A1	337850_12	TGAGGTAGTAGATTGTATAGTTACACCACTCGCTACCTCATTCG	MIMAT0000067_MirBase_let-7f_microRNA	let-7f	1	22	1	22	0.0006	ENSG00000113369_ENST00000265138_ARRDC3_mRNA	ARRDC3	23	44	628	649	0.0006	5prime	(((((((((.((.((...........)).)))))))))))....	2-8 no mismatches	moderate	CDS	let-7f_ARRDC3
A375	A1	337853_12	TGAGGTAGTAGATTGTATAGTTCCCCACACAACTCATCTACCTCACCTCA	MIMAT0000067_MirBase_let-7f_microRNA	let-7f	1	22	1	22	0.00078	ENSG00000134532_ENST00000309359_SOX5_mRNA	SOX5	23	50	407	434	3.6e-07	5prime	((((((((..((((((............)))).))..)))))))).....	2-8 no mismatches	moderate	unknown	let-7f_SOX5
A375	A1	337856_12	TGAGGTAGTAGATTGTATAGTTTACAATCAAAACACACTACTACCTCTTA	MIMAT0000067_MirBase_let-7f_microRNA	let-7f	1	22	1	22	0.00078	ENSG00000149948_ENST00000403681_HMGA2_mRNA	HMGA2	23	50	3644	3671	3.6e-07	5prime	.((((((((((((((((.....))))))).........)))))))))...	2-8 no mismatches	strong	3'UTR	let-7f_HMGA2
A375	A1	337918_12	TGAGGTAGTAGGTTGTATAGAAACAATCTACCTCATCATTTAAAATG	MIMAT0000062_MirBase_let-7a_microRNA	let-7a	1	20	1	20	0.0089	ENSG00000121058_ENST00000240316_COIL_mRNA	COIL	20	47	1895	1922	3.2e-07	5prime	((((((...(((((((.......)))))))))))))............	2-8 two mismatches	moderate	3'UTR	let-7a_COIL
A375	A1	337923_12	TGAGGTAGTAGGTTGTATAGACAAAATTCTACCTCAAAG	MIMAT0000062_MirBase_let-7a_microRNA	let-7a	1	20	1	20	0.0057	ENSG00000066117_ENST00000394963_SMARCD1_mRNA	SMARCD1	20	39	558	577	0.0057	5prime	((((((((....((((.....))))....))))))))...	2-8 no mismatches	weak	CDS	let-7a_SMARCD1
A375	A1	337924_12	TGAGGTAGTAGGTTGTATAGACAACTACAGCTACCTCATCATCG	MIMAT0000062_MirBase_let-7a_microRNA	let-7a	1	20	1	20	0.0077	ENSG00000127838_ENST00000273077_PNKD_mRNA	PNKD	20	44	436	460	1.3e-05	5prime	(((((((((.((((((.....))))))...)))))))))......	2-8 no mismatches	moderate	CDS	let-7a_PNKD
A375	A1	337930_12	TGAGGTAGTAGGTTGTATAGATAAAATACAACCAAAATTCTACCTTCATC	MIMAT0000062_MirBase_let-7a_microRNA	let-7a	1	20	1	20	0.01	ENSG00000147419_ENST00000356537_CCDC25_mRNA	CCDC25	21	50	806	835	2.8e-08	5prime	.(((((((..((((((((.......))))))))......)))))))....	2-8 no mismatches	moderate	3'UTR	let-7a_CCDC25
A375	A1	337934_12	TGAGGTAGTAGGTTGTATAGCCCCACACAACTCATCTACCTCACC	MIMAT0000062_MirBase_let-7a_microRNA	let-7a	1	20	1	20	0.0081	ENSG00000134532_ENST00000309359_SOX5_mRNA	SOX5	20	45	406	431	3.7e-06	5prime	((((((((..((((((...........))))))...))))))))..	2-8 no mismatches	moderate	unknown	let-7a_SOX5
A375	A1	337935_12	TGAGGTAGTAGGTTGTATAGCCCCACACAACTCATCTACCTCACCTCACC	MIMAT0000062_MirBase_let-7a_microRNA	let-7a	1	20	1	20	0.01	ENSG00000134532_ENST00000309359_SOX5_mRNA	SOX5	20	48	406	434	1e-07	5prime	((((((((..((((((...........))))))...)))))))).....	2-8 no mismatches	moderate	unknown	let-7a_SOX5
A375	A1	337936_12	TGAGGTAGTAGGTTGTATAGCCCCCCACACAACTCATCTACCTCACCTCA	MIMAT0000062_MirBase_let-7a_microRNA	let-7a	1	20	1	20	0.01	ENSG00000134532_ENST00000309359_SOX5_mRNA	SOX5	23	50	407	434	3.6e-07	5prime	((((((((..((((((..........))))))...)))))))).....	2-8 no mismatches	moderate	unknown	let-7a_SOX5
A375	A1	337938_12	TGAGGTAGTAGGTTGTATAGCCTCACACTCATTCTCAACCCCCTG	MIMAT0000062_MirBase_let-7a_microRNA	let-7a	1	20	1	20	0.0081	ENSG00000198886_ENST00000361381_MT-ND4_mRNA	MT-ND4	20	45	734	759	3.7e-06	5prime	(((((.(((((((.......))))...)))...)))))........	2-8 one mismatch	moderate	unknown	let-7a_MT-ND4
A375	A1	337952_12	TGAGGTAGTAGGTTGTATAGTTAAACAATCTACCTCATCATTTAAAATG	MIMAT0000062_MirBase_let-7a_microRNA	let-7a	1	22	1	22	0.00075	ENSG00000121058_ENST00000240316_COIL_mRNA	COIL	23	49	1896	1922	1.2e-06	5prime	((((((...(((((((........)))))))))))))............	2-8 two mismatches	moderate	3'UTR	let-7a_COIL
A375	A1	337953_12	TGAGGTAGTAGGTTGTATAGTTAACCATAACCAATACTACCAATCAATAC	MIMAT0000062_MirBase_let-7a_microRNA	let-7a	1	22	1	22	0.00078	ENSG00000198763_ENST00000361453_MT-ND2_mRNA	MT-ND2	23	50	252	279	3.6e-07	5prime	...(((((((((((((..........))))))..))))))).........	2-8 two mismatches	moderate	unknown	let-7a_MT-ND2
A375	A1	337958_12	TGAGGTAGTAGGTTGTATAGTTACCCAACATCTACCTCATCCCAG	MIMAT0000062_MirBase_let-7a_microRNA	let-7a	1	22	1	22	0.00063	ENSG00000173473_ENST00000254480_SMARCC1_mRNA	SMARCC1	23	45	621	643	0.0081	5prime	((((((((...((((..........))))..))))))))......	2-8 no mismatches	weak	CDS	let-7a_SMARCC1
A375	A1	337975_12	TGAGGTAGTAGGTTGTATAGTTCCTCACTCATTTACACCAACCACCCAAC	MIMAT0000062_MirBase_let-7a_microRNA	let-7a	1	22	1	22	0.00078	ENSG00000198899_ENST00000361899_MT-ATP6_mRNA	MT-ATP6	23	50	265	292	3.6e-07	5prime	((.(((.((.((.((((.(((.....)))....)))))).)).)))))..	2-8 two mismatches	strong	unknown	let-7a_MT-ATP6
A375	A1	337979_12	TGAGGTAGTAGGTTGTATAGTTCGATCACAACCTCTCTACCTCAACTCG	MIMAT0000062_MirBase_let-7a_microRNA	let-7a	1	22	1	22	0.00075	ENSG00000103449_ENST00000251020_SALL1_mRNA	SALL1	23	49	530	556	1.2e-06	5prime	((((((((.(((((((...........)))))))..)))))))).....	2-8 no mismatches	moderate	CDS	let-7a_SALL1
A375	A1	337996_12	TGAGGTAGTAGGTTGTATAGTTTCTACCTCACAACCTCACAATTCAACAA	MIMAT0000062_MirBase_let-7a_microRNA	let-7a	1	22	1	22	0.00078	ENSG00000076067_ENST00000262031_RBMS2_mRNA	RBMS2	23	50	7112	7139	3.6e-07	5prime	((((((.((((((............)))).)).))))))...........	2-8 one mismatch	moderate	3'UTR	let-7a_RBMS2
A375	A1	338005_12	TGAGGTAGTAGGTTGTATGAACCTACCTCATCCTCCTG	MIMAT0000064_MirBase_let-7c_microRNA	let-7c	1	19	1	19	0.019	ENSG00000172053_ENST00000306125_QARS_mRNA	QARS	18	38	2678	2698	0.0015	5prime	.((((..(((((((.......))))))).....))))...	2-8 two mismatches	moderate	CDS	let-7c_QARS
A375	A1	338007_12	TGAGGTAGTAGGTTGTATGCATTTCAGCCGTTTGCTACCTCGATTCCTCC	MIMAT0000064_MirBase_let-7c_microRNA	let-7c	1	19	1	19	0.036	ENSG00000114383_ENST00000232496_TUSC2_mRNA	TUSC2	19	50	947	978	2.2e-09	5prime	(((((((((((((((.(((.)))..)))))...))))))))))........	2-8 no mismatches	strong	3'UTR	let-7c_TUSC2
A375	A1	338022_12	TGAGGTAGTAGGTTGTGTGCCCCACACAACTCATCTACCTCACCTCAGAA	MIMAT0000063_MirBase_let-7b_microRNA	let-7b	1	19	1	19	0.036	ENSG00000134532_ENST00000309359_SOX5_mRNA	SOX5	18	50	405	437	6e-10	5prime	((((((((..(((((((((.....)))))))))...))))))))........	2-8 no mismatches	strong	unknown	let-7b_SOX5
A375	A1	338023_12	TGAGGTAGTAGGTTGTGTGGTTACAACCTCACAACCTTGGCTGAGTC	MIMAT0000063_MirBase_let-7b_microRNA	let-7b	1	22	1	22	0.00069	ENSG00000136997_ENST00000377970_MYC_mRNA	MYC	24	47	1959	1982	5.3e-05	5prime	...(((...((((((((.((((.)))).))))))))..))).....	other	strong	3'UTR	let-7b_MYC
A375	A1	338045_12	TGAGGTAGTAGTTTGTACAGAACCTACCTCATCCTCCTG	MIMAT0000414_MirBase_let-7g_microRNA	let-7g	1	20	1	20	0.0057	ENSG00000172053_ENST00000306125_QARS_mRNA	QARS	20	39	2679	2698	0.0057	5prime	((((((((..((((......))))))))))))........	2-8 no mismatches	weak	CDS	let-7g_QARS
A375	A1	338060_12	TGAGGTAGTAGTTTGTGCTGCTTCCACAGACACCACTCGCTACCTCATTC	MIMAT0000415_MirBase_let-7i_microRNA	let-7i	1	20	1	20	0.01	ENSG00000113369_ENST00000265138_ARRDC3_mRNA	ARRDC3	20	50	618	648	7.8e-09	5prime	((((((((((((..((((((.......))).))).))).)))))))))...	2-8 no mismatches	strong	CDS	let-7i_ARRDC3
A375	A1	338063_12	TGAGGTAGTAGTTTGTGCTGTTTTCATTAACAGCATCTTTAAAACTGTGT	MIMAT0000415_MirBase_let-7i_microRNA	let-7i	1	22	1	22	0.00078	ENSG00000171848_ENST00000360566_RRM2_mRNA	RRM2	23	50	1747	1774	3.6e-07	5prime	...(((..(((...((((((((......))))))))..)))..)))....	other	strong	3'UTR	let-7i_RRM2
A375	A1	338560_12	TGGCTCAGTTCAGCAGGAACAGAACATCCCTTGCTATCTGAGCCATCATC	MIMAT0000080_MirBase_miR-24_microRNA	miR-24	1	22	1	22	0.00078	ENSG00000138688_ENST00000264501_KIAA1109_mRNA	KIAA1109	22	50	7385	7413	1e-07	5prime	((((((((...((((((.............))))))..)))))))).....	2-8 no mismatches	moderate	CDS	miR-24_KIAA1109
A375	A1	338568_12	TGGCTCAGTTCAGCAGGAACAGTAACTGACACTGAGCCACAACCCAAAC	MIMAT0000080_MirBase_miR-24_microRNA	miR-24	1	22	1	22	0.00075	ENSG00000198786_ENST00000361567_MT-ND5_mRNA	MT-ND5	24	49	193	218	4.5e-06	5prime	(((((((((((((...........)))).)))))))))..........	2-8 no mismatches	moderate	unknown	miR-24_MT-ND5
A375	A1	338569_12	TGGCTCAGTTCAGCAGGAACAGTACACTGAGCCACAACCCAAACAACCC	MIMAT0000080_MirBase_miR-24_microRNA	miR-24	1	22	1	22	0.00075	ENSG00000198786_ENST00000361567_MT-ND5_mRNA	MT-ND5	24	49	198	223	4.5e-06	5prime	(((((((((...............)))))))))...............	2-8 no mismatches	weak	unknown	miR-24_MT-ND5
A375	A1	338572_12	TGGCTCAGTTCAGCAGGAACAGTTAACTGACACTGAGCCACAACCCAAAC	MIMAT0000080_MirBase_miR-24_microRNA	miR-24	1	22	1	22	0.00078	ENSG00000198786_ENST00000361567_MT-ND5_mRNA	MT-ND5	25	50	193	218	4.7e-06	5prime	(((((((((((((...........)))).)))))))))..........	2-8 no mismatches	moderate	unknown	miR-24_MT-ND5
A375	A1	338573_12	TGGCTCAGTTCAGCAGGAACAGTTTCCACAGCTGTAGTTGAGCCCTACAA	MIMAT0000080_MirBase_miR-24_microRNA	miR-24	1	22	1	22	0.00078	ENSG00000123416_ENST00000336023_TUBA1B_mRNA	TUBA1B	22	50	750	778	1e-07	5prime	.(((((((..((((.((((.....))))...))))...)))))))......	2-8 no mismatches	moderate	CDS	miR-24_TUBA1B
A375	A1	338836_12	TGTAAACATCCCCGACTGGAAGACTCCAGTATTATGTTTACAATCCATTG	MIMAT0000245_MirBase_miR-30d_microRNA	miR-30d	1	22	1	22	0.00078	ENSG00000168807_ENST00000336278_SNTB2_mRNA	SNTB2	22	50	9192	9220	1e-07	5prime	(((((((((.....((((((.....))))))...)))))))))........	2-8 no mismatches	moderate	3'UTR	miR-30d_SNTB2
A375	A1	339298_12	TTCACAGTGGCTAAGTTCCGAACCTACGGAAGAAGAATG	MIMAT0000084_MirBase_miR-27a_microRNA	miR-27a	1	20	1	20	0.0057	ENSG00000187109_ENST00000393263_NAP1L1_mRNA	NAP1L1	20	39	788	807	0.0057	5prime	(((...((((....((((..)))))))).)))........	other	moderate	CDS	miR-27a_NAP1L1
A375	A1	339299_12	TTCACAGTGGCTAAGTTCCGAACTGACACTGAGCCACAACCCAAACAACC	MIMAT0000084_MirBase_miR-27a_microRNA	miR-27a	1	20	1	20	0.01	ENSG00000198786_ENST00000361567_MT-ND5_mRNA	MT-ND5	19	50	191	222	2.2e-09	5prime	......((((((.(((((...))))).......)))))).............	other	strong	unknown	miR-27a_MT-ND5
A375	A1	339302_12	TTCACAGTGGCTAAGTTCCGATTGCACTTAAACGGAACTTGCCTGTGAAT	MIMAT0000084_MirBase_miR-27a_microRNA	miR-27a	1	20	1	20	0.01	ENSG00000124214_ENST00000360426_STAU1_mRNA	STAU1	20	50	695	725	7.8e-09	5prime	(((((...(((.((((((((.............))))))))))).))))).	other	strong	CDS	miR-27a_STAU1
A375	A1	339313_12	TTCACAGTGGCTAAGTTCCGTTTCACTTAAACGGAACTTGCCT	MIMAT0000084_MirBase_miR-27a_microRNA	miR-27a	1	20	1	20	0.0073	ENSG00000124214_ENST00000360426_STAU1_mRNA	STAU1	24	43	700	719	0.0073	5prime	........(((.((((((((........))))))))))).	other	strong	CDS	miR-27a_STAU1
A375	A1	339325_12	TTCACAGTGGCTAAGTTCTGTTATAACTTAGGCTAAACTGTGAAAATTCC	MIMAT0000419_MirBase_miR-27b_microRNA	miR-27b	1	20	1	20	0.01	ENSG00000138623_ENST00000261918_SEMA7A_mRNA	SEMA7A	19	50	3134	3165	2.2e-09	5prime	(((((((((((((((((.........))))))).))..))))))))......	2-8 no mismatches	strong	3'UTR	miR-27b_SEMA7A
A375	A1	341559_11	AACATTCAACGCTGTCGGTGAGAACTATCACCACCGACAAAATGA	MIMAT0000256_MirBase_miR-181a_microRNA	miR-181a	1	22	1	22	0.00063	ENSG00000103512_ENST00000287667_NOMO1_mRNA	NOMO1	22	45	2180	2203	4.8e-05	5prime	............((((((((............))))))))......	other	moderate	CDS	miR-181a_NOMO1
A375	A1	341564_11	AACATTCATTGCTGTCGGTGGGTTTTTTACCACCACAGCATGAATGTATA	MIMAT0000257_MirBase_miR-181b_microRNA	miR-181b	1	23	1	23	0.00022	ENSG00000178074_ENST00000319974_C2orf69_mRNA	C2orf69	27	50	3677	3700	6e-05	5prime	.(((((((.((((((.(((((.....))))))))))))))))))...	2-8 no mismatches	strong	3'UTR	miR-181b_C2orf69
A375	A1	342996_11	AAGCTCGGTCTGAGGCCCCTCAGTTCTGCCTCACTCCCGAGCTCTACTG	MIMAT0001340_MirBase_miR-423-3p_microRNA	miR-423-3p	2	24	1	23	0.00021	ENSG00000227993_ENST00000383127_HLA-DRA_mRNA	HLA-DRA	23	49	56	82	1.2e-06	5prime	(((((((..((((((.............))))))...)))))))......	2-8 two mismatches	moderate	unknown	miR-423-3p_HLA-DRA
A375	A1	343008_11	AAGCTGCCAGTTGAAGAACTGTCACCCTTCAGGTTACTTCATGGCAGCTA	MIMAT0000077_MirBase_miR-22_microRNA	miR-22	1	22	1	22	0.00078	ENSG00000070756_ENST00000318607_PABPC1_mRNA	PABPC1	26	50	2342	2366	1.7e-05	5prime	.((((((((..(((((((((........)))).))))))))))))).	2-8 no mismatches	strong	CDS	miR-22_PABPC1
A375	A1	343009_11	AAGCTGCCAGTTGAAGAACTGTTTACTTCATGGCAGCTATCCCACAGGAG	MIMAT0000077_MirBase_miR-22_microRNA	miR-22	1	22	1	22	0.00078	ENSG00000070756_ENST00000318607_PABPC1_mRNA	PABPC1	23	47	2350	2374	1.7e-05	5prime	.((((((((..(((((.........))))))))))))).........	2-8 no mismatches	moderate	CDS	miR-22_PABPC1
A375	A1	343010_11	AAGCTGCCAGTTGAAGAACTGTTTACTTCATGGCAGCTATCCCACAGTAG	MIMAT0000077_MirBase_miR-22_microRNA	miR-22	1	22	1	22	0.00078	ENSG00000070756_ENST00000318607_PABPC1_mRNA	PABPC1	23	47	2350	2374	1.7e-05	5prime	.((((((((..(((((.........))))))))))))).........	2-8 no mismatches	moderate	CDS	miR-22_PABPC1
A375	A1	343011_11	AAGCTGCCAGTTGAAGAACTGTTTACTTCATGGCAGCTATCCCACAGTG	MIMAT0000077_MirBase_miR-22_microRNA	miR-22	1	22	1	22	0.00075	ENSG00000070756_ENST00000318607_PABPC1_mRNA	PABPC1	23	47	2350	2374	1.6e-05	5prime	.((((((((..(((((.........))))))))))))).........	2-8 no mismatches	moderate	CDS	miR-22_PABPC1
A375	A1	343651_11	AATGACACGATCACTCCCGCATTTAGGGAGGCAGTGTCATAAAG	MIMAT0003393_MirBase_miR-425_microRNA	miR-425	1	19	1	19	0.028	ENSG00000170734_ENST00000372236_POLH_mRNA	POLH	19	44	2669	2694	3.6e-06	5prime	.(((((((.....(((((........)))))...)))))))....	2-8 no mismatches	moderate	3'UTR	miR-425_POLH
A375	A1	346881_11	AGAGGTAGTAGGTTGCATAGATCACAACCTCTCTACCTCAACTCGGGGAC	MIMAT0000065_MirBase_let-7d_microRNA	let-7d	1	20	1	20	0.01	ENSG00000103449_ENST00000251020_SALL1_mRNA	SALL1	20	50	531	561	7.8e-09	5prime	.(((((((.((((((..........))))))..)))))))...........	2-8 no mismatches	moderate	CDS	let-7d_SALL1
A375	A1	347044_11	AGCAGCATTGTACAGGGCTATGTCCAACAACTACCCTGAGATTGC	MIMAT0000101_MirBase_miR-103_microRNA	miR-103	1	22	1	22	0.00063	ENSG00000158604_ENST00000457408_TMED4_mRNA	TMED4	24	45	475	496	0.00063	5prime	.(((..(((...(((((...............))))).))))))	2-8 two mismatches	moderate	CDS	miR-103_TMED4
A375	A1	347493_11	AGCTACATCTGGCTACTGGGTCTCAATTTGACCCAAATCAGCTAAG	MIMAT0000279_MirBase_miR-222_microRNA	miR-222	1	21	1	21	0.0024	ENSG00000018510_ENST00000264167_AGPS_mRNA	AGPS	26	46	1517	1537	0.0024	5prime	.........(((((..(((((.....)))))....)))))..	other	strong	CDS	miR-222_AGPS
A375	A1	347508_11	AGCTACATCTGGCTACTGTAGCCAGCAATGTAGCATCAG	MIMAT0000279_MirBase_miR-222_microRNA	miR-222	1	18	1	18	0.074	ENSG00000180592_ENST00000449193_C10orf140_mRNA	C10orf140	18	39	4747	4768	0.00044	5prime	.(((((((((((((((..))))))))..))))))).....	2-8 no mismatches	moderate	CDS	miR-222_C10orf140
A375	A1	347523_11	AGCTACATTGTCTGCTGGGTTTACTTCAGATACCTCTGAGGACCTACCCA	MIMAT0000278_MirBase_miR-221_microRNA	miR-221	1	22	1	22	0.00078	ENSG00000155850_ENST00000286298_SLC26A2_mRNA	SLC26A2	23	50	6432	6459	3.6e-07	5prime	.........((((...((((...........))))....)))).......	other	moderate	3'UTR	miR-221_SLC26A2
A375	A1	347525_11	AGCTACATTGTCTGCTGGGTTTCATATCCAGCTGGCACGTCGCATCCG	MIMAT0000278_MirBase_miR-221_microRNA	miR-221	1	23	1	23	0.0002	ENSG00000196532_ENST00000360577_HIST1H3C_mRNA	HIST1H3C	24	48	398	422	1.5e-05	5prime	.((.((..((((.(((((((.....))))))).)))).)).)).....	other	strong	unknown	miR-221_HIST1H3C
A375	A1	347552_11	AGCTCGGTCTGAGGCCCCTCAGTACGGGGCCGTGCCGAGCAA	MIMAT0001340_MirBase_miR-423-3p_microRNA	miR-423-3p	1	23	1	23	0.00015	ENSG00000142192_ENST00000357903_APP_mRNA	APP	24	42	1056	1074	0.025	5prime	.(((((((....((((((.......))))))..)))))))..	2-8 no mismatches	moderate	unknown	miR-423-3p_APP
A375	A1	347664_11	AGGAAGCCCTGGAGGGGCTGAACTCCTAAACCTTTGCCCCTGGGGCTTCC	MIMAT0003880_MirBase_miR-671-5p_microRNA	miR-671-5p	1	20	1	20	0.01	ENSG00000114786_ENST00000458031_ABHD14A_mRNA	ABHD14A	20	50	1504	1534	7.8e-09	5prime	.(((((((((..((((((..................)))))))))))))))	2-8 no mismatches	moderate	3'UTR	miR-671-5p_ABHD14A
A375	A1	347755_11	AGGCAAGATGCTGGCATAGAGATCTGTCAGCTCATTCTTGCCTTACTCCA	MIMAT0000089_MirBase_miR-31_microRNA	miR-31	1	19	1	19	0.036	ENSG00000172939_ENST00000311806_OXSR1_mRNA	OXSR1	19	50	2245	2276	2.2e-09	5prime	((((((((.(((((((.........)))))))....)))))))).......	2-8 no mismatches	moderate	3'UTR	miR-31_OXSR1
A375	A1	347756_11	AGGCAAGATGCTGGCATAGCCCACTTCTTACCACAAGA	MIMAT0000089_MirBase_miR-31_microRNA	miR-31	1	20	1	20	0.0053	ENSG00000198899_ENST00000361899_MT-ATP6_mRNA	MT-ATP6	17	37	374	394	0.0015	5prime	.((.((((....(((.......)))....)))).)).....	2-8 one mismatch	weak	unknown	miR-31_MT-ATP6
A375	A1	347757_11	AGGCAAGATGCTGGCATAGCCTTATGCCTTGACTCCTGCCATTTATCATG	MIMAT0000089_MirBase_miR-31_microRNA	miR-31	1	20	1	20	0.01	ENSG00000166681_ENST00000361298_NGFRAP1_mRNA	NGFRAP1	19	50	658	689	2.2e-09	5prime	.((((.((....(((((((....))))))).....)).))))..........	2-8 one mismatch	moderate	CDS-3'UTR	miR-31_NGFRAP1
A375	A1	347758_11	AGGCAAGATGCTGGCATAGCTGTGACCCAGCTCTGTCAGCCTCAAGTCTT	MIMAT0000089_MirBase_miR-31_microRNA	miR-31	1	21	1	21	0.0028	ENSG00000103932_ENST00000304330_RPAP1_mRNA	RPAP1	26	50	3675	3699	1.7e-05	5prime	((((..((.(((((((.((((...)))).))))))).))..)))).	2-8 two mismatches	strong	CDS	miR-31_RPAP1
A375	A1	347760_11	AGGCAAGATGCTGGCATAGTTTCCTCTTATTCCAGCAGTATTCTTGCCTT	MIMAT0000089_MirBase_miR-31_microRNA	miR-31	1	19	1	19	0.036	ENSG00000120137_ENST00000239231_PANK3_mRNA	PANK3	20	50	7328	7358	7.8e-09	5prime	((((((((((((((.(((.........))).))))))....)))))))).	2-8 no mismatches	strong	3'UTR	miR-31_PANK3
A375	A1	349364_11	ATCACATTGCCAGGGATTACCATCCCCAACAATGTGAAAACG	MIMAT0000418_MirBase_miR-23b_microRNA	miR-23b	1	21	1	21	0.0019	ENSG00000188229_ENST00000340384_TUBB2C_mRNA	TUBB2C	22	42	1181	1201	0.0019	5prime	.((((((((...(((((....)))))...)))))))).....	2-8 no mismatches	moderate	CDS	miR-23b_TUBB2C
A375	A1	349372_11	ATCACATTGCCAGGGATTTCCAAAACTTGGAAATCCCGAGATTGCC	MIMAT0000078_MirBase_miR-23a_microRNA	miR-23a	1	21	1	21	0.0024	ENSG00000123080_ENST00000262662_CDKN2C_mRNA	CDKN2C	23	46	2170	2193	5.1e-05	5prime	............(((((((((......))))))))).........	other	strong	CDS	miR-23a_CDKN2C
A375	A1	349373_11	ATCACATTGCCAGGGATTTCCAAACCCTGGCCAACAATGTGACTCCAG	MIMAT0000078_MirBase_miR-23a_microRNA	miR-23a	1	21	1	21	0.0026	ENSG00000047849_ENST00000395734_MAP4_mRNA	MAP4	24	48	1779	1803	1.5e-05	5prime	.((((((((((((((.......)))))))....)))))))......	2-8 no mismatches	moderate	CDS	miR-23a_MAP4
A375	A1	349376_11	ATCACATTGCCAGGGATTTCCAAATACTTCCCAAAAATGTGAACCTAAAG	MIMAT0000078_MirBase_miR-23a_microRNA	miR-23a	1	21	1	21	0.0028	ENSG00000173473_ENST00000254480_SMARCC1_mRNA	SMARCC1	25	50	1271	1296	4.7e-06	5prime	.(((((((....((((.........))))...)))))))........	2-8 no mismatches	weak	CDS	miR-23a_SMARCC1
A375	A1	349401_11	ATCACATTGCCAGGGATTTCCATACTTCCCAAAAATGTGAACCTAAAGAA	MIMAT0000078_MirBase_miR-23a_microRNA	miR-23a	1	21	1	21	0.0028	ENSG00000173473_ENST00000254480_SMARCC1_mRNA	SMARCC1	23	50	1271	1298	3.6e-07	5prime	.(((((((....((((.........))))...)))))))..........	2-8 no mismatches	weak	CDS	miR-23a_SMARCC1
A375	A1	349407_11	ATCACATTGCCAGGGATTTCCTACCTGGAAATGTGAATCTG	MIMAT0000078_MirBase_miR-23a_microRNA	miR-23a	1	21	1	21	0.0018	ENSG00000184007_ENST00000344035_PTP4A2_mRNA	PTP4A2	22	41	1556	1575	0.0065	5prime	.(((((((.(((((.........))))).))))))).....	2-8 no mismatches	moderate	3'UTR	miR-23a_PTP4A2
A375	A1	350832_11	CAAAGTGCTGTTCGTGCAGCCTTTTTTGCACTGAACATAAGCACTTTATA	MIMAT0000093_MirBase_miR-93_microRNA	miR-93	1	19	1	19	0.036	ENSG00000072121_ENST00000347230_ZFYVE26_mRNA	ZFYVE26	19	50	9396	9427	2.2e-09	5prime	.(((((((((((((((((.........))))).)))))...)))))))...	2-8 no mismatches	strong	3'UTR	miR-93_ZFYVE26
A375	A1	350833_11	CAAAGTGCTGTTCGTGCAGGTAGTTACCTGCCAAACTACTAGTCACTTTA	MIMAT0000093_MirBase_miR-93_microRNA	miR-93	1	23	1	23	0.00022	ENSG00000073711_ENST00000264977_PPP2R3A_mRNA	PPP2R3A	22	50	4629	4657	1e-07	5prime	.((((((((((..(((((((((....)))))))...)).)).)).)))))).	2-8 no mismatches	strong	3'UTR	miR-93_PPP2R3A
A375	A1	350842_11	CAAAGTGCTTACAGTGCAGACAACTGCACTGAATGACACTTTATTTTTTG	MIMAT0000070_MirBase_miR-17_microRNA	miR-17	1	19	1	19	0.036	ENSG00000133059_ENST00000367161_DSTYK_mRNA	DSTYK	19	50	6557	6588	2.2e-09	5prime	.((((((.(((((((((((.....))))))))..)))))))))........	2-7 no mismatches	strong	3'UTR	miR-17_DSTYK
A375	A1	350843_11	CAAAGTGCTTACAGTGCAGACTTAAAATGCACTCAGTCACTTTCAACTGG	MIMAT0000070_MirBase_miR-17_microRNA	miR-17	1	19	1	19	0.036	ENSG00000158122_ENST00000375234_C9orf21_mRNA	C9orf21	19	50	680	711	2.2e-09	5prime	.((((((((...((((((..........)))))).)).)))))).......	2-8 no mismatches	moderate	CDS-3'UTR	miR-17_C9orf21
A375	A1	350844_11	CAAAGTGCTTACAGTGCAGCCTTGCACTGAACATAAGCACTTTATACTAA	MIMAT0000070_MirBase_miR-17_microRNA	miR-17	1	19	1	19	0.036	ENSG00000072121_ENST00000347230_ZFYVE26_mRNA	ZFYVE26	22	50	9403	9431	1e-07	5prime	.(((((((((((((((((..)))))))....)))))))))).......	2-8 no mismatches	strong	3'UTR	miR-17_ZFYVE26
A375	A1	350845_11	CAAAGTGCTTACAGTGCAGGTAGCCATCAGCATCACGCACTTTAAACTG	MIMAT0000070_MirBase_miR-17_microRNA	miR-17	1	23	1	23	0.00021	ENSG00000143376_ENST00000368843_SNX27_mRNA	SNX27	22	49	1452	1479	3.5e-07	5prime	.(((((((.....((((.(((...)))....))))...)))))))......	2-8 no mismatches	moderate	CDS	miR-17_SNX27
A375	A1	352287_11	CATTGCACTTGTCTCGGTCTGACCTTCCTCCGAGCAGATGCAATACAG	MIMAT0000081_MirBase_miR-25_microRNA	miR-25	1	22	1	22	0.00072	ENSG00000170145_ENST00000304987_SIK2_mRNA	SIK2	23	48	2434	2459	4.3e-06	5prime	.((((((.(((.(((((...((...))..)))))))).))))))....	2-7 no mismatches	strong	CDS	miR-25_SIK2
A375	A1	359470_11	CTGGCCCTCTCTGCCCTTCCGTCAAATTTTATAAAGGGCGTCTATGGGCC	MIMAT0000752_MirBase_miR-328_microRNA	miR-328	1	22	1	22	0.00078	ENSG00000127947_ENST00000248594_PTPN12_mRNA	PTPN12	23	50	544	571	3.6e-07	5prime	..(((((....(((((((...............))))))).....)))))	2-8 two mismatches	moderate	CDS	miR-328_PTPN12
A375	A1	359625_11	CTGTGCGTGTGACAGCGGCTGATAATGCCGCACTCTATGCACAAAAG	MIMAT0000267_MirBase_miR-210_microRNA	miR-210	1	22	1	22	0.00069	ENSG00000124207_ENST00000262982_CSE1L_mRNA	CSE1L	20	47	939	966	3.2e-07	5prime	.((((((((.((..(((((..........)))))..))))))))))....	2-8 no mismatches	moderate	CDS	miR-210_CSE1L
A375	A1	364838_11	TAAAGTGCTGACAGTGCAGCCATTGCACTGATTAATGCACTTTTTC	MIMAT0000680_MirBase_miR-106b_microRNA	miR-106b	1	19	1	19	0.031	ENSG00000062598_ENST00000396391_ELMO2_mRNA	ELMO2	19	46	809	836	3e-07	5prime	.(((((((((((((((((......))))))).)))..)))))))...	2-8 no mismatches	strong	CDS	miR-106b_ELMO2
A375	A1	364844_11	TAAAGTGCTTATAGTGCAGACTTAAAATGCACTCAGTCACTTTCAACTG	MIMAT0000075_MirBase_miR-20a_microRNA	miR-20a	1	19	1	19	0.035	ENSG00000158122_ENST00000375234_C9orf21_mRNA	C9orf21	19	49	680	710	7.5e-09	5prime	.((((((((...((((((..........)))))).)).))))))......	2-8 no mismatches	moderate	CDS-3'UTR	miR-20a_C9orf21
A375	A1	364847_11	TAAAGTGCTTATAGTGCAGGTAAAAATTTACCCCTGCGCTAGAGTAAGCA	MIMAT0000075_MirBase_miR-20a_microRNA	miR-20a	1	22	1	22	0.00078	ENSG00000124201_ENST00000396105_ZNFX1_mRNA	ZNFX1	26	50	6466	6490	1.7e-05	5prime	.....(((((((((((((((.........)))))))))...))))))	other	strong	3'UTR	miR-20a_ZNFX1
A375	A1	364848_11	TAAAGTGCTTATAGTGCAGGTAGAAATATCATGCCTCAGCACTGTCACTT	MIMAT0000075_MirBase_miR-20a_microRNA	miR-20a	1	23	1	23	0.00022	ENSG00000158615_ENST00000367188_PPP1R15B_mRNA	PPP1R15B	25	50	3486	3511	4.7e-06	5prime	..(((((...((((((((((((........)))))..))))))))))))	2-8 two mismatches	strong	3'UTR	miR-20a_PPP1R15B
A375	A1	364849_11	TAAAGTGCTTATAGTGCAGGTAGATTTACCCCTGCGCTAGAGT	MIMAT0000075_MirBase_miR-20a_microRNA	miR-20a	1	23	1	23	0.00016	ENSG00000124201_ENST00000396105_ZNFX1_mRNA	ZNFX1	21	43	6463	6485	0.00016	5prime	......((((.(((((((((.............)))))))))))))	other	strong	3'UTR	miR-20a_ZNFX1
A375	A1	364850_11	TAAAGTGCTTATAGTGCAGGTAGCCCCTGCACCTCTTCTCAATGCACTTT	MIMAT0000075_MirBase_miR-20a_microRNA	miR-20a	1	23	1	23	0.00022	ENSG00000138623_ENST00000261918_SEMA7A_mRNA	SEMA7A	23	50	3310	3337	3.6e-07	5prime	.(((((((.....(((((((......)))))))...........)))))))	2-8 no mismatches	moderate	3'UTR	miR-20a_SEMA7A
A375	A1	365051_11	TAAGGTGCATCTAGTGCAGATAGACCTGCCTTATGCACCTTACTG	MIMAT0000072_MirBase_miR-18a_microRNA	miR-18a	1	23	1	23	0.00017	ENSG00000069869_ENST00000164316_NEDD4_mRNA	NEDD4	21	45	3527	3551	1.3e-05	5prime	((((((((((..((.((((.........)))))).))))))))))...	2-8 no mismatches	moderate	unknown	miR-18a_NEDD4
A375	A1	365052_11	TAAGGTGCATCTAGTGCAGATAGCTAACAACATCTGCACAGCACCTTA	MIMAT0000072_MirBase_miR-18a_microRNA	miR-18a	1	23	1	23	0.0002	ENSG00000160131_ENST00000330374_VMA21_mRNA	VMA21	20	48	4328	4356	9.2e-08	5prime	((((((((.....((((((((..............)))))))).))))))))	2-8 no mismatches	moderate	3'UTR	miR-18a_VMA21
A375	A1	365053_11	TAAGGTGCATCTAGTGCAGATAGTTACAAACACACGATGCACCTTAACTC	MIMAT0000072_MirBase_miR-18a_microRNA	miR-18a	1	23	1	23	0.00022	ENSG00000146830_ENST00000275732_GIGYF1_mRNA	GIGYF1	23	50	4445	4472	3.6e-07	5prime	(((((((((((..(((...............)))..)))))))))))....	2-8 no mismatches	moderate	3'UTR	miR-18a_GIGYF1
A375	A1	365054_11	TAAGGTGCATCTAGTGCAGATCTAACAACATCTGCACAGCACCTTACAGG	MIMAT0000072_MirBase_miR-18a_microRNA	miR-18a	1	21	1	21	0.0028	ENSG00000160131_ENST00000330374_VMA21_mRNA	VMA21	22	49	4332	4359	3.6e-07	5prime	((((((((.....((((((((........)))))))).))))))))...	2-8 no mismatches	moderate	3'UTR	miR-18a_VMA21
A375	A1	365455_11	TAGCACCATTTGAAATCAGACAAGGTGCTAACATAG	MIMAT0000100_MirBase_miR-29b_microRNA	miR-29b	1	19	1	19	0.016	ENSG00000113140_ENST00000231061_SPARC_mRNA	SPARC	18	36	1324	1342	0.016	5prime	(((((((..................)))))))......	2-7 no mismatches	absent	3'UTR	miR-29b_SPARC
A375	A1	365472_11	TAGCAGCACATAATGGTTTGAATACCATTATTGCTGCAAAAAAAG	MIMAT0000068_MirBase_miR-15a_microRNA	miR-15a	1	20	1	20	0.0081	ENSG00000065911_ENST00000394053_MTHFD2_mRNA	MTHFD2	20	43	1046	1069	4.8e-05	5prime	..((((((.((((((((.......))))))))))))))......	2-8 one mismatch	moderate	CDS	miR-15a_MTHFD2
A375	A1	365483_11	TAGCAGCACGTAAATATTGAAGTTGCTGCTGACGCTCTGGGTGAAGAA	MIMAT0000069_MirBase_miR-16_microRNA	miR-16	1	19	1	19	0.034	ENSG00000137154_ENST00000380394_RPS6_mRNA	RPS6	19	48	162	191	2.6e-08	5prime	((((((((................)))))))).................	2-8 no mismatches	absent	CDS	miR-16_RPS6
A375	A1	365484_11	TAGCAGCACGTAAATATTGAATGCTGCTAAAAACAAGAAA	MIMAT0000069_MirBase_miR-16_microRNA	miR-16	1	19	1	19	0.022	ENSG00000166441_ENST00000314138_RPL27A_mRNA	RPL27A	18	38	629	649	0.0017	5prime	((((((((...............)))))))).........	2-8 no mismatches	absent	CDS	miR-16_RPL27A
A375	A1	365485_11	TAGCAGCACGTAAATATTGAATGCTGCTAAAAACAAGACGA	MIMAT0000069_MirBase_miR-16_microRNA	miR-16	1	19	1	19	0.023	ENSG00000166441_ENST00000314138_RPL27A_mRNA	RPL27A	18	39	629	650	0.0005	5prime	((((((((...............))))))))..........	2-8 no mismatches	absent	CDS	miR-16_RPL27A
A375	A1	365493_11	TAGCAGCACGTAAATATTGTGTGCTGCTCAACTACTCTG	MIMAT0000069_MirBase_miR-16_microRNA	miR-16	1	19	1	19	0.02	ENSG00000183853_ENST00000359209_KIRREL_mRNA	KIRREL	18	39	191	212	0.00044	5prime	.(((((((((...........)))))))))...........	2-8 no mismatches	weak	CDS	miR-16_KIRREL
A375	A1	365635_11	TAGCTTATCAGACTGATGCTTCTGATTTAGCAATGC	MIMAT0000076_MirBase_miR-21_microRNA	miR-21	1	18	1	18	0.058	ENSG00000159216_ENST00000344691_RUNX1_mRNA	RUNX1	16	36	3268	3288	0.0012	5prime	..(((.((((((...........))))))..))).....	2-8 two mismatches	weak	unknown	miR-21_RUNX1
A375	A1	365822_11	TATGGCTTTTCATTCCTATGTACAAATACAAGGAATGTGGAAAAGCCATT	MIMAT0000758_MirBase_miR-135b_microRNA	miR-135b	1	21	1	21	0.0028	ENSG00000196247_ENST00000344930_ZNF107_mRNA	ZNF107	19	50	3842	3873	2.2e-09	5prime	.((((((((((((((((.(((.........)))))))))...)))))))))).	2-8 no mismatches	strong	3'UTR	miR-135b_ZNF107
A375	A1	365912_11	TATTGCACTTGTCCCGGCCTGTAAAATCAAGGCCAAAGGTAG	MIMAT0000092_MirBase_miR-92a_microRNA	miR-92a	1	22	1	22	0.00053	ENSG00000170961_ENST00000303924_HAS2_mRNA	HAS2	23	42	3062	3081	0.0069	5prime	......((((.....(((((.........)))))..))))..	other	moderate	3'UTR	miR-92a_HAS2
A375	A1	366742_11	TCCCTGAGACCCTAACTTGTGAAATCTCAGGGAATCAAAGGA	MIMAT0000423_MirBase_miR-125b_microRNA	miR-125b	1	22	1	22	0.00053	ENSG00000162702_ENST00000367353_ZNF281_mRNA	ZNF281	23	40	762	779	0.089	5prime	(((((((((...............))))))))).......	2-8 no mismatches	weak	CDS	miR-125b_ZNF281
A375	A1	368702_11	TGAGGTAGTAGATTGTATAGTTACAACAATACTACCTCACTACTACATC	MIMAT0000067_MirBase_let-7f_microRNA	let-7f	1	22	1	22	0.00075	ENSG00000137710_ENST00000343115_RDX_mRNA	RDX	23	49	3027	3053	1.2e-06	5prime	((((((((((..((((......))))...))))))))))..........	2-8 no mismatches	moderate	3'UTR	let-7f_RDX
A375	A1	368707_11	TGAGGTAGTAGATTGTATAGTTATTAACTACCTCAATCCTTACAG	MIMAT0000067_MirBase_let-7f_microRNA	let-7f	1	22	1	22	0.00063	ENSG00000159217_ENST00000290341_IGF2BP1_mRNA	IGF2BP1	23	45	6986	7008	0.00017	5prime	(((((((((.(((.........))).)))))))))..........	2-8 no mismatches	weak	3'UTR	let-7f_IGF2BP1
A375	A1	368709_11	TGAGGTAGTAGATTGTATAGTTCATTCCTACTACTCAACTTAAACTCCAG	MIMAT0000067_MirBase_let-7f_microRNA	let-7f	1	22	1	22	0.00078	ENSG00000198763_ENST00000361453_MT-ND2_mRNA	MT-ND2	23	50	644	671	3.6e-07	5prime	(((.(((((((................)))))))))).............	2-8 one mismatch	weak	unknown	let-7f_MT-ND2
A375	A1	368772_11	TGAGGTAGTAGGTTGTATAGAAACACACTTCTACCTCTTTACTGTTAACT	MIMAT0000062_MirBase_let-7a_microRNA	let-7a	1	20	1	20	0.01	ENSG00000126003_ENST00000246229_PLAGL2_mRNA	PLAGL2	19	50	3370	3401	2.2e-09	5prime	.(((((((.(((((((........))).))))))))))).............	2-8 no mismatches	moderate	3'UTR	let-7a_PLAGL2
A375	A1	368773_11	TGAGGTAGTAGGTTGTATAGAAATACCCGTGCAACCAACTACCTCATATT	MIMAT0000062_MirBase_let-7a_microRNA	let-7a	1	20	1	20	0.01	ENSG00000100697_ENST00000343455_DICER1_mRNA	DICER1	20	50	3860	3890	7.8e-09	5prime	(((((((((.((((((((...........)))))))).)))))))))....	2-8 no mismatches	strong	CDS	let-7a_DICER1
A375	A1	368778_11	TGAGGTAGTAGGTTGTATAGACAATATCTACCTCATCATG	MIMAT0000062_MirBase_let-7a_microRNA	let-7a	1	20	1	20	0.0061	ENSG00000140474_ENST00000440863_ULK3_mRNA	ULK3	20	40	359	379	0.0017	5prime	((((((((...(((((.....)))))..)))))))).....	2-8 no mismatches	moderate	CDS	let-7a_ULK3
A375	A1	368781_11	TGAGGTAGTAGGTTGTATAGACCCAACATCTACCTCATTCCAGAAC	MIMAT0000062_MirBase_let-7a_microRNA	let-7a	1	20	1	20	0.0085	ENSG00000173473_ENST00000254480_SMARCC1_mRNA	SMARCC1	19	44	619	644	3.9e-06	5prime	((((((((...((((..........))))..)))))))).......	2-8 no mismatches	weak	CDS	let-7a_SMARCC1
A375	A1	368786_11	TGAGGTAGTAGGTTGTATAGATTACAACTTAACTAACTCATTTACG	MIMAT0000062_MirBase_let-7a_microRNA	let-7a	1	20	1	20	0.0085	ENSG00000108439_ENST00000225573_PNPO_mRNA	PNPO	20	46	1626	1652	1.1e-06	5prime	((((.((((((((((((......))))))))).))).))))......	2-8 one mismatch	strong	3'UTR	let-7a_PNPO
A375	A1	368790_11	TGAGGTAGTAGGTTGTATAGCCTACTTCCTACCTCTTAAG	MIMAT0000062_MirBase_let-7a_microRNA	let-7a	1	20	1	20	0.0061	ENSG00000177189_ENST00000379565_RPS6KA3_mRNA	RPS6KA3	19	40	6853	6874	0.00047	5prime	.(((((((((((((......))))))))....))))).....	2-8 no mismatches	moderate	3'UTR	let-7a_RPS6KA3
A375	A1	368810_11	TGAGGTAGTAGGTTGTATAGTTAATACCTACCTACCTCTTAG	MIMAT0000062_MirBase_let-7a_microRNA	let-7a	1	22	1	22	0.00053	ENSG00000205765_ENST00000381647_C5orf51_mRNA	C5orf51	19	42	3318	3341	0.0019	5prime	.((((((((((((..(((.....)))...)))))).))))))....	2-8 no mismatches	moderate	3'UTR	let-7a_C5orf51
A375	A1	368815_11	TGAGGTAGTAGGTTGTATAGTTACTACCTCATGAAGATCCTCACCGAGCG	MIMAT0000062_MirBase_let-7a_microRNA	let-7a	1	22	1	22	0.00078	ENSG00000075624_ENST00000331789_ACTB_mRNA	ACTB	23	50	752	779	3.6e-07	5prime	(((((((((.............)))))))))...................	2-8 no mismatches	weak	CDS	let-7a_ACTB
A375	A1	368816_11	TGAGGTAGTAGGTTGTATAGTTACTGACTACCTCATGAAGATCCTCACCG	MIMAT0000062_MirBase_let-7a_microRNA	let-7a	1	22	1	22	0.00078	ENSG00000075624_ENST00000331789_ACTB_mRNA	ACTB	23	50	748	775	3.6e-07	5prime	(((((((((.(((.........))).)))))))))...............	2-8 no mismatches	weak	CDS	let-7a_ACTB
A375	A1	368826_11	TGAGGTAGTAGGTTGTATAGTTCCTACCTCATTCCCTTACT	MIMAT0000062_MirBase_let-7a_microRNA	let-7a	1	22	1	22	0.0005	ENSG00000110367_ENST00000264018_DDX6_mRNA	DDX6	23	41	879	897	0.023	5prime	((((((((...............))))))))..........	2-8 no mismatches	absent	unknown	let-7a_DDX6
A375	A1	368827_11	TGAGGTAGTAGGTTGTATAGTTCCTCCTACACCTACCTCTCTCTG	MIMAT0000062_MirBase_let-7a_microRNA	let-7a	1	22	1	22	0.00063	ENSG00000087086_ENST00000331825_FTL_mRNA	FTL	23	45	279	301	0.00017	5prime	.(((((((((((.............)))))...))))))......	2-8 no mismatches	weak	CDS	let-7a_FTL
A375	A1	368829_11	TGAGGTAGTAGGTTGTATAGTTCGATCACAACCTCTCTACCTCAACTCGG	MIMAT0000062_MirBase_let-7a_microRNA	let-7a	1	22	1	22	0.00078	ENSG00000103449_ENST00000251020_SALL1_mRNA	SALL1	23	50	530	557	3.6e-07	5prime	((((((((.(((((((...........)))))))..))))))))......	2-8 no mismatches	moderate	CDS	let-7a_SALL1
A375	A1	368854_11	TGAGGTAGTAGGTTGTATGACCCAACATCTACCTCATTCCAG	MIMAT0000064_MirBase_let-7c_microRNA	let-7c	1	19	1	19	0.025	ENSG00000173473_ENST00000254480_SMARCC1_mRNA	SMARCC1	19	42	620	643	4.1e-05	5prime	((((((((...((((........))))..))))))))......	2-8 no mismatches	weak	CDS	let-7c_SMARCC1
A375	A1	368856_11	TGAGGTAGTAGGTTGTATGCCCCACACAACTCATCTACCTCACCTCAG	MIMAT0000064_MirBase_let-7c_microRNA	let-7c	1	19	1	19	0.034	ENSG00000134532_ENST00000309359_SOX5_mRNA	SOX5	18	48	405	435	7.1e-09	5prime	((((((((..((((((.((.....)).))))))...))))))))......	2-8 no mismatches	moderate	unknown	let-7c_SOX5
A375	A1	368875_11	TGAGGTAGTAGGTTGTGTGGTTCCCCACACAACTCATCTACCTCACCTCA	MIMAT0000063_MirBase_let-7b_microRNA	let-7b	1	22	1	22	0.00078	ENSG00000134532_ENST00000309359_SOX5_mRNA	SOX5	23	50	407	434	3.6e-07	5prime	((((((((..((((((((((....))))))))))...)))))))).....	2-8 no mismatches	strong	unknown	let-7b_SOX5
A375	A1	368876_11	TGAGGTAGTAGGTTGTGTGGTTCTTCCACACAACTCCAGTGCTAACTCAA	MIMAT0000063_MirBase_let-7b_microRNA	let-7b	1	22	1	22	0.00078	ENSG00000152558_ENST00000398136_TMEM123_mRNA	TMEM123	23	50	548	575	3.6e-07	5prime	((((.(((((((((((((((.....))))))))))....))))).)))).	2-8 one mismatch	strong	CDS	let-7b_TMEM123
A375	A1	368877_11	TGAGGTAGTAGGTTGTGTGGTTTTTTCCACACCCAGCCTACCTCCAACCC	MIMAT0000063_MirBase_let-7b_microRNA	let-7b	1	22	1	22	0.00078	ENSG00000164062_ENST00000296456_APEH_mRNA	APEH	23	50	1670	1697	3.6e-07	5prime	...((..(((((((((((((......))))))..)))))))..)).....	other	strong	CDS	let-7b_APEH
A375	A1	368902_11	TGAGGTAGTAGTTTGTACAGTAACCTACCTCATCCTCCTG	MIMAT0000414_MirBase_let-7g_microRNA	let-7g	1	21	1	21	0.0017	ENSG00000172053_ENST00000306125_QARS_mRNA	QARS	22	40	2680	2698	0.022	5prime	((((((((................))))))))........	2-8 no mismatches	absent	CDS	let-7g_QARS
A375	A1	369436_11	TGGCTCAGTTCAGCAGGAACAACCTTTTTTCCTGTTCACAAGCTGAGCCA	MIMAT0000080_MirBase_miR-24_microRNA	miR-24	1	21	1	21	0.0028	ENSG00000171940_ENST00000371471_ZNF217_mRNA	ZNF217	22	50	5158	5186	1e-07	5prime	((((((((((.((((((((.........))))))))....))))))))))	2-8 no mismatches	strong	3'UTR	miR-24_ZNF217
A375	A1	369437_11	TGGCTCAGTTCAGCAGGAACAGAAAAACAGTTTCTGCATGTACTGAGCCG	MIMAT0000080_MirBase_miR-24_microRNA	miR-24	1	22	1	22	0.00078	ENSG00000112308_ENST00000378119_C6orf62_mRNA	C6orf62	22	50	2628	2656	1e-07	5prime	.((((((((.((((((((((..........)))))))).)).)))))))).	2-8 no mismatches	strong	CDS	miR-24_C6orf62
A375	A1	369438_11	TGGCTCAGTTCAGCAGGAACAGAATTAAATGTGCAAAACCTGCTTGACTG	MIMAT0000080_MirBase_miR-24_microRNA	miR-24	1	22	1	22	0.00078	ENSG00000108107_ENST00000344063_RPL28_mRNA	RPL28	24	50	3821	3847	1.3e-06	5prime	.....(((((.((((((....................)))))).)))))	other	moderate	3'UTR	miR-24_RPL28
A375	A1	369442_11	TGGCTCAGTTCAGCAGGAACAGCCCTTTTCCTGCACCCTGAGCCCTTCAC	MIMAT0000080_MirBase_miR-24_microRNA	miR-24	1	22	1	22	0.00078	ENSG00000165271_ENST00000297990_NOL6_mRNA	NOL6	22	50	2732	2760	1e-07	5prime	.(((((((....(((((((.((...)).)))))))...)))))))......	2-8 no mismatches	strong	CDS	miR-24_NOL6
A375	A1	369443_11	TGGCTCAGTTCAGCAGGAACAGTACTGGGGGAATGTAGCCCTTGTGCTCC	MIMAT0000080_MirBase_miR-24_microRNA	miR-24	1	22	1	22	0.00078	ENSG00000205352_ENST00000429243_PRR13_mRNA	PRR13	22	50	682	710	1e-07	5prime	.((((((.(((..(((..((..)).)))..))).)).))))..........	2-7 no mismatches	moderate	3'UTR	miR-24_PRR13
A375	A1	369444_11	TGGCTCAGTTCAGCAGGAACAGTTAATCTCACTGCTTAATGAGCCCAACA	MIMAT0000080_MirBase_miR-24_microRNA	miR-24	1	22	1	22	0.00078	ENSG00000107341_ENST00000263228_UBE2R2_mRNA	UBE2R2	24	50	571	597	1.3e-06	5prime	.((((((.((.(((((((.........)).))))).)))))))).....	2-7 no mismatches	strong	CDS	miR-24_UBE2R2
A375	A1	369569_11	TGGGGCGGAGCTTCCGGAAGAGGAAGCGGACCCGCCCCACCAAG	MIMAT0015058_MirBase_miR-3180-3p_microRNA	miR-3180-3p	1	18	1	18	0.1	ENSG00000108107_ENST00000344063_RPL28_mRNA	RPL28	17	44	420	447	2.8e-07	5prime	((((((((.((((((........))))))....)))))))).....	2-8 no mismatches	moderate	5'UTR	miR-3180-3p_RPL28
A375	A1	369884_11	TGTGCAAATCTATGCAAAACTGATTTATCGCAGCTTTGCACATAAACCTG	MIMAT0000073_MirBase_miR-19a_microRNA	miR-19a	1	23	1	23	0.00022	ENSG00000149639_ENST00000237536_C20orf117_mRNA	C20orf117	24	50	6934	6960	1.3e-06	5prime	((((((((....(((..............)))..))))))))........	2-8 no mismatches	weak	3'UTR	miR-19a_C20orf117
A375	A1	370294_11	TTCACAGTGGCTAAGTTCCGAAATATAGGAACTTAAATAATGTGAAACTG	MIMAT0000084_MirBase_miR-27a_microRNA	miR-27a	1	20	1	20	0.01	ENSG00000104067_ENST00000346128_TJP1_mRNA	TJP1	20	50	5704	5734	7.8e-09	5prime	((((((.((..((((((((.........))))))))..)).))))))....	2-8 one mismatch	strong	CDS-3'UTR	miR-27a_TJP1
A375	A1	370298_11	TTCACAGTGGCTAAGTTCCGACACTTAAACGGAACTTGCCTG	MIMAT0000084_MirBase_miR-27a_microRNA	miR-27a	1	20	1	20	0.0069	ENSG00000124214_ENST00000360426_STAU1_mRNA	STAU1	22	42	700	720	0.0019	5prime	........(((.((((((((........)))))))))))..	other	strong	CDS	miR-27a_STAU1
A375	A1	370312_11	TTCACAGTGGCTAAGTTCCGCTTCTTCTCACGGAACATAACATCTG	MIMAT0000084_MirBase_miR-27a_microRNA	miR-27a	1	21	1	21	0.0024	ENSG00000137575_ENST00000523483_SDCBP_mRNA	SDCBP	23	46	2267	2290	5.1e-05	5prime	....(((((..((.((((((.........)))))).)).)).)))	other	strong	CDS	miR-27a_SDCBP
A375	A1	370321_11	TTCACAGTGGCTAAGTTCCGTTCACTTAAACGGAACTTGCCTG	MIMAT0000084_MirBase_miR-27a_microRNA	miR-27a	1	20	1	20	0.0073	ENSG00000124214_ENST00000360426_STAU1_mRNA	STAU1	23	43	700	720	0.002	5prime	........(((.((((((((........)))))))))))..	other	strong	CDS	miR-27a_STAU1
A375	A1	371374_10	AAAAGCTGGGTTGAGAGGGCGAATTCACTAACATGCCCTCTC	MIMAT0000510_MirBase_miR-320a_microRNA	miR-320a	1	22	1	22	0.00053	ENSG00000244405_ENST00000306376_ETV5_mRNA	ETV5	24	42	2879	2897	0.025	5prime	............(((((((((...........)))))))))	other	strong	3'UTR	miR-320a_ETV5
A375	A1	371378_10	AAAAGCTGGGTTGAGAGGGCGATCCCCTCTCTCCAGCCCAGCTTCAACCC	MIMAT0000510_MirBase_miR-320a_microRNA	miR-320a	1	22	1	22	0.00078	ENSG00000116580_ENST00000271883_GON4L_mRNA	GON4L	24	50	3190	3216	1.3e-06	5prime	..(((((((((((((((((....)))))))...))))))))))......	2-8 one mismatch	strong	CDS	miR-320a_GON4L
A375	A1	371384_10	AAAAGCTGGGTTGAGAGGGCGCTTCATCCCTCTCAAGTAATGGCTCAGCT	MIMAT0000510_MirBase_miR-320a_microRNA	miR-320a	1	21	1	21	0.0028	ENSG00000115268_ENST00000233609_RPS15_mRNA	RPS15	20	50	480	510	7.8e-09	5prime	...((((((((((((((((..........)))))))).......))))))))	2-8 two mismatches	strong	CDS-3'UTR	miR-320a_RPS15
A375	A1	372902_10	AACATTCAACGCTGTCGGTGCTTCCACTTTGCCGACAGTAAACAGAATGT	MIMAT0000256_MirBase_miR-181a_microRNA	miR-181a	1	20	1	20	0.01	ENSG00000130723_ENST00000357304_BAT2L_mRNA	BAT2L	20	50	6459	6489	7.8e-09	5prime	.((((((...(((((((((............))))))))).....))))))	2-7 no mismatches	strong	CDS	miR-181a_BAT2L
A375	A1	373003_10	AACCCGTAGATCCGAACTTGTGATTCATCAAGTTCGACACTGGTAACC	MIMAT0000098_MirBase_miR-100_microRNA	miR-100	1	22	1	22	0.00072	ENSG00000198034_ENST00000316084_RPS4X_mRNA	RPS4X	24	48	619	643	1.5e-05	5prime	.(((.((.....((((((((.......))))))))..)).)))....	2-8 two mismatches	moderate	CDS	miR-100_RPS4X
A375	A1	373004_10	AACCCGTAGATCCGAACTTGTGATTCATCAAGTTCGACACTGGTAACCTG	MIMAT0000098_MirBase_miR-100_microRNA	miR-100	1	22	1	22	0.00078	ENSG00000198034_ENST00000316084_RPS4X_mRNA	RPS4X	24	50	619	645	1.3e-06	5prime	.(((.((.....((((((((.......))))))))..)).)))......	2-8 two mismatches	moderate	CDS	miR-100_RPS4X
A375	A1	373005_10	AACCCGTAGATCCGAACTTGTGATTTCATCAAGTTCGACACTGGTAAC	MIMAT0000098_MirBase_miR-100_microRNA	miR-100	1	22	1	22	0.00072	ENSG00000198034_ENST00000316084_RPS4X_mRNA	RPS4X	21	48	615	642	3.3e-07	5prime	.(((.((.....((((((((...........))))))))..)).)))...	2-8 two mismatches	moderate	CDS	miR-100_RPS4X
A375	A1	373017_10	AACCCGTAGATCCGAACTTGTGTATTTCATCAAGTTCGACACTGGTAACC	MIMAT0000098_MirBase_miR-100_microRNA	miR-100	1	22	1	22	0.00078	ENSG00000198034_ENST00000316084_RPS4X_mRNA	RPS4X	24	50	617	643	1.3e-06	5prime	.(((.((.....((((((((.........))))))))..)).)))....	2-8 two mismatches	moderate	CDS	miR-100_RPS4X
A375	A1	374011_10	AACTGGCCCTCAAAGTCCCGAACATGGACTTGGCGGTCAGTAACCTG	MIMAT0002819_MirBase_miR-193b_microRNA	miR-193b	1	20	1	20	0.0089	ENSG00000066697_ENST00000395067_C9orf30_mRNA	C9orf30	20	47	1152	1179	3.2e-07	5prime	.(((((((.((.((((((........)))))))).)))))))......	2-8 no mismatches	moderate	3'UTR	miR-193b_C9orf30
A375	A1	374724_10	AAGCTGCCAGTTGAAGAACTGTCTTCAAAAGGCAGCTCTCC	MIMAT0000077_MirBase_miR-22_microRNA	miR-22	1	22	1	22	0.0005	ENSG00000188846_ENST00000338970_RPL14_mRNA	RPL14	23	41	457	475	0.023	5prime	.(((((((..((((((......))))))..)))))))....	2-8 no mismatches	moderate	CDS	miR-22_RPL14
A375	A1	374725_10	AAGCTGCCAGTTGAAGAACTGTTACTTCATGGCAGCTATCCCAC	MIMAT0000077_MirBase_miR-22_microRNA	miR-22	1	22	1	22	0.0006	ENSG00000070756_ENST00000318607_PABPC1_mRNA	PABPC1	21	44	2349	2372	4.6e-05	5prime	.((((((((..((((((((...))).))))))))))))).......	2-8 no mismatches	strong	CDS	miR-22_PABPC1
A375	A1	374727_10	AAGCTGCCAGTTGAAGAACTGTTTTACTTCATGGCAGCTATCCCA	MIMAT0000077_MirBase_miR-22_microRNA	miR-22	1	22	1	22	0.00063	ENSG00000070756_ENST00000318607_PABPC1_mRNA	PABPC1	24	45	2350	2371	0.00063	5prime	.((((((((..(((((.........)))))))))))))......	2-8 no mismatches	moderate	CDS	miR-22_PABPC1
A375	A1	374728_10	AAGCTGCCAGTTGAAGAACTGTTTTACTTCATGGCAGCTATCCCAC	MIMAT0000077_MirBase_miR-22_microRNA	miR-22	1	22	1	22	0.00066	ENSG00000070756_ENST00000318607_PABPC1_mRNA	PABPC1	24	46	2350	2372	0.00018	5prime	.((((((((..(((((.........))))))))))))).......	2-8 no mismatches	moderate	CDS	miR-22_PABPC1
A375	A1	375743_10	AATGGCGCCACTAGGGTTGTGTTATCTACTCTATTTACACTCCCAAATAG	MIMAT0003322_MirBase_miR-652_microRNA	miR-652	1	21	1	21	0.0028	ENSG00000090905_ENST00000395799_TNRC6A_mRNA	TNRC6A	23	50	6210	6237	3.6e-07	5prime	.............(((..(((...............))).)))......	other	moderate	3'UTR	miR-652_TNRC6A
A375	A1	376463_10	ACATTGCCAGGGATTTCCAATCCCCAACAATGTGAAAACG	MIMAT0000078_MirBase_miR-23a_microRNA	miR-23a	1	18	4	21	0.079	ENSG00000188229_ENST00000340384_TUBB2C_mRNA	TUBB2C	20	40	1181	1201	0.0017	5prime	((((((...(((((....)))))...)))))).......	2-8 two mismatches	moderate	CDS	miR-23a_TUBB2C
A375	A1	379000_10	ACTGCAGTGAAGGCACTTGTAGAAACAGCTTTCAAGTGCCTTTCTGCAGT	MIMAT0000071_MirBase_miR-17*_microRNA	miR-17*	1	22	1	22	0.00078	ENSG00000026025_ENST00000224237_VIM_mRNA	VIM	21	50	1612	1641	2.8e-08	5prime	(((((((.(((((((((((.((........))..))))))))))))))))))	2-7 no mismatches	strong	3'UTR	miR-17*_VIM
A375	A1	379495_10	AGAGGTAGTAGGTTGCATAGTTAACCTACCTCATCCTCCTG	MIMAT0000065_MirBase_let-7d_microRNA	let-7d	1	22	1	22	0.0005	ENSG00000172053_ENST00000306125_QARS_mRNA	QARS	23	41	2680	2698	0.023	5prime	.((((..(((((((........))))))).....))))...	2-8 two mismatches	moderate	CDS	let-7d_QARS
A375	A1	379687_10	AGCAGCATTGTACAGGGCTATGAACCCACAAGCCCTACCCGTGCTGGGGC	MIMAT0000101_MirBase_miR-103_microRNA	miR-103	1	23	1	23	0.00022	ENSG00000126107_ENST00000372172_HECTD3_mRNA	HECTD3	24	50	2847	2873	1.3e-06	5prime	..((((((.((..((((((...........))))))))..))))))....	2-8 one mismatch	moderate	3'UTR	miR-103_HECTD3
A375	A1	379693_10	AGCAGCATTGTACAGGGCTATGCACAATTGTCCCTGAAAATGCTGCACAT	MIMAT0000101_MirBase_miR-103_microRNA	miR-103	1	22	1	22	0.00078	ENSG00000100697_ENST00000343455_DICER1_mRNA	DICER1	22	50	3612	3640	1e-07	5prime	.((((((((...(((((.((.........)).)))))..))))))))....	2-8 no mismatches	moderate	CDS	miR-103_DICER1
A375	A1	380319_10	AGCTACATTGTCTGCTGGAAAATACAGCAGAAGAAGTAGCAGG	MIMAT0000278_MirBase_miR-221_microRNA	miR-221	1	18	1	18	0.094	ENSG00000168092_ENST00000304808_PAFAH1B2_mRNA	PAFAH1B2	18	43	424	449	3.4e-06	5prime	.(((((.((.(((((((........))))))).)).)))))...	2-8 one mismatch	moderate	CDS	miR-221_PAFAH1B2
A375	A1	380320_10	AGCTACATTGTCTGCTGGGACATTTACCAGCAAACATGTAGCAATCTG	MIMAT0000278_MirBase_miR-221_microRNA	miR-221	1	19	1	19	0.034	ENSG00000122376_ENST00000298784_FAM35A_mRNA	FAM35A	21	48	3229	3256	3.3e-07	5prime	.((((((.(((.((((((.......)))))).)))))))))......	2-7 no mismatches	strong	3'UTR	miR-221_FAM35A
A375	A1	380371_10	AGCTGCCAGTTGAAGAACTGTCACCTCCTTCAGGTTACTTCATGGCAGCT	MIMAT0000077_MirBase_miR-22_microRNA	miR-22	1	21	2	22	0.0028	ENSG00000070756_ENST00000318607_PABPC1_mRNA	PABPC1	22	50	2337	2365	1e-07	5prime	((((((((..(((((((((.............)))).)))))))))))))	2-8 no mismatches	strong	CDS	miR-22_PABPC1
A375	A1	380611_10	AGGCAAGATGCTGGCATAGAAAAGCAGCCAGCATGCTTGCCTAACTAACA	MIMAT0000089_MirBase_miR-31_microRNA	miR-31	1	19	1	19	0.036	ENSG00000205730_ENST00000381440_ITPRIPL2_mRNA	ITPRIPL2	19	50	2886	2917	2.2e-09	5prime	(((((((((((((((............)))))))).)))))))........	2-8 no mismatches	moderate	3'UTR	miR-31_ITPRIPL2
A375	A1	380614_10	AGGCAAGATGCTGGCATAGCTTTGCCACGTCTTGCCATTCAGCTGC	MIMAT0000089_MirBase_miR-31_microRNA	miR-31	1	21	1	21	0.0024	ENSG00000095319_ENST00000372577_NUP188_mRNA	NUP188	19	46	2617	2644	3e-07	5prime	.(((((((((.(((((.(((.))).))))))))))))))..........	2-8 no mismatches	strong	CDS	miR-31_NUP188
A375	A1	382454_10	ATATAATACAACCTGCTAAGTCTTGCAGGACTACATTATAAATTTATAAG	MIMAT0004955_MirBase_miR-374b_microRNA	miR-374b	1	21	1	21	0.0028	ENSG00000197329_ENST00000358912_PELI1_mRNA	PELI1	20	50	1710	1740	7.8e-09	5prime	.((((((....(((((..........))))).....))))))..........	2-7 no mismatches	moderate	3'UTR	miR-374b_PELI1
A375	A1	382576_10	ATCACATTGCCAGGGATTTCCAACTAATCCCTGAATATCTGAACTTCATT	MIMAT0000078_MirBase_miR-23a_microRNA	miR-23a	1	21	1	21	0.0028	ENSG00000080824_ENST00000216281_HSP90AA1_mRNA	HSP90AA1	24	50	1319	1345	1.3e-06	5prime	.(((.((...((((((((.....))))))))...)).)))........	2-8 two mismatches	moderate	CDS	miR-23a_HSP90AA1
A375	A1	382577_10	ATCACATTGCCAGGGATTTCCAATAAACCCTACAAATGTGAAAAATG	MIMAT0000078_MirBase_miR-23a_microRNA	miR-23a	1	21	1	21	0.0025	ENSG00000196268_ENST00000392288_ZNF493_mRNA	ZNF493	25	47	3132	3154	0.00019	5prime	.(((((((...((((.........))))...)))))))......	2-8 no mismatches	weak	3'UTR	miR-23a_ZNF493
A375	A1	382580_10	ATCACATTGCCAGGGATTTCCAATACCTGGAAATGTGAATCTG	MIMAT0000078_MirBase_miR-23a_microRNA	miR-23a	1	21	1	21	0.002	ENSG00000184007_ENST00000344035_PTP4A2_mRNA	PTP4A2	24	43	1556	1575	0.0073	5prime	.(((((((.(((((.........))))).))))))).....	2-8 no mismatches	moderate	3'UTR	miR-23a_PTP4A2
A375	A1	382581_10	ATCACATTGCCAGGGATTTCCAATACTTCCCAAAAATGTGAACC	MIMAT0000078_MirBase_miR-23a_microRNA	miR-23a	1	21	1	21	0.0021	ENSG00000173473_ENST00000254480_SMARCC1_mRNA	SMARCC1	24	44	1271	1291	0.0021	5prime	.(((((((....((((.........))))...)))))))...	2-8 no mismatches	weak	CDS	miR-23a_SMARCC1
A375	A1	382587_10	ATCACATTGCCAGGGATTTCCAATCTTTTTCCCTGGCAAATGTGACATCT	MIMAT0000078_MirBase_miR-23a_microRNA	miR-23a	1	21	1	21	0.0028	ENSG00000006831_ENST00000357103_ADIPOR2_mRNA	ADIPOR2	25	50	1256	1281	4.7e-06	5prime	.(((((((((((((((..........)))))))))).))))).....	2-8 no mismatches	moderate	CDS	miR-23a_ADIPOR2
A375	A1	382602_10	ATCACATTGCCAGGGATTTCCATATTTTCTCCCTGGAAATGTGAAAACTG	MIMAT0000078_MirBase_miR-23a_microRNA	miR-23a	1	21	1	21	0.0028	ENSG00000136874_ENST00000259400_STX17_mRNA	STX17	24	50	1275	1301	1.3e-06	5prime	.(((((((.(((((((...........))))))).)))))))......	2-8 no mismatches	moderate	3'UTR	miR-23a_STX17
A375	A1	382603_10	ATCACATTGCCAGGGATTTCCATCCCCAACAATGTGAAAACGA	MIMAT0000078_MirBase_miR-23a_microRNA	miR-23a	1	21	1	21	0.002	ENSG00000188229_ENST00000340384_TUBB2C_mRNA	TUBB2C	22	42	1181	1201	0.002	5prime	.((((((((...(((((....)))))...)))))))).....	2-8 no mismatches	moderate	CDS	miR-23a_TUBB2C
A375	A1	382608_10	ATCACATTGCCAGGGATTTCCATTAAATCCCTTTATGCAAATGTGACACT	MIMAT0000078_MirBase_miR-23a_microRNA	miR-23a	1	21	1	21	0.0028	ENSG00000103342_ENST00000434724_GSPT1_mRNA	GSPT1	23	50	2828	2855	3.6e-07	5prime	.(((((((((.((((((((....))))))))....)))).)))))....	2-8 no mismatches	strong	3'UTR	miR-23a_GSPT1
A375	A1	382621_10	ATCACATTGCCAGGGATTTCCTTTTTCCCTGGCAAATGTGACATCTG	MIMAT0000078_MirBase_miR-23a_microRNA	miR-23a	1	21	1	21	0.0025	ENSG00000006831_ENST00000357103_ADIPOR2_mRNA	ADIPOR2	21	47	1256	1282	1.1e-06	5prime	.(((((((((((((((..........)))))))))).)))))......	2-8 no mismatches	moderate	CDS	miR-23a_ADIPOR2
A375	A1	384378_10	CAAAGTGCTGTTCGTGCAGGTAGATCTTCCAATTAATTAGTAAGGATTCA	MIMAT0000093_MirBase_miR-93_microRNA	miR-93	1	23	1	23	0.00022	ENSG00000101966_ENST00000355640_XIAP_mRNA	XIAP	22	50	2965	2993	1e-07	5prime	.........((((.(((........................))).))))...	other	moderate	3'UTR	miR-93_XIAP
A375	A1	384379_10	CAAAGTGCTGTTCGTGCAGGTAGATTTACCCCTGCGCTAGAGTAAGCACT	MIMAT0000093_MirBase_miR-93_microRNA	miR-93	1	23	1	23	0.00022	ENSG00000124201_ENST00000396105_ZNFX1_mRNA	ZNFX1	21	50	6463	6492	2.8e-08	5prime	...((((((.((.(((((((.............))))))).))....))))))	2-8 two mismatches	strong	3'UTR	miR-93_ZNFX1
A375	A1	384387_10	CAAAGTGCTTACAGTGCAGACTACATCCACTGGCACTTTATCTACAACAA	MIMAT0000070_MirBase_miR-17_microRNA	miR-17	1	19	1	19	0.036	ENSG00000047410_ENST00000367478_TPR_mRNA	TPR	19	50	7029	7060	2.2e-09	5prime	.((((((((...((((............))))))))))))...........	2-8 no mismatches	moderate	CDS	miR-17_TPR
A375	A1	384390_10	CAAAGTGCTTACAGTGCAGCCTTTTTTGCACTGAACATAAGCACTTTAT	MIMAT0000070_MirBase_miR-17_microRNA	miR-17	1	19	1	19	0.035	ENSG00000072121_ENST00000347230_ZFYVE26_mRNA	ZFYVE26	19	49	9396	9426	7.5e-09	5prime	.(((((((((((((((((.........)))))))....))))))))))..	2-8 no mismatches	strong	3'UTR	miR-17_ZFYVE26
A375	A1	384391_10	CAAAGTGCTTACAGTGCAGGTAGAAATATCATGCCTCAGCACTGTCACTT	MIMAT0000070_MirBase_miR-17_microRNA	miR-17	1	23	1	23	0.00022	ENSG00000158615_ENST00000367188_PPP1R15B_mRNA	PPP1R15B	25	50	3486	3511	4.7e-06	5prime	..(((((...((((((((((((........)))))..))))))))))))	2-8 two mismatches	strong	3'UTR	miR-17_PPP1R15B
A375	A1	384392_10	CAAAGTGCTTACAGTGCAGGTAGCCTCAGCACTGTCACTTTTAAAACC	MIMAT0000070_MirBase_miR-17_microRNA	miR-17	1	23	1	23	0.0002	ENSG00000158615_ENST00000367188_PPP1R15B_mRNA	PPP1R15B	23	48	3494	3519	4.3e-06	5prime	.((((((...(((((((((((..))))..))))))))))))).......	2-7 no mismatches	strong	3'UTR	miR-17_PPP1R15B
A375	A1	384395_10	CAAAGTGCTTACAGTGCAGTACTTAATGCCACTGAACTGTACACTTTAAA	MIMAT0000070_MirBase_miR-17_microRNA	miR-17	1	19	1	19	0.036	ENSG00000198042_ENST00000360128_MAK16_mRNA	MAK16	19	50	3827	3858	2.2e-09	5prime	.((((((..((((((.(((.............))).))))))))))))...	2-7 no mismatches	strong	3'UTR	miR-17_MAK16
A375	A1	384867_10	CACGCTCATGCACACACCCACAAATGTGTGTGTGTGCTCAGGCAATTATT	MIMAT0003239_MirBase_miR-574-3p_microRNA	miR-574-3p	1	22	1	22	0.00078	ENSG00000164104_ENST00000296503_HMGB2_mRNA	HMGB2	23	50	1532	1559	3.6e-07	5prime	...(((...((((((((.((((..)))).))))))))...))).......	other	strong	3'UTR	miR-574-3p_HMGB2
A375	A1	389973_10	CCTGAGACCCTAACTTGTGACGAGCTCAGGGAGGACAG	MIMAT0000423_MirBase_miR-125b_microRNA	miR-125b	1	20	3	22	0.0053	ENSG00000167674_ENST00000301284_AC011498-2_mRNA	AC011498-2	19	36	1207	1224	0.068	5prime	((((((.......(((((...)))))))))))......	2-8 two mismatches	moderate	unknown	miR-125b_AC011498-2
A375	A1	390686_10	CGCATCCCCTAGGGCATTGAACTCCCAGTGGGATGCCCTACCCTG	MIMAT0000761_MirBase_miR-324-5p_microRNA	miR-324-5p	1	19	1	19	0.029	ENSG00000148737_ENST00000369397_TCF7L2_mRNA	TCF7L2	17	45	3126	3154	8e-08	5prime	.(((((((((.(((............))))).))))))).........	2-8 no mismatches	moderate	3'UTR	miR-324-5p_TCF7L2
A375	A1	397012_10	GCAGTCCATGGGCATATACACTCATTCTCATAATCGCCCACGGACTTACA	MIMAT0004784_MirBase_miR-455-3p_microRNA	miR-455-3p	1	21	1	21	0.0028	ENSG00000198886_ENST00000361381_MT-ND4_mRNA	MT-ND4	22	50	938	966	4.7e-06	5prime	..(((((.(((((......................))))).)))))....	2-8 two mismatches	moderate	unknown	miR-455-3p_MT-ND4
A375	A1	401208_10	TAAAGTGCTGACAGTGCAGATACTCATATGCATGTAGTCACTTTATAAG	MIMAT0000680_MirBase_miR-106b_microRNA	miR-106b	1	21	1	21	0.0027	ENSG00000110092_ENST00000227507_CCND1_mRNA	CCND1	23	49	1664	1690	1.2e-06	5prime	((((((((((...(((((.........))))).))).)))))))....	2-8 no mismatches	moderate	3'UTR	miR-106b_CCND1
A375	A1	401217_10	TAAAGTGCTTATAGTGCAGGTAACTCATATGCATGTAGTCACTTTATAAG	MIMAT0000075_MirBase_miR-20a_microRNA	miR-20a	1	22	1	22	0.00078	ENSG00000110092_ENST00000227507_CCND1_mRNA	CCND1	24	50	1664	1690	1.3e-06	5prime	(((((((((....(((((.((....)).)))))..)).)))))))....	2-8 no mismatches	moderate	3'UTR	miR-20a_CCND1
A375	A1	401220_10	TAAAGTGCTTATAGTGCAGGTAGATCTTCCAATTAATTAGTAAGGATTCA	MIMAT0000075_MirBase_miR-20a_microRNA	miR-20a	1	23	1	23	0.00022	ENSG00000101966_ENST00000355640_XIAP_mRNA	XIAP	22	50	2965	2993	1e-07	5prime	.....((((..((((..((((....))))....))))...))))........	other	strong	3'UTR	miR-20a_XIAP
A375	A1	401221_10	TAAAGTGCTTATAGTGCAGGTAGATTACCCCTGCGCTAGAGTAAGCACTT	MIMAT0000075_MirBase_miR-20a_microRNA	miR-20a	1	23	1	23	0.00022	ENSG00000124201_ENST00000396105_ZNFX1_mRNA	ZNFX1	25	50	6468	6493	4.7e-06	5prime	..((((((((((((((((((........)))))))))...)))))))))	2-8 one mismatch	strong	3'UTR	miR-20a_ZNFX1
A375	A1	401459_10	TAAGGTGCATCTAGTGCAGATAGCTAACAACATCTGCACAGCACCTTAC	MIMAT0000072_MirBase_miR-18a_microRNA	miR-18a	1	23	1	23	0.00021	ENSG00000160131_ENST00000330374_VMA21_mRNA	VMA21	20	49	4328	4357	2.7e-08	5prime	((((((((.....((((((((..............)))))))).)))))))).	2-8 no mismatches	moderate	3'UTR	miR-18a_VMA21
A375	A1	401635_10	TACCACAGGGTAGAACCACGAATTCTGGTTCATACTGTGGTCCCTTG	MIMAT0004597_MirBase_miR-140-3p_microRNA	miR-140-3p	1	20	1	20	0.0089	ENSG00000173473_ENST00000254480_SMARCC1_mRNA	SMARCC1	20	47	5379	5406	3.2e-07	5prime	.(((((((.((.((((((........)))))))).)))))))......	2-8 no mismatches	moderate	3'UTR	miR-140-3p_SMARCC1
A375	A1	401946_10	TAGCACCATTTGAAATCAGACTTCATAATGGTGCTTTCAAACAG	MIMAT0000100_MirBase_miR-29b_microRNA	miR-29b	1	19	1	19	0.028	ENSG00000119772_ENST00000321117_DNMT3A_mRNA	DNMT3A	19	44	3828	3853	3.6e-06	5prime	.(((((((((((((.((..)).)))).))))))))).........	2-8 no mismatches	moderate	3'UTR	miR-29b_DNMT3A
A375	A1	401950_10	TAGCACCATTTGAAATCAGATGGTGCTAATTTCACG	MIMAT0000100_MirBase_miR-29b_microRNA	miR-29b	1	19	1	19	0.016	ENSG00000165671_ENST00000354179_NSD1_mRNA	NSD1	19	36	11181	11198	0.058	5prime	((((((((((.........))))))))))........	2-8 no mismatches	weak	3'UTR	miR-29b_NSD1
A375	A1	401951_10	TAGCACCATTTGAAATCAGATTGGTGCTAATACGGGGGACCAAG	MIMAT0000100_MirBase_miR-29b_microRNA	miR-29b	1	19	1	19	0.028	ENSG00000198018_ENST00000370489_ENTPD7_mRNA	ENTPD7	18	44	2207	2233	9.9e-07	5prime	((((((((.((.........)).))))))))...............	2-8 no mismatches	weak	3'UTR	miR-29b_ENTPD7
A375	A1	401980_10	TAGCAGCACATCATGGTTTACAAAAACCATGAAGCTGCTACATG	MIMAT0000417_MirBase_miR-15b_microRNA	miR-15b	1	22	1	22	0.0006	ENSG00000152944_ENST00000282892_MED21_mRNA	MED21	23	44	317	338	0.0006	5prime	(((((((...(((((((((....))))))))).)))))))....	2-7 no mismatches	strong	CDS	miR-15b_MED21
A375	A1	401989_10	TAGCAGCACGTAAATATTGAATGCTGCTAAAAACAAGAGTG	MIMAT0000069_MirBase_miR-16_microRNA	miR-16	1	19	1	19	0.023	ENSG00000166441_ENST00000314138_RPL27A_mRNA	RPL27A	18	41	629	652	0.0018	5prime	((((((((...............))))))))............	2-8 no mismatches	absent	CDS	miR-16_RPL27A
A375	A1	401990_10	TAGCAGCACGTAAATATTGAATGCTGCTAAAAACAAGG	MIMAT0000069_MirBase_miR-16_microRNA	miR-16	1	19	1	19	0.019	ENSG00000166441_ENST00000314138_RPL27A_mRNA	RPL27A	18	37	629	648	0.0053	5prime	((((((((...............))))))))........	2-8 no mismatches	absent	CDS	miR-16_RPL27A
A375	A1	401991_10	TAGCAGCACGTAAATATTGAATGCTGCTAAAAACAAGTG	MIMAT0000069_MirBase_miR-16_microRNA	miR-16	1	19	1	19	0.02	ENSG00000166441_ENST00000314138_RPL27A_mRNA	RPL27A	18	37	629	648	0.0057	5prime	((((((((...............))))))))........	2-8 no mismatches	absent	CDS	miR-16_RPL27A
A375	A1	401995_10	TAGCAGCACGTAAATATTGCATGCTGCTTATATCCG	MIMAT0000069_MirBase_miR-16_microRNA	miR-16	1	19	1	19	0.016	ENSG00000158864_ENST00000367993_NDUFS2_mRNA	NDUFS2	18	36	1113	1131	0.016	5prime	.(((((((.(((.......))).)))))))........	2-8 no mismatches	weak	CDS	miR-16_NDUFS2
A375	A1	401999_10	TAGCAGCACGTAAATATTGCTGCTGCTTCTCTTACTCG	MIMAT0000069_MirBase_miR-16_microRNA	miR-16	1	19	1	19	0.019	ENSG00000124783_ENST00000244763_SSR1_mRNA	SSR1	17	38	106	127	0.00041	5prime	.(((((((.((((......)))))))))))...........	2-8 no mismatches	weak	CDS	miR-16_SSR1
A375	A1	402000_10	TAGCAGCACGTAAATATTGCTTCTGATTTAGCAATGCTGTGAATAAAAAG	MIMAT0000069_MirBase_miR-16_microRNA	miR-16	1	19	1	19	0.036	ENSG00000159216_ENST00000344691_RUNX1_mRNA	RUNX1	18	50	3269	3301	6e-10	5prime	..((((((............................))))))..........	2-8 one mismatch	absent	unknown	miR-16_RUNX1
A375	A1	402005_10	TAGCAGCACGTAAATATTGTCTTGCTGCTAATATCAACG	MIMAT0000069_MirBase_miR-16_microRNA	miR-16	1	19	1	19	0.02	ENSG00000084093_ENST00000309042_REST_mRNA	REST	19	39	3037	3057	0.0016	5prime	((((((((...............)))))))).........	2-8 no mismatches	absent	CDS	miR-16_REST
A375	A1	402481_10	TATTGCACTTGTCCCGGCCTGACTCTGGTCTGGACTTCTGGTGCAATATA	MIMAT0000092_MirBase_miR-92a_microRNA	miR-92a	1	21	1	21	0.0028	ENSG00000011258_ENST00000405860_MBTD1_mRNA	MBTD1	20	50	986	1016	7.8e-09	5prime	(((((((((.((((.((((.........)))).))))....)))))))))..	2-8 no mismatches	strong	unknown	miR-92a_MBTD1
A375	A1	402487_10	TATTGCACTTGTCCCGGCCTGCTCAGCCGGGATACCTATGAGTGCACCTG	MIMAT0000092_MirBase_miR-92a_microRNA	miR-92a	1	21	1	21	0.0028	ENSG00000134250_ENST00000256646_NOTCH2_mRNA	NOTCH2	20	50	588	618	7.8e-09	5prime	...(((((((((((((((.........))))))))......)))))))....	2-8 two mismatches	strong	CDS	miR-92a_NOTCH2
A375	A1	402504_10	TATTGCACTTGTCCCGGCCTGTAATGCTGCTAAAAACAAG	MIMAT0000092_MirBase_miR-92a_microRNA	miR-92a	1	22	1	22	0.00047	ENSG00000166441_ENST00000314138_RPL27A_mRNA	RPL27A	23	40	631	648	0.079	5prime	.......(((((..((((.......))))......)))))	other	moderate	CDS	miR-92a_RPL27A
A375	A1	402566_10	TATTGCACTTGTCCCGGCCTGTTTTTTCTCACTCTTCCGGGTTG	MIMAT0000092_MirBase_miR-92a_microRNA	miR-92a	1	22	1	22	0.0006	ENSG00000065308_ENST00000182527_TRAM2_mRNA	TRAM2	23	44	6029	6050	0.0006	5prime	............(((((...................)))))...	other	moderate	3'UTR	miR-92a_TRAM2
A375	A1	402630_10	TCAAAGTGCTTACAGTGCAGCATCCATAGCACTGGTTACTTTGAACAAAT	MIMAT0000070_MirBase_miR-17_microRNA	miR-17	2	20	1	19	0.036	ENSG00000122565_ENST00000396386_CBX3_mRNA	CBX3	20	50	874	904	7.8e-09	5prime	(((((((....((((((...........))))))..))))))).......	2-8 two mismatches	moderate	3'UTR	miR-17_CBX3
A375	A1	403462_10	TCCCTGAGACCCTAACTTGCTTCTCTCAGGGAAAAACATG	MIMAT0000423_MirBase_miR-125b_microRNA	miR-125b	1	19	1	19	0.022	ENSG00000143384_ENST00000369026_MCL1_mRNA	MCL1	19	40	3720	3741	0.00047	5prime	(((((((((...............)))))))))........	2-8 no mismatches	weak	3'UTR	miR-125b_MCL1
A375	A1	403484_10	TCCCTGAGACCCTAACTTGTGAAACCCAATCTCAGGGAAAAG	MIMAT0000423_MirBase_miR-125b_microRNA	miR-125b	1	22	1	22	0.00053	ENSG00000018189_ENST00000381006_RUFY3_mRNA	RUFY3	23	42	2963	2982	0.0069	5prime	(((((((((....................)))))))))....	2-8 no mismatches	weak	3'UTR	miR-125b_RUFY3
A375	A1	403489_10	TCCCTGAGACCCTAACTTGTGAAATCTCAGGGAATCAAAGAA	MIMAT0000423_MirBase_miR-125b_microRNA	miR-125b	1	22	1	22	0.00053	ENSG00000162702_ENST00000367353_ZNF281_mRNA	ZNF281	23	40	762	779	0.089	5prime	(((((((((...............))))))))).......	2-8 no mismatches	weak	CDS	miR-125b_ZNF281
A375	A1	403498_10	TCCCTGAGACCCTAACTTGTGAATCCACAAATTCTCAGGAACCTACACCT	MIMAT0000423_MirBase_miR-125b_microRNA	miR-125b	1	22	1	22	0.00078	ENSG00000162496_ENST00000376223_DHRS3_mRNA	DHRS3	23	50	1237	1264	3.6e-07	5prime	..(((((((.....(.(((((....))))).))))))))...........	2-8 one mismatch	moderate	unknown	miR-125b_DHRS3
A375	A1	403501_10	TCCCTGAGACCCTAACTTGTGACAACCACACAACTCAGGGAA	MIMAT0000423_MirBase_miR-125b_microRNA	miR-125b	1	22	1	22	0.00053	ENSG00000162298_ENST00000377190_SYVN1_mRNA	SYVN1	23	42	2503	2522	0.0069	5prime	((((((((........(((((.......))))))))))))).	2-8 no mismatches	moderate	3'UTR	miR-125b_SYVN1
A375	A1	403503_10	TCCCTGAGACCCTAACTTGTGACACACTCTCAGGGAACCG	MIMAT0000423_MirBase_miR-125b_microRNA	miR-125b	1	22	1	22	0.00047	ENSG00000088888_ENST00000428216_MAVS_mRNA	MAVS	23	40	266	283	0.079	5prime	(((((((((..................)))))))))....	2-8 no mismatches	weak	CDS	miR-125b_MAVS
A375	A1	403506_10	TCCCTGAGACCCTAACTTGTGACCATCTTCTCAGGGATCTCACAG	MIMAT0000423_MirBase_miR-125b_microRNA	miR-125b	1	22	1	22	0.00063	ENSG00000167548_ENST00000301067_MLL2_mRNA	MLL2	23	45	488	510	0.00017	5prime	(((((((((...................)))))))))........	2-8 no mismatches	weak	CDS	miR-125b_MLL2
A375	A1	403512_10	TCCCTGAGACCCTAACTTGTGACTTCTCTCAGGGAAAAACATG	MIMAT0000423_MirBase_miR-125b_microRNA	miR-125b	1	22	1	22	0.00056	ENSG00000143384_ENST00000369026_MCL1_mRNA	MCL1	23	43	3721	3741	0.002	5prime	(((((((((.................)))))))))........	2-8 no mismatches	weak	3'UTR	miR-125b_MCL1
A375	A1	404302_10	TCGACCGGACCTCGACCGAGCTCGGTCTGAGGCCCCTCAGT	MIMAT0001340_MirBase_miR-423-3p_microRNA	miR-423-3p	19	41	1	23	0.00014	ENSG00000173915_ENST00000369825_USMG5_mRNA	USMG5	1	18	312	329	0.084	3prime	..((..((.(((((((((....))))).))))))..))...	other	strong	5'UTR	miR-423-3p_USMG5
A375	A1	404308_10	TCGACCGGACCTCGACCGTGAGGTAGTAGGTTGTATAG	MIMAT0000062_MirBase_let-7a_microRNA	let-7a	19	38	1	20	0.0053	ENSG00000173915_ENST00000369825_USMG5_mRNA	USMG5	1	18	312	329	0.068	3prime	.(((((..((((((....))))))....))))).....	other	moderate	5'UTR	let-7a_USMG5
A375	A1	405574_10	TCTTTGGTTATCTAGCTGTATGACATCAACACAGCAGACACCAAAAACCA	MIMAT0000441_MirBase_miR-9_microRNA	miR-9	1	23	1	23	0.00022	ENSG00000125534_ENST00000370179_PPDPF_mRNA	PPDPF	24	50	693	719	1.3e-06	5prime	..((((((..(((.(((((...........)))))))).)))))).....	2-8 one mismatch	moderate	3'UTR	miR-9_PPDPF
A375	A1	405804_10	TGAGGGGCAGAGAGCGAGACTCCTACCCCTCACAATCATG	MIMAT0004748_MirBase_miR-423-5p_microRNA	miR-423-5p	1	21	1	21	0.0017	ENSG00000198886_ENST00000361381_MT-ND4_mRNA	MT-ND4	18	40	212	234	0.00013	5prime	(((((((.((.(((.........))))).)))))))........	2-7 no mismatches	moderate	unknown	miR-423-5p_MT-ND4
A375	A1	405806_10	TGAGGGGCAGAGAGCGAGACTTTAACTGCCAGCCCCTCTCTTTCACCTG	MIMAT0004748_MirBase_miR-423-5p_microRNA	miR-423-5p	1	23	1	23	0.00021	ENSG00000108639_ENST00000225777_SYNGR2_mRNA	SYNGR2	24	49	776	801	4.5e-06	5prime	.(((((((.......................)))))))...........	2-8 no mismatches	absent	3'UTR	miR-423-5p_SYNGR2
A375	A1	405811_10	TGAGGGGCAGAGAGCGAGATGCCCCTCATTTACATAAATATTATACTAG	MIMAT0004748_MirBase_miR-423-5p_microRNA	miR-423-5p	1	19	1	19	0.035	ENSG00000212907_ENST00000361335_MT-ND4L_mRNA	MT-ND4L	19	49	1	31	7.5e-09	5prime	(((((((((...........))))))))).....................	2-8 no mismatches	weak	unknown	miR-423-5p_MT-ND4L
A375	A1	405832_10	TGAGGTAGTAAGTTGTATTGACAACAATACTACCTCACTACTACATCTG	MIMAT0000096_MirBase_miR-98_microRNA	miR-98	1	20	1	20	0.0097	ENSG00000137710_ENST00000343115_RDX_mRNA	RDX	20	49	3026	3055	2.7e-08	5prime	((((((((((.(((((.....)))))..))))))))))............	2-8 no mismatches	moderate	3'UTR	miR-98_RDX
A375	A1	405847_10	TGAGGTAGTAGATTGTATAGACCTACCTCTTCACCTACAG	MIMAT0000067_MirBase_let-7f_microRNA	let-7f	1	20	1	20	0.0061	ENSG00000184110_ENST00000331666_EIF3S8_mRNA	EIF3S8	20	40	2453	2473	0.0017	5prime	.(((((((...............)))))))...........	2-8 no mismatches	absent	CDS	let-7f_EIF3S8
A375	A1	405848_10	TGAGGTAGTAGATTGTATAGATAATCTACCTCACTTTCCCTG	MIMAT0000067_MirBase_let-7f_microRNA	let-7f	1	20	1	20	0.0069	ENSG00000229833_ENST00000456958_AC008763-1_mRNA	AC008763-1	20	42	57	79	0.00015	5prime	((((((...(((((((.....))))))))))))).........	2-8 two mismatches	moderate	CDS	let-7f_AC008763-1
A375	A1	405860_10	TGAGGTAGTAGATTGTATAGTTATTTAACCACAAACTACCTCTACTG	MIMAT0000067_MirBase_let-7f_microRNA	let-7f	1	22	1	22	0.00069	ENSG00000078618_ENST00000352171_NRD1_mRNA	NRD1	23	47	2485	2509	1.5e-05	5prime	.((((((((...((((..............)))))))))))).....	2-8 no mismatches	moderate	CDS	let-7f_NRD1
A375	A1	405970_10	TGAGGTAGTAGGTTGTATAGCCAACCAACCTAACCTCAAACTCCTG	MIMAT0000062_MirBase_let-7a_microRNA	let-7a	1	20	1	20	0.0085	ENSG00000101343_ENST00000377340_CRNKL1_mRNA	CRNKL1	20	46	2463	2489	1.1e-06	5prime	((((((..(((((((...........)))))))))))))........	2-8 two mismatches	moderate	CDS	let-7a_CRNKL1
A375	A1	405977_10	TGAGGTAGTAGGTTGTATAGTACAATCAAAACACACTACTACCTCTT	MIMAT0000062_MirBase_let-7a_microRNA	let-7a	1	21	1	21	0.0025	ENSG00000149948_ENST00000403681_HMGA2_mRNA	HMGA2	20	47	3643	3670	3.2e-07	5prime	.((((((((((..(((................)))..))))))))))..	2-8 no mismatches	moderate	3'UTR	let-7a_HMGA2
A375	A1	405979_10	TGAGGTAGTAGGTTGTATAGTACACCACTCGCTACCTCATTCG	MIMAT0000062_MirBase_let-7a_microRNA	let-7a	1	21	1	21	0.002	ENSG00000113369_ENST00000265138_ARRDC3_mRNA	ARRDC3	22	43	628	649	0.00056	5prime	(((((((((.(((.((.......)).))).)))))))))....	2-8 no mismatches	moderate	CDS	let-7a_ARRDC3
A375	A1	405985_10	TGAGGTAGTAGGTTGTATAGTCAACCTGCGCTACCTCAACCTG	MIMAT0000062_MirBase_let-7a_microRNA	let-7a	1	21	1	21	0.002	ENSG00000131409_ENST00000389201_LRRC4B_mRNA	LRRC4B	20	43	756	779	4.4e-05	5prime	(((((((((((((((........))))))..))))))))).....	2-8 no mismatches	moderate	CDS	let-7a_LRRC4B
A375	A1	406000_10	TGAGGTAGTAGGTTGTATAGTTAATCTCACAGCCCTCACCTACCTCAACC	MIMAT0000062_MirBase_let-7a_microRNA	let-7a	1	22	1	22	0.00078	ENSG00000077454_ENST00000310300_LRCH4_mRNA	LRCH4	23	50	387	414	3.6e-07	5prime	((((((((..((((((............)))))).....))))))))...	2-8 no mismatches	moderate	CDS	let-7a_LRCH4
A375	A1	406001_10	TGAGGTAGTAGGTTGTATAGTTACAACCACTTACCTCTTT	MIMAT0000062_MirBase_let-7a_microRNA	let-7a	1	22	1	22	0.00047	ENSG00000087502_ENST00000360150_ERGIC2_mRNA	ERGIC2	23	40	1230	1247	0.079	5prime	.(((((((..((((((......))))))..)))))))...	2-8 no mismatches	moderate	3'UTR	let-7a_ERGIC2
A375	A1	406003_10	TGAGGTAGTAGGTTGTATAGTTACCCAACATCTACCTCATTCCAGAA	MIMAT0000062_MirBase_let-7a_microRNA	let-7a	1	22	1	22	0.00069	ENSG00000173473_ENST00000254480_SMARCC1_mRNA	SMARCC1	23	46	621	644	5.3e-05	5prime	((((((((...((((..........))))..)))))))).......	2-8 no mismatches	weak	CDS	let-7a_SMARCC1
A375	A1	406004_10	TGAGGTAGTAGGTTGTATAGTTACCCAACATCTACCTCATTCCAGGAC	MIMAT0000062_MirBase_let-7a_microRNA	let-7a	1	22	1	22	0.00072	ENSG00000173473_ENST00000254480_SMARCC1_mRNA	SMARCC1	23	45	621	643	0.0002	5prime	((((((((...((((..........))))..))))))))......	2-8 no mismatches	weak	CDS	let-7a_SMARCC1
A375	A1	406007_10	TGAGGTAGTAGGTTGTATAGTTATACAATCAAAACACACTACTACCTCTT	MIMAT0000062_MirBase_let-7a_microRNA	let-7a	1	22	1	22	0.00078	ENSG00000149948_ENST00000403681_HMGA2_mRNA	HMGA2	20	50	3640	3670	3.6e-07	5prime	.(((((((((((((((((((...))))))))).........))))))))))..	2-8 no mismatches	strong	3'UTR	let-7a_HMGA2
A375	A1	406010_10	TGAGGTAGTAGGTTGTATAGTTATCACAACCTCTCTACCTCAACTCGG	MIMAT0000062_MirBase_let-7a_microRNA	let-7a	1	22	1	22	0.00072	ENSG00000103449_ENST00000251020_SALL1_mRNA	SALL1	23	48	532	557	4.3e-06	5prime	((((((((.(((((((.........)))))))..))))))))......	2-8 no mismatches	moderate	CDS	let-7a_SALL1
A375	A1	406015_10	TGAGGTAGTAGGTTGTATAGTTCAACCCCAAGCTACCTCCTCACCCTG	MIMAT0000062_MirBase_let-7a_microRNA	let-7a	1	22	1	22	0.00072	ENSG00000163110_ENST00000317968_PDLIM5_mRNA	PDLIM5	23	48	4208	4233	4.3e-06	5prime	.((((((((.(((((.......)))))....)))))))).........	2-8 no mismatches	moderate	3'UTR	let-7a_PDLIM5
A375	A1	406016_10	TGAGGTAGTAGGTTGTATAGTTCAATACTATACAGTCCATCAT	MIMAT0000062_MirBase_let-7a_microRNA	let-7a	1	22	1	22	0.00056	ENSG00000065135_ENST00000369851_GNAI3_mRNA	GNAI3	23	43	335	355	0.002	5prime	..........(((((((((((.....))))))))).)).....	other	strong	CDS	let-7a_GNAI3
A375	A1	406017_10	TGAGGTAGTAGGTTGTATAGTTCACATACTTCCTATTCTACACCCTAG	MIMAT0000062_MirBase_let-7a_microRNA	let-7a	1	22	1	22	0.00072	ENSG00000198886_ENST00000361381_MT-ND4_mRNA	MT-ND4	23	48	438	463	4.3e-06	5prime	....((((((((..((((.......))))..))))..)))).......	other	moderate	unknown	let-7a_MT-ND4
A375	A1	406019_10	TGAGGTAGTAGGTTGTATAGTTCATACACTACCTCTTACCTG	MIMAT0000062_MirBase_let-7a_microRNA	let-7a	1	22	1	22	0.00053	ENSG00000158615_ENST00000367188_PPP1R15B_mRNA	PPP1R15B	23	42	2548	2567	0.0069	5prime	..((((((.(((((((((.....)))))..)))).)))))).	2-8 one mismatch	strong	3'UTR	let-7a_PPP1R15B
A375	A1	406021_10	TGAGGTAGTAGGTTGTATAGTTCCCTGTGACTTTACAAAATATGCTACCT	MIMAT0000062_MirBase_let-7a_microRNA	let-7a	1	22	1	22	0.00078	ENSG00000135048_ENST00000377044_TMEM2_mRNA	TMEM2	23	50	5951	5978	3.6e-07	5prime	..((((((((..(((((.((((......)))).)))))....))))))))	2-8 one mismatch	strong	3'UTR	let-7a_TMEM2
A375	A1	406024_10	TGAGGTAGTAGGTTGTATAGTTCCTACCTCTTCTTACCTG	MIMAT0000062_MirBase_let-7a_microRNA	let-7a	1	22	1	22	0.00047	ENSG00000112893_ENST00000261483_MAN2A1_mRNA	MAN2A1	23	40	3472	3489	0.079	5prime	..((((((.(((..(((.......)))..))).)))))).	2-8 one mismatch	moderate	CDS	let-7a_MAN2A1
A375	A1	406031_10	TGAGGTAGTAGGTTGTATAGTTCTACTAACTACCTCATCT	MIMAT0000062_MirBase_let-7a_microRNA	let-7a	1	22	1	22	0.00047	ENSG00000164292_ENST00000379982_RHOBTB3_mRNA	RHOBTB3	23	40	2178	2195	0.079	5prime	(((((((((.(((...........))).)))))))))...	2-8 no mismatches	weak	CDS	let-7a_RHOBTB3
A375	A1	406041_10	TGAGGTAGTAGGTTGTATAGTTTAACCATTGCTACCTCATTAAACCACC	MIMAT0000062_MirBase_let-7a_microRNA	let-7a	1	22	1	22	0.00075	ENSG00000153922_ENST00000284049_CHD1_mRNA	CHD1	23	49	2427	2453	1.2e-06	5prime	(((((((((((((((.......)))))..))))))))))..........	2-8 no mismatches	moderate	CDS	let-7a_CHD1
A375	A1	406042_10	TGAGGTAGTAGGTTGTATAGTTTACAACAATACTACCTCACTACTACATC	MIMAT0000062_MirBase_let-7a_microRNA	let-7a	1	22	1	22	0.00078	ENSG00000137710_ENST00000343115_RDX_mRNA	RDX	24	50	3027	3053	1.3e-06	5prime	((((((((((.(((((......)))))..))))))))))..........	2-8 no mismatches	moderate	3'UTR	let-7a_RDX
A375	A1	406059_10	TGAGGTAGTAGGTTGTATGTATAAAATACAACCAAAATTCTACCTTCATC	MIMAT0000064_MirBase_let-7c_microRNA	let-7c	1	19	1	19	0.036	ENSG00000147419_ENST00000356537_CCDC25_mRNA	CCDC25	20	50	805	835	7.8e-09	5prime	.(((((((..((((((((.......))))))))......)))))))....	2-8 no mismatches	moderate	3'UTR	let-7c_CCDC25
A375	A1	406073_10	TGAGGTAGTAGGTTGTGTGAATCTCACAGCCCTCACCTACCTCAACCTCA	MIMAT0000063_MirBase_let-7b_microRNA	let-7b	1	19	1	19	0.036	ENSG00000077454_ENST00000310300_LRCH4_mRNA	LRCH4	19	50	386	417	2.2e-09	5prime	((((((((..(((((((........))))))).....))))))))......	2-8 no mismatches	moderate	CDS	let-7b_LRCH4
A375	A1	406074_10	TGAGGTAGTAGGTTGTGTGCCCCCCACACAACTCATCTACCTCACCTCAG	MIMAT0000063_MirBase_let-7b_microRNA	let-7b	1	19	1	19	0.036	ENSG00000134532_ENST00000309359_SOX5_mRNA	SOX5	22	50	407	435	1e-07	5prime	((((((((..(((((((((...)))))))))...))))))))......	2-8 no mismatches	strong	unknown	let-7b_SOX5
A375	A1	406076_10	TGAGGTAGTAGGTTGTGTGGACAACAATACTACCTCACTACTACATCTG	MIMAT0000063_MirBase_let-7b_microRNA	let-7b	1	20	1	20	0.0097	ENSG00000137710_ENST00000343115_RDX_mRNA	RDX	19	49	3025	3055	7.5e-09	5prime	((((((((((.(((((......)))))..))))))))))............	2-8 no mismatches	moderate	3'UTR	let-7b_RDX
A375	A1	406078_10	TGAGGTAGTAGGTTGTGTGGTTATCCCCACACAACTCATCTACCTCACCT	MIMAT0000063_MirBase_let-7b_microRNA	let-7b	1	22	1	22	0.00078	ENSG00000134532_ENST00000309359_SOX5_mRNA	SOX5	25	50	407	432	4.7e-06	5prime	((((((((..((((((((((....))))))))))...))))))))...	2-8 no mismatches	strong	unknown	let-7b_SOX5
A375	A1	406079_10	TGAGGTAGTAGGTTGTGTGGTTGGCCCCACACAACTCATCTACCTCACCT	MIMAT0000063_MirBase_let-7b_microRNA	let-7b	1	22	1	22	0.00078	ENSG00000134532_ENST00000309359_SOX5_mRNA	SOX5	24	50	406	432	1.3e-06	5prime	((((((((..((((((((((.....))))))))))...))))))))...	2-8 no mismatches	strong	unknown	let-7b_SOX5
A375	A1	406117_10	TGAGGTAGTAGTTTGTACAGACTAATCAAACTAACCTCAAAACAAATG	MIMAT0000414_MirBase_let-7g_microRNA	let-7g	1	20	1	20	0.0093	ENSG00000198899_ENST00000361899_MT-ATP6_mRNA	MT-ATP6	20	48	143	171	9.2e-08	5prime	((((((..(((((((............))))))))))))).........	2-8 two mismatches	moderate	unknown	let-7g_MT-ATP6
A375	A1	406120_10	TGAGGTAGTAGTTTGTACAGTTAAACACACTTCTACCTCTTTACTGTTAA	MIMAT0000414_MirBase_let-7g_microRNA	let-7g	1	22	1	22	0.00078	ENSG00000126003_ENST00000246229_PLAGL2_mRNA	PLAGL2	23	50	3372	3399	3.6e-07	5prime	.(((((((.(((.(((........))).))).)))))))...........	2-8 no mismatches	moderate	3'UTR	let-7g_PLAGL2
A375	A1	406121_10	TGAGGTAGTAGTTTGTACAGTTAAACTACCTCAACACCCTG	MIMAT0000414_MirBase_let-7g_microRNA	let-7g	1	22	1	22	0.0005	ENSG00000092098_ENST00000324103_RNF31_mRNA	RNF31	23	41	367	385	0.023	5prime	(((((((((...............)))))))))........	2-8 no mismatches	weak	CDS	let-7g_RNF31
A375	A1	406124_10	TGAGGTAGTAGTTTGTACAGTTCCCCACACAACTCATCTACCTCACCTCA	MIMAT0000414_MirBase_let-7g_microRNA	let-7g	1	22	1	22	0.00078	ENSG00000134532_ENST00000309359_SOX5_mRNA	SOX5	23	50	407	434	3.6e-07	5prime	((((((((.(((((((..........))).))))...)))))))).....	2-8 no mismatches	moderate	unknown	let-7g_SOX5
A375	A1	406126_10	TGAGGTAGTAGTTTGTACAGTTCTCACTAAACATTCTACTACTCACTCTC	MIMAT0000414_MirBase_let-7g_microRNA	let-7g	1	22	1	22	0.00078	ENSG00000198886_ENST00000361381_MT-ND4_mRNA	MT-ND4	23	50	516	543	3.6e-07	5prime	...((((((((..(((..(((....)))..)))..)))))))).......	2-8 two mismatches	strong	unknown	let-7g_MT-ND4
A375	A1	406131_10	TGAGGTAGTAGTTTGTGCTGTCTACCTCAACTCCTG	MIMAT0000415_MirBase_let-7i_microRNA	let-7i	1	21	1	21	0.0012	ENSG00000205765_ENST00000381647_C5orf51_mRNA	C5orf51	18	36	1731	1749	0.016	5prime	(((((((((((..........))).)))))))).......	2-8 no mismatches	weak	3'UTR	let-7i_C5orf51
A375	A1	406134_10	TGAGGTAGTAGTTTGTGCTGTTACCCCACACAACTCATCTACCTCACCTC	MIMAT0000415_MirBase_let-7i_microRNA	let-7i	1	22	1	22	0.00078	ENSG00000134532_ENST00000309359_SOX5_mRNA	SOX5	24	50	407	433	1.3e-06	5prime	((((((((.((((((((........)))).))))...))))))))....	2-8 no mismatches	moderate	unknown	let-7i_SOX5
A375	A1	406543_10	TGGAGAGAAAGGCAGTTCCTGATCCTCCTGGAACTGCCAGCCCCTCTCTT	MIMAT0000455_MirBase_miR-185_microRNA	miR-185	1	22	1	22	0.00078	ENSG00000108639_ENST00000225777_SYNGR2_mRNA	SYNGR2	20	50	764	794	3.6e-07	5prime	.((((((...(((((((((.............))))))))).....)))))).	2-7 no mismatches	strong	3'UTR	miR-185_SYNGR2
A375	A1	406544_10	TGGAGAGAAAGGCAGTTCCTGCCTCCTGGAACTGCCAGCCCCTCTCTTTC	MIMAT0000455_MirBase_miR-185_microRNA	miR-185	1	21	1	21	0.0028	ENSG00000108639_ENST00000225777_SYNGR2_mRNA	SYNGR2	21	50	767	796	2.8e-08	5prime	.((((((...(((((((((.........))))))))).....))))))...	2-7 no mismatches	strong	3'UTR	miR-185_SYNGR2
A375	A1	406786_10	TGGCTCAGTTCAGCAGGAACAGAAACTGCAGCTGAGCCTCTACATG	MIMAT0000080_MirBase_miR-24_microRNA	miR-24	1	22	1	22	0.00066	ENSG00000073060_ENST00000261693_SCARB1_mRNA	SCARB1	22	46	1411	1435	1.4e-05	5prime	.(((((((((..((((..........)))))))))))))........	2-8 no mismatches	moderate	CDS	miR-24_SCARB1
A375	A1	406787_10	TGGCTCAGTTCAGCAGGAACAGACATACATCTCCTGTACACTGAGCCCAA	MIMAT0000080_MirBase_miR-24_microRNA	miR-24	1	22	1	22	0.00078	ENSG00000117593_ENST00000361951_DARS2_mRNA	DARS2	22	50	2258	2286	1e-07	5prime	.((((((((...((((((..............))))))..))))))))...	2-8 no mismatches	moderate	CDS	miR-24_DARS2
A375	A1	406789_10	TGGCTCAGTTCAGCAGGAACAGTACCTCCCCCTGCAGCCTGAGCCTTCTT	MIMAT0000080_MirBase_miR-24_microRNA	miR-24	1	22	1	22	0.00078	ENSG00000160404_ENST00000373284_TOR2A_mRNA	TOR2A	24	50	1243	1269	1.3e-06	5prime	.(((((((....(((((............)))))...))))))).....	2-8 no mismatches	moderate	3'UTR	miR-24_TOR2A
A375	A1	406792_10	TGGCTCAGTTCAGCAGGAACAGTCTCCCCACCCCCTACCTGCACCTGAGC	MIMAT0000080_MirBase_miR-24_microRNA	miR-24	1	22	1	22	0.00078	ENSG00000205352_ENST00000429243_PRR13_mRNA	PRR13	24	50	707	733	6e-05	5prime	.......((((((..(((....................)))..))))))	other	moderate	3'UTR	miR-24_PRR13
A375	A1	407314_10	TGTGCAAATCCATGCAAAACTGATACTTAATCTTTGCTTTCTTTGCACAA	MIMAT0000074_MirBase_miR-19b_microRNA	miR-19b	1	23	1	23	0.00022	ENSG00000080503_ENST00000357248_SMARCA2_mRNA	SMARCA2	24	50	5572	5598	1.3e-06	5prime	((((((((.....(((((..............)))))....)))))))).	2-8 no mismatches	moderate	3'UTR	miR-19b_SMARCA2
A375	A1	407837_10	TTCACAGTGGCTAAGTTCCGCATATTCTGCGGAACTAGCACCTACTGTGT	MIMAT0000084_MirBase_miR-27a_microRNA	miR-27a	1	21	1	21	0.0028	ENSG00000171735_ENST00000303635_CAMTA1_mRNA	CAMTA1	23	50	269	296	3.6e-07	5prime	..((((((((((.((((((((......)))))))))))...))))))).	2-8 one mismatch	strong	CDS	miR-27a_CAMTA1
A375	A1	407839_10	TTCACAGTGGCTAAGTTCCGCCTCTACTTCTGATCTTGGTCACTG	MIMAT0000084_MirBase_miR-27a_microRNA	miR-27a	1	21	1	21	0.0023	ENSG00000128050_ENST00000399688_PAICS_mRNA	PAICS	22	45	1015	1038	4.8e-05	5prime	....(((((((((((.((.............)).)))))))))))	other	strong	CDS	miR-27a_PAICS
A375	A1	407854_10	TTCACAGTGGCTAAGTTCCGTTATAACTTAGGCTAAACTGTGAAAATTC	MIMAT0000084_MirBase_miR-27a_microRNA	miR-27a	1	20	1	20	0.0097	ENSG00000138623_ENST00000261918_SEMA7A_mRNA	SEMA7A	20	49	3135	3164	2.7e-08	5prime	(((((((((((((((((........))))))).))..)))))))).....	2-8 no mismatches	strong	3'UTR	miR-27a_SEMA7A
A375	A1	407856_10	TTCACAGTGGCTAAGTTCCTTATAACTTAGGCTAAACTGTGAAAATTCCG	MIMAT0000084_MirBase_miR-27a_microRNA	miR-27a	1	19	1	19	0.036	ENSG00000138623_ENST00000261918_SEMA7A_mRNA	SEMA7A	20	50	3136	3166	7.8e-09	5prime	(((((((((((((((((......))))))).))..)))))))).......	2-8 no mismatches	strong	3'UTR	miR-27a_SEMA7A
A375	A1	409161_9	AAAAGCTGGGTTGAGAGGCCTCACACTCATTCTCAACCCCCTG	MIMAT0000510_MirBase_miR-320a_microRNA	miR-320a	1	18	1	18	0.094	ENSG00000198886_ENST00000361381_MT-ND4_mRNA	MT-ND4	18	43	734	759	3.4e-06	5prime	.......((((((((((.............))))))))))....	other	strong	unknown	miR-320a_MT-ND4
A375	A1	409169_9	AAAAGCTGGGTTGAGAGGGCCCCTCTTCTAACCTCTCAACCTGCAGCTTT	MIMAT0000510_MirBase_miR-320a_microRNA	miR-320a	1	20	1	20	0.01	ENSG00000138834_ENST00000356010_MAPK8IP3_mRNA	MAPK8IP3	19	50	4204	4235	2.2e-09	5prime	.(((((((((((((((((...............)))))))))))..))))))	2-8 no mismatches	strong	3'UTR	miR-320a_MAPK8IP3
A375	A1	409179_9	AAAAGCTGGGTTGAGAGGGCGAATCGCCCCTCTTCCTTCCAGCTTTCACT	MIMAT0000510_MirBase_miR-320a_microRNA	miR-320a	1	22	1	22	0.00078	ENSG00000143641_ENST00000366672_GALNT2_mRNA	GALNT2	25	50	2033	2058	4.7e-06	5prime	.(((((((((..(((.(((((.)))))))).....)))))))))....	2-8 no mismatches	strong	3'UTR	miR-320a_GALNT2
A375	A1	409185_9	AAAAGCTGGGTTGAGAGGGCGCCCTGCCCTCTCACCTCTGACACCCAGCC	MIMAT0000510_MirBase_miR-320a_microRNA	miR-320a	1	21	1	21	0.0028	ENSG00000166526_ENST00000299667_ZNF3_mRNA	ZNF3	21	50	2495	2524	2.8e-08	5prime	....((((((((((((((((......)))))))))........))))))).	other	strong	3'UTR	miR-320a_ZNF3
A375	A1	413198_9	AAGCTGCCAGTTGAAGAACTGTCACCTCCTTCAGGTTACTTCA	MIMAT0000077_MirBase_miR-22_microRNA	miR-22	1	22	1	22	0.00056	ENSG00000070756_ENST00000318607_PABPC1_mRNA	PABPC1	23	43	2337	2357	0.002	5prime	...........(((((((((.............)))).)))))	other	strong	CDS	miR-22_PABPC1
A375	A1	413200_9	AAGCTGCCAGTTGAAGAACTGTTTACTTCATGGCAGCTATCCCACAGACC	MIMAT0000077_MirBase_miR-22_microRNA	miR-22	1	22	1	22	0.00078	ENSG00000070756_ENST00000318607_PABPC1_mRNA	PABPC1	23	49	2350	2376	1.3e-06	5prime	.((((((((..(((((.........)))))))))))))...........	2-8 no mismatches	moderate	CDS	miR-22_PABPC1
A375	A1	413201_9	AAGCTGCCAGTTGAAGAACTGTTTACTTCATGGCAGCTATCCCACAGATT	MIMAT0000077_MirBase_miR-22_microRNA	miR-22	1	22	1	22	0.00078	ENSG00000070756_ENST00000318607_PABPC1_mRNA	PABPC1	23	48	2350	2375	4.7e-06	5prime	.((((((((..(((((.........)))))))))))))..........	2-8 no mismatches	moderate	CDS	miR-22_PABPC1
A375	A1	414493_9	AATGGCGCCACTAGGGTTGTGTCCGGCAGCGCCAGCCCTACACTCGCCCG	MIMAT0003322_MirBase_miR-652_microRNA	miR-652	1	21	1	21	0.0028	ENSG00000137818_ENST00000260379_RPLP1_mRNA	RPLP1	21	50	132	161	2.8e-08	5prime	...((((....((((((((..............))))))))....))))..	other	moderate	5'UTR	miR-652_RPLP1
A375	A1	418335_9	ACTGCAGTGAAGGCACTTGAGCCTAACTGCAGATCCAAG	MIMAT0000071_MirBase_miR-17*_microRNA	miR-17*	1	19	1	19	0.02	ENSG00000165502_ENST00000298289_RPL36AL_mRNA	RPL36AL	17	39	336	358	0.00012	5prime	.(((((((..((((.........)))).))))))).......	2-8 no mismatches	weak	CDS	miR-17*_RPL36AL
A375	A1	418336_9	ACTGCAGTGAAGGCACTTGTAGCCACAGTGCCGTATCTGCTGCAGACATG	MIMAT0000071_MirBase_miR-17*_microRNA	miR-17*	1	22	1	22	0.00078	ENSG00000175727_ENST00000319080_MLXIP_mRNA	MLXIP	22	50	5065	5093	1e-07	5prime	.(((((((((.(((((.(((.....))))))))...)).))))))).....	2-8 no mismatches	strong	3'UTR	miR-17*_MLXIP
A375	A1	418337_9	ACTGCAGTGAAGGCACTTGTAGCTTTCAAGTGCCTTTCTGCAGTTTTTCA	MIMAT0000071_MirBase_miR-17*_microRNA	miR-17*	1	22	1	22	0.00078	ENSG00000026025_ENST00000224237_VIM_mRNA	VIM	21	50	1618	1647	2.8e-08	5prime	(((((((.(((((((((((.((..))..))))))))))))))))))......	2-7 no mismatches	strong	3'UTR	miR-17*_VIM
A375	A1	418981_9	AGAGGTAGTAGGTTGCATAGCTGCAACCATCCATACCTCTTCCCTG	MIMAT0000065_MirBase_let-7d_microRNA	let-7d	1	20	1	20	0.0085	ENSG00000111642_ENST00000357008_CHD4_mRNA	CHD4	20	46	3217	3243	1.1e-06	5prime	(((((((...(((((((.....))))))).....)))))))......	2-7 no mismatches	moderate	CDS	let-7d_CHD4
A375	A1	419946_9	AGCTACATCTGGCTACTGAGCCAGTGTTGTAGCAACTGAGGGGG	MIMAT0000279_MirBase_miR-222_microRNA	miR-222	1	18	1	18	0.1	ENSG00000111540_ENST00000360299_RAB5B_mRNA	RAB5B	18	44	781	807	9.9e-07	5prime	.((((((.((((((.....))))))...))))))...........	2-7 no mismatches	moderate	CDS	miR-222_RAB5B
A375	A1	419949_9	AGCTACATCTGGCTACTGGGAATACCATCTAACTATTCATACCAGTATCC	MIMAT0000279_MirBase_miR-222_microRNA	miR-222	1	20	1	20	0.01	ENSG00000140836_ENST00000268489_ATBF1_mRNA	ATBF1	20	50	14182	14212	7.8e-09	5prime	..........((.((((((.......................)))))).))	other	moderate	3'UTR	miR-222_ATBF1
A375	A1	419990_9	AGCTACATTGTCTGCTGGGTTTAAAAAATTCAACATGCCCAACAGACTTG	MIMAT0000278_MirBase_miR-221_microRNA	miR-221	1	22	1	22	0.00078	ENSG00000163743_ENST00000451788_RCHY1_mRNA	RCHY1	23	50	329	356	3.6e-07	5prime	.....((..(((((.(((((................))))).))))).))	other	strong	unknown	miR-221_RCHY1
A375	A1	419992_9	AGCTACATTGTCTGCTGGGTTTAACTTCCCCGGCAGCGGACTGTAGCCCA	MIMAT0000278_MirBase_miR-221_microRNA	miR-221	1	22	1	22	0.00078	ENSG00000156535_ENST00000422508_CD109_mRNA	CD109	23	50	382	409	3.6e-07	5prime	.(((((((((.((((((((.........)))))))))))..))))))...	2-8 no mismatches	strong	5'UTR	miR-221_CD109
A375	A1	419995_9	AGCTACATTGTCTGCTGGGTTTCCAACCTTCCCCAGCTCCAATATGTAGC	MIMAT0000278_MirBase_miR-221_microRNA	miR-221	1	23	1	23	0.00022	ENSG00000167470_ENST00000300952_MIDN_mRNA	MIDN	23	50	2230	2257	3.6e-07	5prime	.(((((((.....((((((.............))))))......)))))))	2-8 no mismatches	moderate	3'UTR	miR-221_MIDN
A375	A1	419996_9	AGCTACATTGTCTGCTGGGTTTCCCCTCACCCAGCAGCAAGTAGCATCAA	MIMAT0000278_MirBase_miR-221_microRNA	miR-221	1	23	1	23	0.00022	ENSG00000086848_ENST00000260257_FDXACB1_mRNA	FDXACB1	24	50	2090	2116	1.3e-06	5prime	.(((((.(((.(((((((((........))))))))))))))))).....	2-8 one mismatch	strong	3'UTR	miR-221_FDXACB1
A375	A1	419997_9	AGCTACATTGTCTGCTGGGTTTTACTAAATCCAGTAGATGGGCTGTGT	MIMAT0000278_MirBase_miR-221_microRNA	miR-221	1	22	1	22	0.00072	ENSG00000155850_ENST00000286298_SLC26A2_mRNA	SLC26A2	23	48	6497	6522	4.3e-06	5prime	((((....((((((((((((((....))))))))))))))))))....	other	strong	3'UTR	miR-221_SLC26A2
A375	A1	420025_9	AGCTCGGTCTGAGGCCCCTCAGCAAAGAGGGGTACTCCACACCAAGCAAA	MIMAT0001340_MirBase_miR-423-3p_microRNA	miR-423-3p	1	22	1	22	0.00078	ENSG00000121892_ENST00000303538_PDS5A_mRNA	PDS5A	21	50	2721	2750	2.8e-08	5prime	.(((.(((.(((((((((((........))))))).))).).))).)))...	2-8 one mismatch	strong	CDS	miR-423-3p_PDS5A
A375	A1	420028_9	AGCTCGGTCTGAGGCCCCTCAGTCACCTGGGCACACACCCGAGCACCTG	MIMAT0001340_MirBase_miR-423-3p_microRNA	miR-423-3p	1	23	1	23	0.00021	ENSG00000162496_ENST00000376223_DHRS3_mRNA	DHRS3	24	49	1343	1368	4.5e-06	5prime	.(((((((.((..((((...........)))).)).))).)))).....	2-8 no mismatches	moderate	unknown	miR-423-3p_DHRS3
A375	A1	420031_9	AGCTCGGTCTGAGGCCCCTCAGTCTCCCGGGGCCCACTACCGAGCA	MIMAT0001340_MirBase_miR-423-3p_microRNA	miR-423-3p	1	23	1	23	0.00018	ENSG00000173065_ENST00000452648_C17orf63_mRNA	C17orf63	24	46	1651	1673	0.00018	5prime	.(((((((.((.((((((..........))))))))..))))))).	2-8 no mismatches	moderate	CDS	miR-423-3p_C17orf63
A375	A1	420325_9	AGGCAAGATGCTGGCATAGAAACCACTAATCTTGCCATCTTG	MIMAT0000089_MirBase_miR-31_microRNA	miR-31	1	19	1	19	0.025	ENSG00000057019_ENST00000326840_DCBLD2_mRNA	DCBLD2	19	42	2830	2853	0.0019	5prime	.((((((((..(((.........)))...))))))))......	2-8 no mismatches	weak	3'UTR	miR-31_DCBLD2
A375	A1	420326_9	AGGCAAGATGCTGGCATAGACCCAGCTGATCTTGCCCTATCAAG	MIMAT0000089_MirBase_miR-31_microRNA	miR-31	1	19	1	19	0.028	ENSG00000105516_ENST00000222122_DBP_mRNA	DBP	19	44	1010	1035	3.6e-06	5prime	.(((((((((((((........)))))..))))))))........	2-8 no mismatches	moderate	CDS	miR-31_DBP
A375	A1	420329_9	AGGCAAGATGCTGGCATAGCCCACATCTTGCCCACTCCG	MIMAT0000089_MirBase_miR-31_microRNA	miR-31	1	20	1	20	0.0057	ENSG00000137207_ENST00000372422_YIPF3_mRNA	YIPF3	19	39	117	137	0.0016	5prime	.(((((((((..(((.....)))..))))))))).......	2-8 no mismatches	moderate	5'UTR	miR-31_YIPF3
A375	A1	420330_9	AGGCAAGATGCTGGCATAGCTACCCAGCTCTGTCAGCCTCAAGTCTTGCC	MIMAT0000089_MirBase_miR-31_microRNA	miR-31	1	21	1	21	0.0028	ENSG00000103932_ENST00000304330_RPAP1_mRNA	RPAP1	23	50	3675	3702	3.6e-07	5prime	.(((((((((((((((.((((...)))).))))))).....))))))))	2-8 no mismatches	strong	CDS	miR-31_RPAP1
A375	A1	420331_9	AGGCAAGATGCTGGCATAGCTCAGCCTCAAGTCTTGCCAAACCTCAACCT	MIMAT0000089_MirBase_miR-31_microRNA	miR-31	1	21	1	21	0.0028	ENSG00000103932_ENST00000304330_RPAP1_mRNA	RPAP1	21	50	3685	3714	2.8e-08	5prime	.((((((((...(((.........)))....))))))))............	2-8 no mismatches	weak	CDS	miR-31_RPAP1
A375	A1	420332_9	AGGCAAGATGCTGGCATAGCTCCTATTGCCAAACCTCTTGCCACTAG	MIMAT0000089_MirBase_miR-31_microRNA	miR-31	1	21	1	21	0.0025	ENSG00000178691_ENST00000322652_SUZ12_mRNA	SUZ12	19	47	1321	1349	8.8e-08	5prime	.(((((((...(((((.(((.))).....)))))....))))))).....	2-8 no mismatches	moderate	CDS	miR-31_SUZ12
A375	A1	420334_9	AGGCAAGATGCTGGCATAGCTGATTCTGCTGTGCCTCTTGCCAAAG	MIMAT0000089_MirBase_miR-31_microRNA	miR-31	1	21	1	21	0.0024	ENSG00000084463_ENST00000261167_WBP11_mRNA	WBP11	21	46	1967	1992	3.9e-06	5prime	.(((((((....((((((((........)))))))))))))))....	2-8 no mismatches	moderate	CDS	miR-31_WBP11
A375	A1	420335_9	AGGCAAGATGCTGGCATAGCTTGCCAATTATCTTGCCTCTCCACCCT	MIMAT0000089_MirBase_miR-31_microRNA	miR-31	1	21	1	21	0.0025	ENSG00000136381_ENST00000258886_IREB2_mRNA	IREB2	22	47	2015	2040	4.1e-06	5prime	((((((((((.(((((.....)))))..)))))))))).........	2-8 no mismatches	moderate	CDS	miR-31_IREB2
A375	A1	420336_9	AGGCAAGATGCTGGCATAGCTTGCCACTTCTTGCCATCACTTTG	MIMAT0000089_MirBase_miR-31_microRNA	miR-31	1	21	1	21	0.0021	ENSG00000112078_ENST00000373731_KCTD20_mRNA	KCTD20	22	44	5348	5370	0.00017	5prime	.(((((((...(((((.....)))))..))))))).........	2-8 no mismatches	moderate	3'UTR	miR-31_KCTD20
A375	A1	420337_9	AGGCAAGATGCTGGCATAGGCCGCAGCTCTTGCCCTTCCCTG	MIMAT0000089_MirBase_miR-31_microRNA	miR-31	1	19	1	19	0.025	ENSG00000140564_ENST00000268171_FURIN_mRNA	FURIN	18	42	2996	3020	1.1e-05	5prime	.((((((((((.(((......))))))..)))))))........	2-8 no mismatches	moderate	3'UTR	miR-31_FURIN
A375	A1	422104_9	AGTTCTTCAGTGGCAAGCTTTAAATAAATTTTTGCCATGGAAAGAACATC	MIMAT0004495_MirBase_miR-22*_microRNA	miR-22*	1	22	1	22	0.00078	ENSG00000138131_ENST00000260702_LOXL4_mRNA	LOXL4	23	50	3330	3357	3.6e-07	5prime	.(((((((.((((((((.............)))))))).))).))))...	2-8 no mismatches	moderate	3'UTR	miR-22*_LOXL4
A375	A1	422712_9	ATCACATTGCCAGGGATTACCACATCCCCAACAATGTGAAAACGGCTGTC	MIMAT0000418_MirBase_miR-23b_microRNA	miR-23b	1	21	1	21	0.0028	ENSG00000188229_ENST00000340384_TUBB2C_mRNA	TUBB2C	24	50	1181	1207	1.3e-06	5prime	.((((((((...(((((....)))))...))))))))...........	2-8 no mismatches	moderate	CDS	miR-23b_TUBB2C
A375	A1	422717_9	ATCACATTGCCAGGGATTACCACTATCCCCAACAATGTGAAAACG	MIMAT0000418_MirBase_miR-23b_microRNA	miR-23b	1	21	1	21	0.0023	ENSG00000188229_ENST00000340384_TUBB2C_mRNA	TUBB2C	25	45	1181	1201	0.0023	5prime	.((((((((...(((((....)))))...)))))))).....	2-8 no mismatches	moderate	CDS	miR-23b_TUBB2C
A375	A1	422720_9	ATCACATTGCCAGGGATTACCATATCCCCAACAATGTGAAAACG	MIMAT0000418_MirBase_miR-23b_microRNA	miR-23b	1	21	1	21	0.0021	ENSG00000188229_ENST00000340384_TUBB2C_mRNA	TUBB2C	24	44	1181	1201	0.0021	5prime	.((((((((...(((((....)))))...)))))))).....	2-8 no mismatches	moderate	CDS	miR-23b_TUBB2C
A375	A1	422730_9	ATCACATTGCCAGGGATTTCCAAAAAATCCTAGAAATGTGAAAAATATCA	MIMAT0000078_MirBase_miR-23a_microRNA	miR-23a	1	21	1	21	0.0028	ENSG00000196247_ENST00000344930_ZNF107_mRNA	ZNF107	23	50	3670	3697	3.6e-07	5prime	.(((((((....(((((((....)))))))...))))))).........	2-8 no mismatches	moderate	3'UTR	miR-23a_ZNF107
A375	A1	422738_9	ATCACATTGCCAGGGATTTCCAAATTCCCTGGATTGTGAAATAG	MIMAT0000078_MirBase_miR-23a_microRNA	miR-23a	1	21	1	21	0.0021	ENSG00000131236_ENST00000372797_CAP1_mRNA	CAP1	23	44	1828	1849	0.0006	5prime	.(((((...(((((((........)))))))..))))).....	2-8 two mismatches	moderate	CDS	miR-23a_CAP1
A375	A1	422752_9	ATCACATTGCCAGGGATTTCCAATCCCCAACAATGTGAAAACGA	MIMAT0000078_MirBase_miR-23a_microRNA	miR-23a	1	21	1	21	0.0021	ENSG00000188229_ENST00000340384_TUBB2C_mRNA	TUBB2C	23	43	1181	1201	0.0021	5prime	.((((((((...(((((....)))))...)))))))).....	2-8 no mismatches	moderate	CDS	miR-23a_TUBB2C
A375	A1	422760_9	ATCACATTGCCAGGGATTTCCACACTAACATTCCCTGGTTTTTGTGTGAT	MIMAT0000078_MirBase_miR-23a_microRNA	miR-23a	1	21	1	21	0.0028	ENSG00000137075_ENST00000357058_RNF38_mRNA	RNF38	23	50	2153	2180	3.6e-07	5prime	.((((((.((((((((..............))))))))....)))))).	2-7 no mismatches	moderate	3'UTR	miR-23a_RNF38
A375	A1	422765_9	ATCACATTGCCAGGGATTTCCACTTTTTCCCTGTTGACAATGTGACATTA	MIMAT0000078_MirBase_miR-23a_microRNA	miR-23a	1	21	1	21	0.0028	ENSG00000136381_ENST00000258886_IREB2_mRNA	IREB2	23	50	1298	1325	3.6e-07	5prime	.((((((((.((((((..........))))))....)))))))).....	2-8 no mismatches	moderate	CDS	miR-23a_IREB2
A375	A1	422779_9	ATCACATTGCCAGGGATTTCCATTTTCTCCCTGGAAATGTGAAAACTG	MIMAT0000078_MirBase_miR-23a_microRNA	miR-23a	1	21	1	21	0.0026	ENSG00000136874_ENST00000259400_STX17_mRNA	STX17	22	48	1275	1301	1.2e-06	5prime	.(((((((.(((((((...........))))))).)))))))......	2-8 no mismatches	moderate	3'UTR	miR-23a_STX17
A375	A1	423729_9	ATGCCCCTCATTTACATAAATATTATACTAGTGAGGGGCAGAGAGCGAGA	MIMAT0004748_MirBase_miR-423-5p_microRNA	miR-423-5p	32	50	1	19	0.036	ENSG00000212907_ENST00000361335_MT-ND4L_mRNA	MT-ND4L	1	31	1	31	7.8e-09	3prime	.(((((((((.....................)))))))))..........	other	strong	unknown	miR-423-5p_MT-ND4L
A375	A1	422751_9	ATCACATTGCCAGGGATTTCCAATATTTTCTCCCTGGAAATGTGAAAACT	MIMAT0000078_MirBase_miR-23a_microRNA	miR-23a	1	21	1	21	0.0028	ENSG00000136874_ENST00000259400_STX17_mRNA	STX17	25	50	1275	1300	4.7e-06	5prime	.(((((((.(((((((...........))))))).))))))).....	2-8 no mismatches	moderate	3'UTR	miR-23a_STX17
A375	A1	424867_9	CAAAGTGCTGTTCGTGCAGCTCATATGCATGTAGTCACTTTA	MIMAT0000093_MirBase_miR-93_microRNA	miR-93	1	19	1	19	0.025	ENSG00000110092_ENST00000227507_CCND1_mRNA	CCND1	19	42	1663	1686	4.1e-05	5prime	.(((((((((..((((((........))))))))).)))))).	2-8 no mismatches	moderate	3'UTR	miR-93_CCND1
A375	A1	424872_9	CAAAGTGCTGTTCGTGCAGGTAGCCACCATATACCCCTGCAGTTTGCACT	MIMAT0000093_MirBase_miR-93_microRNA	miR-93	1	23	1	23	0.00022	ENSG00000111540_ENST00000360299_RAB5B_mRNA	RAB5B	22	50	1742	1770	1e-07	5prime	...(((((......((((((.................))))))....)))))	2-8 two mismatches	moderate	3'UTR	miR-93_RAB5B
A375	A1	424873_9	CAAAGTGCTGTTCGTGCAGGTAGCTCATATGCATGTAGTCACTTTA	MIMAT0000093_MirBase_miR-93_microRNA	miR-93	1	23	1	23	0.00018	ENSG00000110092_ENST00000227507_CCND1_mRNA	CCND1	23	46	1663	1686	5.1e-05	5prime	.(((((((((..((((((.((......)).))))))))).)))))).	2-8 no mismatches	strong	3'UTR	miR-93_CCND1
A375	A1	424874_9	CAAAGTGCTGTTCGTGCAGGTAGCTCATATGCATGTAGTCACTTTATA	MIMAT0000093_MirBase_miR-93_microRNA	miR-93	1	23	1	23	0.0002	ENSG00000110092_ENST00000227507_CCND1_mRNA	CCND1	23	48	1663	1688	4.3e-06	5prime	.(((((((((..((((((.((......)).))))))))).))))))...	2-8 no mismatches	strong	3'UTR	miR-93_CCND1
A375	A1	424884_9	CAAAGTGCTTACAGTGCAGCACTGTAAGCACTTTACATG	MIMAT0000070_MirBase_miR-17_microRNA	miR-17	1	19	1	19	0.02	ENSG00000183808_ENST00000399300_RBM12B_mRNA	RBM12B	19	39	4346	4366	0.0016	5prime	.((((((((((((((((..)))))))))))))))).....	2-8 no mismatches	strong	3'UTR	miR-17_RBM12B
A375	A1	424887_9	CAAAGTGCTTACAGTGCAGGTAGATTTACCCCTGCGCTAGAGTAAGCAC	MIMAT0000070_MirBase_miR-17_microRNA	miR-17	1	23	1	23	0.00021	ENSG00000124201_ENST00000396105_ZNFX1_mRNA	ZNFX1	21	49	6463	6491	9.7e-08	5prime	....((((((((((((((((.............))))))))...))))))))	other	strong	3'UTR	miR-17_ZNFX1
A375	A1	424888_9	CAAAGTGCTTACAGTGCAGGTAGCTTCTTATACCTGATGCACTTTATAAG	MIMAT0000070_MirBase_miR-17_microRNA	miR-17	1	23	1	23	0.00022	ENSG00000163714_ENST00000473835_SR140_mRNA	SR140	23	50	3667	3694	3.6e-07	5prime	.(((((((........((((((.........))))))..))))))).....	2-8 no mismatches	moderate	3'UTR	miR-17_SR140
A375	A1	424889_9	CAAAGTGCTTACAGTGCAGTAACACATAAACACAAAGCACTTTTCAAACA	MIMAT0000070_MirBase_miR-17_microRNA	miR-17	1	19	1	19	0.036	ENSG00000115295_ENST00000320081_CLIP4_mRNA	CLIP4	19	50	3244	3275	2.2e-09	5prime	.(((((((((...(((...............))).))))))))).......	2-8 no mismatches	moderate	3'UTR	miR-17_CLIP4
A375	A1	424891_9	CAAAGTGCTTACAGTGCAGTCATGCACAATCTCACTTTATTCCAG	MIMAT0000070_MirBase_miR-17_microRNA	miR-17	1	19	1	19	0.029	ENSG00000001631_ENST00000340022_KRIT1_mRNA	KRIT1	19	45	1519	1545	1e-06	5prime	.((((((......(((((.....))))).....)))))).......	2-7 no mismatches	moderate	CDS	miR-17_KRIT1
A375	A1	425003_9	CAACACCAGTCGATGGGCTGCAAGCCTGTCCATCATGGTGTTAAC	MIMAT0004494_MirBase_miR-21*_microRNA	miR-21*	1	20	1	20	0.0081	ENSG00000174748_ENST00000413699_RPL15_mRNA	RPL15	20	45	364	389	3.7e-06	5prime	.(((((((((.((((((((....)))))))).))..)))))))...	2-8 no mismatches	strong	CDS	miR-21*_RPL15
A375	A1	426913_9	CATGCCTTGAGTGTAGGACCGTAAACTTCCCCTACTGAAAGGCATAAAAA	MIMAT0002888_MirBase_miR-532-5p_microRNA	miR-532-5p	1	22	1	22	0.00078	ENSG00000189339_ENST00000378662_SLC35E2B_mRNA	SLC35E2B	23	50	5025	5052	3.6e-07	5prime	.(((((((....(((((.............)))))...))))))).....	2-8 no mismatches	moderate	unknown	miR-532-5p_SLC35E2B
A375	A1	427021_9	CATTGCACTTGTCTCGGTCTGACAACCTTACTATGTGCAATATTTTTAAA	MIMAT0000081_MirBase_miR-25_microRNA	miR-25	1	22	1	22	0.00078	ENSG00000128590_ENST00000249356_DNAJB9_mRNA	DNAJB9	23	50	2079	2106	3.6e-07	5prime	.(((((((..((...(((......)))..))...))))))).........	2-8 no mismatches	moderate	3'UTR	miR-25_DNAJB9
A375	A1	427035_9	CATTGCACTTGTCTCGGTCTGATAACCCAAGACACATGTGCAATTAAAAG	MIMAT0000081_MirBase_miR-25_microRNA	miR-25	1	22	1	22	0.00078	ENSG00000250479_ENST00000476831_CHCHD10_mRNA	CHCHD10	21	50	645	676	0.00022	5prime	.(((((((.(((((.((...........)).))))).....)))))))......	2-8 no mismatches	moderate	unknown	miR-25_CHCHD10
A375	A1	429252_9	CCCTGCACTGATGTCACTTTATGCAAAGTGCTTACAGTGCAGGTA	MIMAT0000070_MirBase_miR-17_microRNA	miR-17	24	45	1	22	0.00063	ENSG00000163346_ENST00000368463_PBXIP1_mRNA	PBXIP1	1	23	2406	2428	0.00017	3prime	.(((((((((..(.((((((....)))))))...)))))))))..	2-8 one mismatch	strong	3'UTR	miR-17_PBXIP1
A375	A1	429253_9	CCCTGCACTGATGTCACTTTATGCAAAGTGCTTACAGTGCAGGTAG	MIMAT0000070_MirBase_miR-17_microRNA	miR-17	24	46	1	23	0.00018	ENSG00000163346_ENST00000368463_PBXIP1_mRNA	PBXIP1	1	23	2406	2428	0.00018	3prime	.(((((((((..(.((((((....)))))))...)))))))))...	2-8 two mismatches	strong	3'UTR	miR-17_PBXIP1
A375	A1	429254_9	CCCTGCACTGATGTCACTTTATGTAAAGTGCTTATAGTGCAGG	MIMAT0000075_MirBase_miR-20a_microRNA	miR-20a	24	43	1	20	0.0073	ENSG00000163346_ENST00000368463_PBXIP1_mRNA	PBXIP1	1	25	2406	2430	1.2e-05	3prime	.(((((((((..(.(((((((....))))))))...)))))))))	2-7 no mismatches	moderate	3'UTR	miR-20a_PBXIP1
A375	A1	438371_9	CTTTCAGTCGGATGTTTGCAGTTTAAAAATAATGCAAACCGTGCTGAAAA	MIMAT0000088_MirBase_miR-30a*_microRNA	miR-30a*	1	21	1	21	0.0028	ENSG00000135317_ENST00000314673_SNX14_mRNA	SNX14	21	50	2460	2489	2.8e-08	5prime	.((((((((((...((((((.............))))))))).))))))).	2-8 no mismatches	strong	CDS	miR-30a*_SNX14
A375	A1	445412_9	TAAAGTGCTGACAGTGCAGACAATTAGCACTAATCTGGCACTTTATAAAT	MIMAT0000680_MirBase_miR-106b_microRNA	miR-106b	1	20	1	20	0.01	ENSG00000110888_ENST00000438006_CAPRIN2_mRNA	CAPRIN2	19	50	4302	4333	2.2e-09	5prime	((((((((((..(((((...........)))))....)))))))))).....	2-8 no mismatches	moderate	unknown	miR-106b_CAPRIN2
A375	A1	445414_9	TAAAGTGCTGACAGTGCAGATCCATTGCACTGATTAATGCACTTTTTCTG	MIMAT0000680_MirBase_miR-106b_microRNA	miR-106b	1	21	1	21	0.0028	ENSG00000062598_ENST00000396391_ELMO2_mRNA	ELMO2	22	50	810	838	1e-07	5prime	.((((((((((((((((((.....)))))))).)))..))))))).....	2-8 no mismatches	strong	CDS	miR-106b_ELMO2
A375	A1	445428_9	TAAAGTGCTTATAGTGCAGACTTAAAATGCACTCAGTCACTTTCAACTGG	MIMAT0000075_MirBase_miR-20a_microRNA	miR-20a	1	19	1	19	0.036	ENSG00000158122_ENST00000375234_C9orf21_mRNA	C9orf21	19	50	680	711	2.2e-09	5prime	.((((((((...((((((..........)))))).)).)))))).......	2-8 no mismatches	moderate	CDS-3'UTR	miR-20a_C9orf21
A375	A1	445429_9	TAAAGTGCTTATAGTGCAGCCATCAGCATCACGCACTTTAAACTG	MIMAT0000075_MirBase_miR-20a_microRNA	miR-20a	1	19	1	19	0.029	ENSG00000143376_ENST00000368843_SNX27_mRNA	SNX27	17	45	1451	1479	8e-08	5prime	((((((((.....((((...........))))...)))))))).....	2-8 no mismatches	weak	CDS	miR-20a_SNX27
A375	A1	445432_9	TAAAGTGCTTATAGTGCAGGTAGACAATTCCACTGCAGAAGCACTTTACT	MIMAT0000075_MirBase_miR-20a_microRNA	miR-20a	1	23	1	23	0.00022	ENSG00000154957_ENST00000454073_ZNF18_mRNA	ZNF18	22	50	76	104	1e-07	5prime	((((((((((....(((((...............))))).))))))))))..	2-8 no mismatches	moderate	5'UTR	miR-20a_ZNF18
A375	A1	445435_9	TAAAGTGCTTATAGTGCAGGTAGCTCATATGCATGTAGTCACTTTATA	MIMAT0000075_MirBase_miR-20a_microRNA	miR-20a	1	23	1	23	0.0002	ENSG00000110092_ENST00000227507_CCND1_mRNA	CCND1	23	48	1663	1688	4.3e-06	5prime	(((((((((....(((((.((......)).)))))..)).)))))))..	2-8 no mismatches	moderate	3'UTR	miR-20a_CCND1
A375	A1	445436_9	TAAAGTGCTTATAGTGCAGGTAGTATTTACCCCTGCGCTAGAGTAAGCAC	MIMAT0000075_MirBase_miR-20a_microRNA	miR-20a	1	23	1	23	0.00022	ENSG00000124201_ENST00000396105_ZNFX1_mRNA	ZNFX1	25	50	6466	6491	4.7e-06	5prime	....((((((((((((((((..........)))))))))...)))))))	other	strong	3'UTR	miR-20a_ZNFX1
A375	A1	445731_9	TAAGGTGCATCTAGTGCAGATACTAACAACATCTGCACAGCACCTTAC	MIMAT0000072_MirBase_miR-18a_microRNA	miR-18a	1	22	1	22	0.00072	ENSG00000160131_ENST00000330374_VMA21_mRNA	VMA21	23	48	4332	4357	4.3e-06	5prime	((((((((.....((((((((.........)))))))).)))))))).	2-8 no mismatches	moderate	3'UTR	miR-18a_VMA21
A375	A1	445732_9	TAAGGTGCATCTAGTGCAGATAGATATCTGCATATTTGTGCACCTTATTA	MIMAT0000072_MirBase_miR-18a_microRNA	miR-18a	1	23	1	23	0.00022	ENSG00000153339_ENST00000283351_KIAA1012_mRNA	KIAA1012	23	50	4877	4904	1.7e-05	5prime	((((((((((...((((.((((...)))).))))....))))))))))...	2-8 no mismatches	strong	3'UTR	miR-18a_KIAA1012
A375	A1	446402_9	TAGCACCATTTGAAATCAGATGGTGCTAATACAATCCTG	MIMAT0000100_MirBase_miR-29b_microRNA	miR-29b	1	19	1	19	0.02	ENSG00000168116_ENST00000370733_KIAA1586_mRNA	KIAA1586	19	39	1375	1395	0.0016	5prime	((((((((((.........))))))))))...........	2-8 no mismatches	weak	CDS	miR-29b_KIAA1586
A375	A1	446420_9	TAGCAGCACATAATGGTTTGTGAATATATTCACAAACCAAAATACTGCTT	MIMAT0000068_MirBase_miR-15a_microRNA	miR-15a	1	22	1	22	0.00078	ENSG00000039123_ENST00000230640_SKIV2L2_mRNA	SKIV2L2	22	50	2178	2206	1e-07	5prime	.(((((.......(((((((((.........))))))))).....))))).	2-8 two mismatches	strong	CDS	miR-15a_SKIV2L2
A375	A1	446435_9	TAGCAGCACATCATGGTTTACAAAAACCATGAAGCTGCTACATGTC	MIMAT0000417_MirBase_miR-15b_microRNA	miR-15b	1	22	1	22	0.00066	ENSG00000152944_ENST00000282892_MED21_mRNA	MED21	23	46	317	340	5.1e-05	5prime	(((((((...(((((((((....))))))))).)))))))......	2-7 no mismatches	strong	CDS	miR-15b_MED21
A375	A1	446436_9	TAGCAGCACATCATGGTTTACAAATGCTGCTAAAAACAAGAAG	MIMAT0000417_MirBase_miR-15b_microRNA	miR-15b	1	22	1	22	0.00056	ENSG00000166441_ENST00000314138_RPL27A_mRNA	RPL27A	23	41	631	649	0.026	5prime	((((((((................)))))))).........	2-8 no mismatches	absent	CDS	miR-15b_RPL27A
A375	A1	446452_9	TAGCAGCACGTAAATATTGAATGCTGCTAAAAACAAGACCG	MIMAT0000069_MirBase_miR-16_microRNA	miR-16	1	19	1	19	0.023	ENSG00000166441_ENST00000314138_RPL27A_mRNA	RPL27A	18	39	629	650	0.0005	5prime	((((((((...............))))))))..........	2-8 no mismatches	absent	CDS	miR-16_RPL27A
A375	A1	446453_9	TAGCAGCACGTAAATATTGAATGCTGCTAAAAACAAGACG	MIMAT0000069_MirBase_miR-16_microRNA	miR-16	1	19	1	19	0.022	ENSG00000166441_ENST00000314138_RPL27A_mRNA	RPL27A	18	39	629	650	0.00047	5prime	((((((((...............))))))))..........	2-8 no mismatches	absent	CDS	miR-16_RPL27A
A375	A1	446454_9	TAGCAGCACGTAAATATTGAATGCTGCTAAAAACAAGACTGGGGCTG	MIMAT0000069_MirBase_miR-16_microRNA	miR-16	1	19	1	19	0.032	ENSG00000166441_ENST00000314138_RPL27A_mRNA	RPL27A	18	47	629	658	2.5e-08	5prime	((((((((...............))))))))..................	2-8 no mismatches	absent	CDS	miR-16_RPL27A
A375	A1	446455_9	TAGCAGCACGTAAATATTGAATGCTGCTAAAAACAAGATA	MIMAT0000069_MirBase_miR-16_microRNA	miR-16	1	19	1	19	0.022	ENSG00000166441_ENST00000314138_RPL27A_mRNA	RPL27A	18	38	629	649	0.0017	5prime	((((((((...............)))))))).........	2-8 no mismatches	absent	CDS	miR-16_RPL27A
A375	A1	446457_9	TAGCAGCACGTAAATATTGACCATTATGCTGCTATTAAAAAG	MIMAT0000069_MirBase_miR-16_microRNA	miR-16	1	19	1	19	0.025	ENSG00000110429_ENST00000265651_FBXO3_mRNA	FBXO3	16	42	296	322	8.9e-07	5prime	((((((((......................))))))))........	2-8 no mismatches	absent	CDS	miR-16_FBXO3
A375	A1	446463_9	TAGCAGCACGTAAATATTGCAATGCTGCTACAACTG	MIMAT0000069_MirBase_miR-16_microRNA	miR-16	1	19	1	19	0.016	ENSG00000169714_ENST00000451728_CNBP_mRNA	CNBP	19	36	494	511	0.058	5prime	((((((((...............))))))))......	2-8 no mismatches	absent	CDS	miR-16_CNBP
A375	A1	446465_9	TAGCAGCACGTAAATATTGCTCATGCTGCTATACGAGAGAATCCAGTCTA	MIMAT0000069_MirBase_miR-16_microRNA	miR-16	1	19	1	19	0.036	ENSG00000122406_ENST00000370321_RPL5_mRNA	RPL5	19	50	784	815	2.2e-09	5prime	((((((((................))))))))...................	2-8 no mismatches	absent	CDS	miR-16_RPL5
A375	A1	446470_9	TAGCAGCACGTAAATATTGGCGAATGCTGCTAAAAACAAGAATG	MIMAT0000069_MirBase_miR-16_microRNA	miR-16	1	22	1	22	0.0006	ENSG00000166441_ENST00000314138_RPL27A_mRNA	RPL27A	22	44	630	652	0.0077	5prime	((((((((.................))))))))............	2-8 no mismatches	absent	CDS	miR-16_RPL27A
A375	A1	446474_9	TAGCAGCACGTAAATATTGGCGTACCATTGCTGCTGCTACCTG	MIMAT0000069_MirBase_miR-16_microRNA	miR-16	1	22	1	22	0.00056	ENSG00000135829_ENST00000367549_DHX9_mRNA	DHX9	22	43	2752	2773	0.00056	5prime	((((((((.((((....(((.....)))))))))))))))....	2-8 no mismatches	moderate	CDS	miR-16_DHX9
A375	A1	446481_9	TAGCAGCACGTAAATATTGTATGCTGCTAAAAAAATG	MIMAT0000069_MirBase_miR-16_microRNA	miR-16	1	19	1	19	0.018	ENSG00000100220_ENST00000216038_C22orf28_mRNA	C22orf28	19	37	819	837	0.018	5prime	((((((((..............))))))))........	2-8 no mismatches	absent	CDS	miR-16_C22orf28
A375	A1	446484_9	TAGCAGCACGTAAATATTGTTCGCTGCTATTCCCATG	MIMAT0000069_MirBase_miR-16_microRNA	miR-16	1	19	1	19	0.018	ENSG00000178741_ENST00000322347_COX5A_mRNA	COX5A	19	37	266	284	0.018	5prime	(((((((................)))))))........	2-7 no mismatches	absent	CDS	miR-16_COX5A
A375	A1	446811_9	TAGGTAGTTTCATGTTGTTGGTTCTCCCAACAACATGAAACTGCCTATTC	MIMAT0000226_MirBase_miR-196a_microRNA	miR-196a	1	21	1	21	0.0028	ENSG00000120068_ENST00000239144_HOXB8_mRNA	HOXB8	21	50	1373	1402	2.8e-08	5prime	(((((((((((((((((((((......)))))))))))))))))))))...	2-8 no mismatches	strong	3'UTR	miR-196a_HOXB8
A375	A1	447041_9	TATTGCACTCGTCCCGGCCTATATATATTCCGGGCAATATATGAG	MIMAT0003218_MirBase_miR-92b_microRNA	miR-92b	1	20	1	20	0.0081	ENSG00000168300_ENST00000360540_PCMTD1_mRNA	PCMTD1	20	45	1968	1993	3.7e-06	5prime	.......((((((((((.............)))))......)))))	other	strong	3'UTR	miR-92b_PCMTD1
A375	A1	447083_9	TATTGCACTTGTCCCGGCCTGATTTTCGGGCCAGTGCAACCAATACTG	MIMAT0000092_MirBase_miR-92a_microRNA	miR-92a	1	21	1	21	0.0026	ENSG00000184254_ENST00000329841_ALDH1A3_mRNA	ALDH1A3	21	48	1765	1792	3.3e-07	5prime	..(((((((.(.(((((.........)))))).))))))).........	2-8 one mismatch	moderate	CDS	miR-92a_ALDH1A3
A375	A1	447084_9	TATTGCACTTGTCCCGGCCTGCAACATTATGGTCTGGGATACCAGG	MIMAT0000092_MirBase_miR-92a_microRNA	miR-92a	1	21	1	21	0.0024	ENSG00000143476_ENST00000366991_DTL_mRNA	DTL	21	46	802	827	3.9e-06	5prime	.........((((((((((............)).)))))))).....	other	strong	CDS	miR-92a_DTL
A375	A1	447085_9	TATTGCACTTGTCCCGGCCTGCAATTTTCTGGCCACAAGGGCATAGTGCA	MIMAT0000092_MirBase_miR-92a_microRNA	miR-92a	1	21	1	21	0.0028	ENSG00000171150_ENST00000394861_SOCS5_mRNA	SOCS5	20	50	2380	2410	7.8e-09	5prime	...(((((((((((.((((.............))))....))))).))))))	2-8 two mismatches	strong	3'UTR	miR-92a_SOCS5
A375	A1	447104_9	TATTGCACTTGTCCCGGCCTGTAATAAACTTTTTCAATGGTTGGGACAAT	MIMAT0000092_MirBase_miR-92a_microRNA	miR-92a	1	22	1	22	0.00078	ENSG00000147852_ENST00000382100_VLDLR_mRNA	VLDLR	25	50	3396	3421	4.7e-06	5prime	........(((((((((((.................))))))))))).	other	strong	3'UTR	miR-92a_VLDLR
A375	A1	447158_9	TATTGCACTTGTCCCGGCCTGTTCTGCTGGGACATGCACATATCAG	MIMAT0000092_MirBase_miR-92a_microRNA	miR-92a	1	22	1	22	0.00066	ENSG00000108219_ENST00000429989_TSPAN14_mRNA	TSPAN14	23	46	1567	1590	5.1e-05	5prime	...((((..(((((((((.......)))))))))))))........	other	strong	3'UTR	miR-92a_TSPAN14
A375	A1	448267_9	TCCCTGAGACCCTAACTTGTGAAATCTCAGGGAATCAAAGAAT	MIMAT0000423_MirBase_miR-125b_microRNA	miR-125b	1	22	1	22	0.00056	ENSG00000162702_ENST00000367353_ZNF281_mRNA	ZNF281	23	40	762	779	0.094	5prime	(((((((((...............))))))))).......	2-8 no mismatches	weak	CDS	miR-125b_ZNF281
A375	A1	448273_9	TCCCTGAGACCCTAACTTGTGAAGCTCAGGGATATATACCG	MIMAT0000423_MirBase_miR-125b_microRNA	miR-125b	1	22	1	22	0.0005	ENSG00000160714_ENST00000292211_UBE2Q1_mRNA	UBE2Q1	23	41	856	874	0.023	5prime	((((((((................)))))))).........	2-8 no mismatches	absent	CDS	miR-125b_UBE2Q1
A375	A1	448286_9	TCCCTGAGACCCTAACTTGTGACACACTCTCAGGGAACCGGGACACCCTC	MIMAT0000423_MirBase_miR-125b_microRNA	miR-125b	1	22	1	22	0.00078	ENSG00000088888_ENST00000428216_MAVS_mRNA	MAVS	23	50	266	293	3.6e-07	5prime	(((((((((..................)))))))))..............	2-8 no mismatches	weak	CDS	miR-125b_MAVS
A375	A1	448296_9	TCCCTGAGACCCTAACTTGTGACGAGCTCAGGGAGGACA	MIMAT0000423_MirBase_miR-125b_microRNA	miR-125b	1	22	1	22	0.00044	ENSG00000167674_ENST00000301284_AC011498-2_mRNA	AC011498-2	21	38	1207	1224	0.074	5prime	((((((((.......(((((...)))))))))))))....	2-8 no mismatches	moderate	unknown	miR-125b_AC011498-2
A375	A1	451121_9	TGAGGGGCAGAGAGCGAGACTTTTTCGCGACGCCCCTCAATCAAG	MIMAT0004748_MirBase_miR-423-5p_microRNA	miR-423-5p	1	23	1	23	0.00017	ENSG00000106682_ENST00000265753_EIF4H_mRNA	EIF4H	25	45	792	812	0.0023	5prime	((((((((.....((((......))))...))))))))......	2-8 no mismatches	weak	CDS	miR-423-5p_EIF4H
A375	A1	451122_9	TGAGGGGCAGAGAGCGAGACTTTTTGCACATGCCCCTCTTACTG	MIMAT0004748_MirBase_miR-423-5p_microRNA	miR-423-5p	1	23	1	23	0.00017	ENSG00000158480_ENST00000289431_SPATA2_mRNA	SPATA2	23	44	2511	2532	0.0006	5prime	.((((((((....(((((.....)))))...))))))))......	2-8 no mismatches	moderate	3'UTR	miR-423-5p_SPATA2
A375	A1	451144_9	TGAGGTAGGAGGTTGTATAGCCAACCTCCTACTCCTCAT	MIMAT0000066_MirBase_let-7e_microRNA	let-7e	1	20	1	20	0.0057	ENSG00000198888_ENST00000361390_MT-ND1_mRNA	MT-ND1	20	39	10	29	0.0057	5prime	(((((((((((((((.......))))))))))..))))).	2-8 no mismatches	moderate	unknown	let-7e_MT-ND1
A375	A1	451282_9	TGAGGTAGTAGGTTGTATAGAAAACACCTCCACTACCTCACTG	MIMAT0000062_MirBase_let-7a_microRNA	let-7a	1	20	1	20	0.0073	ENSG00000119397_ENST00000373855_CEP110_mRNA	CEP110	20	43	7269	7292	4.4e-05	5prime	((((((((((((.(((........))))))..)))))))))...	2-8 no mismatches	moderate	3'UTR	let-7a_CEP110
A375	A1	451289_9	TGAGGTAGTAGGTTGTATAGACAACAATACTACCTCACTACTACATCT	MIMAT0000062_MirBase_let-7a_microRNA	let-7a	1	20	1	20	0.0093	ENSG00000137710_ENST00000343115_RDX_mRNA	RDX	20	48	3026	3054	9.2e-08	5prime	((((((((((.(((((.....)))))..))))))))))...........	2-8 no mismatches	moderate	3'UTR	let-7a_RDX
A375	A1	451290_9	TGAGGTAGTAGGTTGTATAGACAACCACTTACCTCTTT	MIMAT0000062_MirBase_let-7a_microRNA	let-7a	1	20	1	20	0.0053	ENSG00000087502_ENST00000360150_ERGIC2_mRNA	ERGIC2	19	38	1228	1247	0.0053	5prime	.(((((((..((((((......))))))..)))))))...	2-8 no mismatches	moderate	3'UTR	let-7a_ERGIC2
A375	A1	451291_9	TGAGGTAGTAGGTTGTATAGACACTGAGCCACAACCCAAACAACCCAG	MIMAT0000062_MirBase_let-7a_microRNA	let-7a	1	20	1	20	0.0093	ENSG00000198786_ENST00000361567_MT-ND5_mRNA	MT-ND5	20	48	197	225	9.2e-08	5prime	((.(((.((.((((((...............))))))...)).))))).	2-8 two mismatches	moderate	unknown	let-7a_MT-ND5
A375	A1	451294_9	TGAGGTAGTAGGTTGTATAGACCTACCTCACCTACTAG	MIMAT0000062_MirBase_let-7a_microRNA	let-7a	1	20	1	20	0.0053	ENSG00000066044_ENST00000407627_ELAVL1_mRNA	ELAVL1	19	38	4764	4783	0.0053	5prime	..((((.(((((((.......)))))))...)))).....	2-8 two mismatches	moderate	3'UTR	let-7a_ELAVL1
A375	A1	451302_9	TGAGGTAGTAGGTTGTATAGCAAAAACAAAACAACCAACACACCTCTCCA	MIMAT0000062_MirBase_let-7a_microRNA	let-7a	1	20	1	20	0.01	ENSG00000159202_ENST00000360943_UBE2Z_mRNA	UBE2Z	20	50	1478	1508	7.8e-09	5prime	.(((((.((.((((((...............)))))).))..)))))....	2-8 one mismatch	moderate	3'UTR	let-7a_UBE2Z
A375	A1	451303_9	TGAGGTAGTAGGTTGTATAGCAACACCATCTACCTCTTCTG	MIMAT0000062_MirBase_let-7a_microRNA	let-7a	1	20	1	20	0.0065	ENSG00000118412_ENST00000455594_CASP8AP2_mRNA	CASP8AP2	20	41	4877	4898	0.0005	5prime	.(((((((...(((((....))))).....))))))).....	2-8 no mismatches	moderate	unknown	let-7a_CASP8AP2
A375	A1	451304_9	TGAGGTAGTAGGTTGTATAGCACCAAATCTCCACCTCCATCATCACCTCA	MIMAT0000062_MirBase_let-7a_microRNA	let-7a	1	20	1	20	0.01	ENSG00000198786_ENST00000361567_MT-ND5_mRNA	MT-ND5	19	50	1703	1734	2.2e-09	5prime	((((((.((((((.....................)))).....)).))))))	2-8 one mismatch	moderate	unknown	let-7a_MT-ND5
A375	A1	451305_9	TGAGGTAGTAGGTTGTATAGCCCTACCTCATATTCTATG	MIMAT0000062_MirBase_let-7a_microRNA	let-7a	1	20	1	20	0.0057	ENSG00000108506_ENST00000251334_INTS2_mRNA	INTS2	20	39	5224	5243	0.0057	5prime	((((((((..(((.......))))))))))).........	2-8 no mismatches	weak	3'UTR	let-7a_INTS2
A375	A1	451308_9	TGAGGTAGTAGGTTGTATAGCGATCACAACCTCTCTACCTCAACTCGGGG	MIMAT0000062_MirBase_let-7a_microRNA	let-7a	1	20	1	20	0.01	ENSG00000103449_ENST00000251020_SALL1_mRNA	SALL1	19	50	528	559	2.2e-09	5prime	((((((((.(((((((...........)))))))..))))))))........	2-8 no mismatches	moderate	CDS	let-7a_SALL1
A375	A1	451319_9	TGAGGTAGTAGGTTGTATAGTAATTACAACCTACCTCTATTG	MIMAT0000062_MirBase_let-7a_microRNA	let-7a	1	21	1	21	0.0019	ENSG00000197930_ENST00000395686_ERO1L_mRNA	ERO1L	20	42	4964	4986	0.00015	5prime	.(((((...((((((((.........))))))))))))).....	2-8 two mismatches	moderate	3'UTR	let-7a_ERO1L
A375	A1	451320_9	TGAGGTAGTAGGTTGTATAGTACAATCAAAACACACTACTACCTCTTAA	MIMAT0000062_MirBase_let-7a_microRNA	let-7a	1	21	1	21	0.0027	ENSG00000149948_ENST00000403681_HMGA2_mRNA	HMGA2	20	49	3643	3672	2.7e-08	5prime	.((((((((((..(((................)))..))))))))))....	2-8 no mismatches	moderate	3'UTR	let-7a_HMGA2
A375	A1	451344_9	TGAGGTAGTAGGTTGTATAGTTACAACTACAGCTACCTCATCATCG	MIMAT0000062_MirBase_let-7a_microRNA	let-7a	1	22	1	22	0.00066	ENSG00000127838_ENST00000273077_PNKD_mRNA	PNKD	23	46	437	460	5.1e-05	5prime	(((((((((.((((((......))))))...)))))))))......	2-8 no mismatches	moderate	CDS	let-7a_PNKD
A375	A1	451345_9	TGAGGTAGTAGGTTGTATAGTTACACCAACTGCAACCCCTGCCTCATCAC	MIMAT0000062_MirBase_let-7a_microRNA	let-7a	1	22	1	22	0.00078	ENSG00000122140_ENST00000371785_MRPS2_mRNA	MRPS2	23	50	880	907	3.6e-07	5prime	((((((((..((((((..((((.....)))))))))).))))))))....	2-8 no mismatches	strong	CDS	let-7a_MRPS2
A375	A1	451346_9	TGAGGTAGTAGGTTGTATAGTTACCCAACATCTACCTCATTCCAGAC	MIMAT0000062_MirBase_let-7a_microRNA	let-7a	1	22	1	22	0.00069	ENSG00000173473_ENST00000254480_SMARCC1_mRNA	SMARCC1	23	47	621	645	1.5e-05	5prime	((((((((...((((..........))))..))))))))........	2-8 no mismatches	weak	CDS	let-7a_SMARCC1
A375	A1	451347_9	TGAGGTAGTAGGTTGTATAGTTACCCAACATCTACCTCATTCCAGGG	MIMAT0000062_MirBase_let-7a_microRNA	let-7a	1	22	1	22	0.00069	ENSG00000173473_ENST00000254480_SMARCC1_mRNA	SMARCC1	23	45	621	643	0.00019	5prime	((((((((...((((..........))))..))))))))......	2-8 no mismatches	weak	CDS	let-7a_SMARCC1
A375	A1	451348_9	TGAGGTAGTAGGTTGTATAGTTACCCCATACTCTACCTCATCCTTCTG	MIMAT0000062_MirBase_let-7a_microRNA	let-7a	1	22	1	22	0.00072	ENSG00000073050_ENST00000262887_XRCC1_mRNA	XRCC1	23	48	70	95	4.3e-06	5prime	((((((((......((((.........)))).))))))))........	2-8 no mismatches	weak	5'UTR	let-7a_XRCC1
A375	A1	451350_9	TGAGGTAGTAGGTTGTATAGTTACTAATCAAACTAACCTCAAAACAAATG	MIMAT0000062_MirBase_let-7a_microRNA	let-7a	1	22	1	22	0.00078	ENSG00000198899_ENST00000361899_MT-ATP6_mRNA	MT-ATP6	23	50	144	171	3.6e-07	5prime	((((((..(((.(((..((((.))))..))).))))))))).........	2-8 two mismatches	strong	unknown	let-7a_MT-ATP6
A375	A1	451353_9	TGAGGTAGTAGGTTGTATAGTTATCCGTCACTACCTCAACCTG	MIMAT0000062_MirBase_let-7a_microRNA	let-7a	1	22	1	22	0.00056	ENSG00000177084_ENST00000320574_POLE_mRNA	POLE	23	43	4941	4961	0.002	5prime	(((((((((.((............))...))))))))).....	2-8 no mismatches	weak	CDS	let-7a_POLE
A375	A1	451356_9	TGAGGTAGTAGGTTGTATAGTTATTACCTTTCTACCTCTAACTAATCAG	MIMAT0000062_MirBase_let-7a_microRNA	let-7a	1	22	1	22	0.00075	ENSG00000166575_ENST00000305494_TMEM135_mRNA	TMEM135	23	49	3510	3536	1.2e-06	5prime	.(((((((.((((.((......)).))))..)))))))...........	2-8 no mismatches	moderate	3'UTR	let-7a_TMEM135
A375	A1	451359_9	TGAGGTAGTAGGTTGTATAGTTCAACACCATCTACCTCTTCTG	MIMAT0000062_MirBase_let-7a_microRNA	let-7a	1	22	1	22	0.00056	ENSG00000118412_ENST00000455594_CASP8AP2_mRNA	CASP8AP2	23	43	4878	4898	0.002	5prime	.(((((((..((.(((........)))))..))))))).....	2-8 no mismatches	moderate	unknown	let-7a_CASP8AP2
A375	A1	451363_9	TGAGGTAGTAGGTTGTATAGTTCACCCACACCTACCTCATTT	MIMAT0000062_MirBase_let-7a_microRNA	let-7a	1	22	1	22	0.00053	ENSG00000167548_ENST00000301067_MLL2_mRNA	MLL2	23	42	17279	17298	0.0069	5prime	((((((((..(((..........))).....))))))))...	2-8 no mismatches	weak	3'UTR	let-7a_MLL2
A375	A1	451364_9	TGAGGTAGTAGGTTGTATAGTTCACCTCAATCTACCTCAACTACG	MIMAT0000062_MirBase_let-7a_microRNA	let-7a	1	22	1	22	0.00063	ENSG00000157193_ENST00000306052_LRP8_mRNA	LRP8	23	45	2312	2334	0.00017	5prime	((((((((.((((..........))))....))))))))......	2-8 no mismatches	weak	CDS	let-7a_LRP8
A375	A1	451365_9	TGAGGTAGTAGGTTGTATAGTTCACTCACTCTACCTCATAACCGCACAAA	MIMAT0000062_MirBase_let-7a_microRNA	let-7a	1	22	1	22	0.00078	ENSG00000147050_ENST00000377967_KDM6A_mRNA	KDM6A	23	50	1882	1909	3.6e-07	5prime	((((((((.((...((.......))...))))))))))............	2-8 no mismatches	weak	CDS	let-7a_KDM6A
A375	A1	451369_9	TGAGGTAGTAGGTTGTATAGTTCATTCCTACTACTCAACTTAAACTC	MIMAT0000062_MirBase_let-7a_microRNA	let-7a	1	22	1	22	0.00069	ENSG00000198763_ENST00000361453_MT-ND2_mRNA	MT-ND2	23	47	644	668	1.5e-05	5prime	(((.((((((((.((.......))..)))))))))))..........	2-8 one mismatch	moderate	unknown	let-7a_MT-ND2
A375	A1	451377_9	TGAGGTAGTAGGTTGTATAGTTCCTACCGCCAACTCTACCTCAACCCCA	MIMAT0000062_MirBase_let-7a_microRNA	let-7a	1	22	1	22	0.00075	ENSG00000010292_ENST00000315579_NCAPD2_mRNA	NCAPD2	23	49	2886	2912	1.2e-06	5prime	((((((((..(((.(((.......))).)))....))))))))......	2-8 no mismatches	moderate	CDS	let-7a_NCAPD2
A375	A1	451381_9	TGAGGTAGTAGGTTGTATAGTTCTACTAACTACCTCATCTTCAGAG	MIMAT0000062_MirBase_let-7a_microRNA	let-7a	1	22	1	22	0.00066	ENSG00000164292_ENST00000379982_RHOBTB3_mRNA	RHOBTB3	23	44	2178	2199	0.00066	5prime	(((((((((.(((...........))).))))))))).......	2-8 no mismatches	weak	CDS	let-7a_RHOBTB3
A375	A1	451410_9	TGAGGTAGTAGGTTGTATGACCCAACATCTACCTCATTCC	MIMAT0000064_MirBase_let-7c_microRNA	let-7c	1	19	1	19	0.022	ENSG00000173473_ENST00000254480_SMARCC1_mRNA	SMARCC1	19	40	620	641	0.00047	5prime	((((((((...((((........))))..))))))))....	2-8 no mismatches	weak	CDS	let-7c_SMARCC1
A375	A1	451435_9	TGAGGTAGTAGGTTGTGTGATAACTCACAACCCTACCAATGCTACTCTCA	MIMAT0000063_MirBase_let-7b_microRNA	let-7b	1	19	1	19	0.036	ENSG00000184007_ENST00000344035_PTP4A2_mRNA	PTP4A2	18	50	1047	1079	6e-10	5prime	(((((((((((((((((..........))))))).......)))))).))))	2-8 no mismatches	strong	CDS	let-7b_PTP4A2
A375	A1	451436_9	TGAGGTAGTAGGTTGTGTGGTTAAATATTTCCACACACTGCCCTACCTCC	MIMAT0000063_MirBase_let-7b_microRNA	let-7b	1	22	1	22	0.00078	ENSG00000214160_ENST00000397676_ALG3_mRNA	ALG3	26	50	1121	1145	1.7e-05	5prime	.(((((((..((((((((((.......)))))))..)))))))))).	2-8 no mismatches	strong	CDS	let-7b_ALG3
A375	A1	451437_9	TGAGGTAGTAGGTTGTGTGGTTACCCAACCTACACTAACCTTAACCGCCT	MIMAT0000063_MirBase_let-7b_microRNA	let-7b	1	22	1	22	0.00078	ENSG00000123416_ENST00000336023_TUBA1B_mRNA	TUBA1B	24	50	884	910	1.3e-06	5prime	..((((.(((((((((((((((...)))).)))).)))))..)).))))	2-8 two mismatches	strong	CDS	let-7b_TUBA1B
A375	A1	451438_9	TGAGGTAGTAGGTTGTGTGGTTTTATTTCCACACACTGCCCTACCTCCTG	MIMAT0000063_MirBase_let-7b_microRNA	let-7b	1	22	1	22	0.00078	ENSG00000214160_ENST00000397676_ALG3_mRNA	ALG3	24	50	1121	1147	1.3e-06	5prime	.(((((((..((((((((((.......)))))))..))))))))))...	2-8 no mismatches	strong	CDS	let-7b_ALG3
A375	A1	451475_9	TGAGGTAGTAGTTTGTACAGTACAACAATACTACCTCACTACTACATCTG	MIMAT0000414_MirBase_let-7g_microRNA	let-7g	1	21	1	21	0.0028	ENSG00000137710_ENST00000343115_RDX_mRNA	RDX	22	50	3027	3055	1e-07	5prime	((((((((((..((((.....))))...))))))))))............	2-8 no mismatches	moderate	3'UTR	let-7g_RDX
A375	A1	451479_9	TGAGGTAGTAGTTTGTACAGTTACCCAACATCTACCTCATTCCAGA	MIMAT0000414_MirBase_let-7g_microRNA	let-7g	1	22	1	22	0.00066	ENSG00000173473_ENST00000254480_SMARCC1_mRNA	SMARCC1	23	46	621	644	5.1e-05	5prime	((((((((..(((.............)))..)))))))).......	2-8 no mismatches	weak	CDS	let-7g_SMARCC1
A375	A1	451482_9	TGAGGTAGTAGTTTGTACAGTTCCTACCTCATTCCCTTACTTG	MIMAT0000414_MirBase_let-7g_microRNA	let-7g	1	22	1	22	0.00056	ENSG00000110367_ENST00000264018_DDX6_mRNA	DDX6	23	43	879	899	0.002	5prime	((((((((...............))))))))............	2-8 no mismatches	absent	unknown	let-7g_DDX6
A375	A1	451494_9	TGAGGTAGTAGTTTGTGCCTCACACTCATTCTCAACCCCCTG	MIMAT0000415_MirBase_let-7i_microRNA	let-7i	1	18	1	18	0.089	ENSG00000198886_ENST00000361381_MT-ND4_mRNA	MT-ND4	17	42	734	759	3.2e-06	5prime	((((((............))))))....................	2-8 two mismatches	absent	unknown	let-7i_MT-ND4
A375	A1	451498_9	TGAGGTAGTAGTTTGTGCTGTTACCCAACATCTACCTCATTCCAG	MIMAT0000415_MirBase_let-7i_microRNA	let-7i	1	22	1	22	0.00063	ENSG00000173473_ENST00000254480_SMARCC1_mRNA	SMARCC1	23	45	621	643	0.00017	5prime	((((((((..(((.............)))..))))))))......	2-8 no mismatches	weak	CDS	let-7i_SMARCC1
A375	A1	451502_9	TGAGGTAGTAGTTTGTGCTGTTTATTTCCACACACTGCCCTACCTCCTGT	MIMAT0000415_MirBase_let-7i_microRNA	let-7i	1	22	1	22	0.00078	ENSG00000214160_ENST00000397676_ALG3_mRNA	ALG3	23	50	1121	1148	3.6e-07	5prime	.(((((((((((.((((...........)))).)))))..))))))....	2-8 no mismatches	moderate	CDS	let-7i_ALG3
A375	A1	452339_9	TGGCTCAGTTCAGCAGGAACAGACCCTCTTCCCCCAATCTGAGCCATTGC	MIMAT0000080_MirBase_miR-24_microRNA	miR-24	1	22	1	22	0.00078	ENSG00000179862_ENST00000372638_CITED4_mRNA	CITED4	24	50	1070	1096	1.3e-06	5prime	((((((((.......((((.((..)).))))......))))))))....	2-8 no mismatches	moderate	3'UTR	miR-24_CITED4
A375	A1	452340_9	TGGCTCAGTTCAGCAGGAACAGACCTTTTTCCTGTTCACAAGCTGAGCCA	MIMAT0000080_MirBase_miR-24_microRNA	miR-24	1	22	1	22	0.00078	ENSG00000171940_ENST00000371471_ZNF217_mRNA	ZNF217	26	50	5162	5186	1.7e-05	5prime	((((((((((.((((((((......))))))))....))))))))))	2-8 no mismatches	strong	3'UTR	miR-24_ZNF217
A375	A1	452343_9	TGGCTCAGTTCAGCAGGAACAGATTCTGCTGCTGAGCCTCATCG	MIMAT0000080_MirBase_miR-24_microRNA	miR-24	1	22	1	22	0.0006	ENSG00000140157_ENST00000337451_NIPA2_mRNA	NIPA2	22	44	1270	1292	0.00017	5prime	.((((((((..(((((((......)))))))))))))))......	2-8 no mismatches	moderate	CDS	miR-24_NIPA2
A375	A1	452345_9	TGGCTCAGTTCAGCAGGAACAGTAAACTGACACTGAGCCACAACCCAAAC	MIMAT0000080_MirBase_miR-24_microRNA	miR-24	1	22	1	22	0.00078	ENSG00000198786_ENST00000361567_MT-ND5_mRNA	MT-ND5	25	50	193	218	4.7e-06	5prime	(((((((((((((...........)))).)))))))))..........	2-8 no mismatches	moderate	unknown	miR-24_MT-ND5
A375	A1	452346_9	TGGCTCAGTTCAGCAGGAACAGTAAACTGCAGCTGAGCCTCTACA	MIMAT0000080_MirBase_miR-24_microRNA	miR-24	1	22	1	22	0.00063	ENSG00000073060_ENST00000261693_SCARB1_mRNA	SCARB1	24	45	1412	1433	0.00063	5prime	.(((((((((..((((.........)))))))))))))......	2-8 no mismatches	moderate	CDS	miR-24_SCARB1
A375	A1	452347_9	TGGCTCAGTTCAGCAGGAACAGTATTCTGCTGCTGAGCCTCATCG	MIMAT0000080_MirBase_miR-24_microRNA	miR-24	1	22	1	22	0.00063	ENSG00000140157_ENST00000337451_NIPA2_mRNA	NIPA2	24	45	1271	1292	0.00063	5prime	.((((((((..(((((((.....)))))))))))))))......	2-8 no mismatches	moderate	CDS	miR-24_NIPA2
A375	A1	452350_9	TGGCTCAGTTCAGCAGGAACAGTGGCCTCCCTGCTGTGCCATGCTGGGCC	MIMAT0000080_MirBase_miR-24_microRNA	miR-24	1	22	1	22	0.00078	ENSG00000142627_ENST00000358432_EPHA2_mRNA	EPHA2	21	50	3137	3166	2.8e-08	5prime	.((((((((.(((((((..............)))))))......))))))))	2-8 no mismatches	moderate	3'UTR	miR-24_EPHA2
A375	A1	452351_9	TGGCTCAGTTCAGCAGGAACAGTTCCTGCAGGCTGAGCCACACAACTCAC	MIMAT0000080_MirBase_miR-24_microRNA	miR-24	1	22	1	22	0.00078	ENSG00000038358_ENST00000358933_EDC4_mRNA	EDC4	20	50	4301	4331	7.8e-09	5prime	((((((((((..((((((((....)))))))).))))))))))..........	2-8 no mismatches	strong	CDS	miR-24_EDC4
A375	A1	452517_9	TGGGGCGGAGCTTCCGGAGCCTGTGATGGTGAAGAGGAAGCGGACCCGCC	MIMAT0015058_MirBase_miR-3180-3p_microRNA	miR-3180-3p	1	19	1	19	0.036	ENSG00000108107_ENST00000344063_RPL28_mRNA	RPL28	18	50	407	439	6e-10	5prime	...(((((.((((((......................))))))....)))))	2-8 two mismatches	moderate	5'UTR	miR-3180-3p_RPL28
A375	A1	452898_9	TGTAAACATCCTCGACTGGAAGACTCCAGTATTATGTTTACAATCCATTG	MIMAT0000087_MirBase_miR-30a_microRNA	miR-30a	1	22	1	22	0.00078	ENSG00000168807_ENST00000336278_SNTB2_mRNA	SNTB2	22	50	9192	9220	1e-07	5prime	(((((((((.....((((((.....))))))...)))))))))........	2-8 no mismatches	moderate	3'UTR	miR-30a_SNTB2
A375	A1	453002_9	TGTGCAAATCCATGCAAAACTGATTTTGCCAATTTGCACATTAAATG	MIMAT0000074_MirBase_miR-19b_microRNA	miR-19b	1	23	1	23	0.00019	ENSG00000116679_ENST00000367498_IVNS1ABP_mRNA	IVNS1ABP	24	47	2853	2876	5.3e-05	5prime	(((((((((....((((((....))))))..))))))))).......	2-8 no mismatches	moderate	3'UTR	miR-19b_IVNS1ABP
A375	A1	453452_9	TTATGGTTTGCCTGGGACTGACCTCAGCCCCAGCCACCATATACCCCTG	MIMAT0003249_MirBase_miR-584_microRNA	miR-584	1	21	1	21	0.0027	ENSG00000111540_ENST00000360299_RAB5B_mRNA	RAB5B	22	49	1732	1759	3.5e-07	5prime	.((((((..(.(((((.((((..)))).)))))).))))))........	2-7 no mismatches	strong	3'UTR	miR-584_RAB5B
A375	A1	453641_9	TTCACAGTGGCTAAGTTCCGCTTATGGACTTTAGCAGTTGCTGTGAAAAA	MIMAT0000084_MirBase_miR-27a_microRNA	miR-27a	1	21	1	21	0.0028	ENSG00000162972_ENST00000392290_C2orf47_mRNA	C2orf47	20	50	1090	1120	7.8e-09	5prime	((((((((.((((((.((((......)))).))))))....))))))))...	2-8 no mismatches	strong	3'UTR	miR-27a_C2orf47
A375	A1	453647_9	TTCACAGTGGCTAAGTTCCGTCTTCTGATTTAGCAATGCTGTGAATAAAA	MIMAT0000084_MirBase_miR-27a_microRNA	miR-27a	1	20	1	20	0.01	ENSG00000159216_ENST00000344691_RUNX1_mRNA	RUNX1	22	50	3271	3299	1e-07	5prime	((((((((.((((((((........))))))))...)))))))).....	2-8 no mismatches	moderate	unknown	miR-27a_RUNX1
A375	A1	453650_9	TTCACAGTGGCTAAGTTCCGTTTATAACTTAGGCTAAACTGTGAAAATTC	MIMAT0000084_MirBase_miR-27a_microRNA	miR-27a	1	20	1	20	0.01	ENSG00000138623_ENST00000261918_SEMA7A_mRNA	SEMA7A	22	50	3136	3164	1e-07	5prime	(((((((((((((((((.......))))))).))..)))))))).....	2-8 no mismatches	strong	3'UTR	miR-27a_SEMA7A
A375	A1	454707_9	TTTCCGGCTCGCGTGGGTGTGATTCACCACCCATCACAGCCCGGAACACT	MIMAT0005825_MirBase_miR-1180_microRNA	miR-1180	1	21	1	21	0.0028	ENSG00000067225_ENST00000335181_PKM2_mRNA	PKM2	20	50	346	376	7.8e-09	5prime	.((((((((...(((((((..........)))))))...)))).))))....	2-8 no mismatches	moderate	CDS	miR-1180_PKM2
A375	A1	455309_8	AAAAGCTGGGTTGAGAGGGCGATCCCTCCACCTCCACACCAGGCCCTCTC	MIMAT0000510_MirBase_miR-320a_microRNA	miR-320a	1	22	1	22	0.00078	ENSG00000170043_ENST00000303731_TRAPPC1_mRNA	TRAPPC1	23	50	727	754	3.6e-07	5prime	............((((((((......................))))))))	other	moderate	3'UTR	miR-320a_TRAPPC1
A375	A1	456771_8	AAAGCTGGGTTGAGAGGGCGACTCTCAGCTCTCGGCGCACGGCCCAGCTT	MIMAT0000510_MirBase_miR-320a_microRNA	miR-320a	1	21	2	22	0.0028	ENSG00000182718_ENST00000451270_ANXA2_mRNA	ANXA2	22	50	19	47	1e-07	5prime	.(((((((((((.((((((........))))))......)))))))))))	2-8 no mismatches	strong	5'UTR	miR-320a_ANXA2
A375	A1	457769_8	AACATTCAACGCTGTCGGTGAGTTTAAGAGGTCGGTGCAGACTCGTCCTG	MIMAT0000256_MirBase_miR-181a_microRNA	miR-181a	1	23	1	23	0.00022	ENSG00000250479_ENST00000476831_CHCHD10_mRNA	CHCHD10	26	45	519	538	0.01	5prime	...........(((.((.(((........))).))))).....	other	moderate	unknown	miR-181a_CHCHD10
A375	A1	457770_8	AACATTCAACGCTGTCGGTGAGTTTCTCTCCAATCTCATCAGACAGTAG	MIMAT0000256_MirBase_miR-181a_microRNA	miR-181a	1	23	1	23	0.00021	ENSG00000162407_ENST00000371250_PPAP2B_mRNA	PPAP2B	26	49	1548	1571	5.8e-05	5prime	..........((((((((((((..........)))))).))))))..	other	strong	3'UTR	miR-181a_PPAP2B
A375	A1	457945_8	AACCCGTAGATCCGAACTTGTGCAATAGTTGGATTTATCTACGGGTACGT	MIMAT0000098_MirBase_miR-100_microRNA	miR-100	1	22	1	22	0.00078	ENSG00000114902_ENST00000233025_SPCS1_mRNA	SPCS1	21	50	704	733	2.8e-08	5prime	.((((((((((((((..((((..))))...)))))....)))))))))....	2-8 no mismatches	strong	CDS-3'UTR	miR-100_SPCS1
A375	A1	457954_8	AACCCGTAGATCCGAACTTGTGCTAACAGGATCTACAGGATGATCAAACT	MIMAT0000098_MirBase_miR-100_microRNA	miR-100	1	22	1	22	0.00078	ENSG00000080824_ENST00000216281_HSP90AA1_mRNA	HSP90AA1	21	50	2242	2271	2.8e-08	5prime	..((.((((((((......((..)).....)))))))).))...........	2-8 two mismatches	moderate	CDS	miR-100_HSP90AA1
A375	A1	457976_8	AACCCGTAGATCCGAACTTGTGTTTCATCAAGTTCGACACTGGTAACCTG	MIMAT0000098_MirBase_miR-100_microRNA	miR-100	1	22	1	22	0.00078	ENSG00000198034_ENST00000316084_RPS4X_mRNA	RPS4X	23	50	618	645	3.6e-07	5prime	.(((.((.....((((((((........))))))))..)).)))......	2-8 two mismatches	moderate	CDS	miR-100_RPS4X
A375	A1	459501_8	AACTGGCCTACAAAGTCCCAGTCTAAACTGGGACTACAGGAAAAAGGCCA	MIMAT0000459_MirBase_miR-193a-3p_microRNA	miR-193a-3p	1	22	1	22	0.00078	ENSG00000113300_ENST00000261951_CNOT6_mRNA	CNOT6	23	50	992	1019	3.6e-07	5prime	...((((((....(((((((((....))))))))).........))))))	2-8 two mismatches	strong	CDS	miR-193a-3p_CNOT6
A375	A1	459502_8	AACTGGCCTACAAAGTCCCAGTTGGACGATGTGGCCAGTACCCTG	MIMAT0000459_MirBase_miR-193a-3p_microRNA	miR-193a-3p	1	22	1	22	0.00063	ENSG00000223802_ENST00000429504_LASS1_mRNA	LASS1	23	45	1237	1259	0.00017	5prime	.(((((((.(((..((((.....))))..))))))))))......	2-8 no mismatches	moderate	3'UTR	miR-193a-3p_LASS1
A375	A1	460590_8	AAGCTGCCAGTTGAAGAACTGTTTACTTCATGGCAGCTATCCCACAGACA	MIMAT0000077_MirBase_miR-22_microRNA	miR-22	1	22	1	22	0.00078	ENSG00000070756_ENST00000318607_PABPC1_mRNA	PABPC1	23	49	2350	2376	1.3e-06	5prime	.((((((((..(((((.........)))))))))))))...........	2-8 no mismatches	moderate	CDS	miR-22_PABPC1
A375	A1	460591_8	AAGCTGCCAGTTGAAGAACTGTTTACTTCATGGCAGCTATCCCACAGAGT	MIMAT0000077_MirBase_miR-22_microRNA	miR-22	1	22	1	22	0.00078	ENSG00000070756_ENST00000318607_PABPC1_mRNA	PABPC1	23	48	2350	2375	4.7e-06	5prime	.((((((((..(((((.........)))))))))))))..........	2-8 no mismatches	moderate	CDS	miR-22_PABPC1
A375	A1	460592_8	AAGCTGCCAGTTGAAGAACTGTTTACTTCATGGCAGCTATCCCACAGTGA	MIMAT0000077_MirBase_miR-22_microRNA	miR-22	1	22	1	22	0.00078	ENSG00000070756_ENST00000318607_PABPC1_mRNA	PABPC1	23	47	2350	2374	1.7e-05	5prime	.((((((((..(((((.........))))))))))))).........	2-8 no mismatches	moderate	CDS	miR-22_PABPC1
A375	A1	460618_8	AAGCTGGGTTGAGAGGGCGCTTCATCCCTCTCAAGTAATGGCTCAGCTAA	MIMAT0000510_MirBase_miR-320a_microRNA	miR-320a	1	19	3	21	0.036	ENSG00000115268_ENST00000233609_RPS15_mRNA	RPS15	18	50	480	512	6e-10	5prime	.((((((((((((((((..........)))))))).......))))))))..	2-8 no mismatches	strong	CDS-3'UTR	miR-320a_RPS15
A375	A1	463365_8	ACATTGCCAGGGATTTCCAAAACCCTACAAATGTGAAAAATG	MIMAT0000078_MirBase_miR-23a_microRNA	miR-23a	1	18	4	21	0.089	ENSG00000196268_ENST00000392288_ZNF493_mRNA	ZNF493	20	42	2156	2178	0.00015	5prime	(((((...((((.........))))...)))))........	other	weak	CDS	miR-23a_ZNF493
A375	A1	467242_8	ACTGCAGTGAAGGCACTTGTAGCAAAGTGTACACTGCAGAACTG	MIMAT0000071_MirBase_miR-17*_microRNA	miR-17*	1	22	1	22	0.0006	ENSG00000171055_ENST00000379245_FEZ2_mRNA	FEZ2	24	44	1919	1939	0.0021	5prime	.((((((((...((((((.....)))))).)))))))).....	2-8 no mismatches	moderate	3'UTR	miR-17*_FEZ2
A375	A1	468056_8	AGAGGTAGTAGGTTGCATAGTTATCACAACCTCTCTACCTCAACTCGGGG	MIMAT0000065_MirBase_let-7d_microRNA	let-7d	1	22	1	22	0.00078	ENSG00000103449_ENST00000251020_SALL1_mRNA	SALL1	23	50	532	559	3.6e-07	5prime	.(((((((.((((((...........))))))..))))))).........	2-8 no mismatches	moderate	CDS	let-7d_SALL1
A375	A1	468347_8	AGCAGCATTGTACAGGGCTATGAACCCTAGATGCTGCATTTTTTAG	MIMAT0000101_MirBase_miR-103_microRNA	miR-103	1	23	1	23	0.00018	ENSG00000139842_ENST00000375441_CUL4A_mRNA	CUL4A	24	46	2663	2685	0.00018	5prime	.((((((((....((((.......)))).)))))))).........	2-8 no mismatches	moderate	3'UTR	miR-103_CUL4A
A375	A1	468348_8	AGCAGCATTGTACAGGGCTATGAACCCTGTTCACTGCTGCACTTTTCAAT	MIMAT0000101_MirBase_miR-103_microRNA	miR-103	1	23	1	23	0.00022	ENSG00000135677_ENST00000258145_GNS_mRNA	GNS	24	50	5071	5097	1.3e-06	5prime	.((((((.((.((((((.......)))))).)).))))))..........	2-7 no mismatches	moderate	3'UTR	miR-103_GNS
A375	A1	468355_8	AGCAGCATTGTACAGGGCTATGACACCCTGCACCTGCTGCGTCCCCACTC	MIMAT0000101_MirBase_miR-103_microRNA	miR-103	1	23	1	23	0.00022	ENSG00000137309_ENST00000447654_HMGA1_mRNA	HMGA1	24	50	1112	1138	1.3e-06	5prime	.((((((..((.(((((........))))).)).))))))..........	2-7 no mismatches	moderate	3'UTR	miR-103_HMGA1
A375	A1	468356_8	AGCAGCATTGTACAGGGCTATGACCCACAAGCCCTACCCGTGCTGGGGCT	MIMAT0000101_MirBase_miR-103_microRNA	miR-103	1	23	1	23	0.00022	ENSG00000126107_ENST00000372172_HECTD3_mRNA	HECTD3	22	50	2846	2874	1e-07	5prime	..((((((.((..((((((............))))))))..)))))).....	2-8 one mismatch	moderate	3'UTR	miR-103_HECTD3
A375	A1	468358_8	AGCAGCATTGTACAGGGCTATGACGGCCATGGCCTTTACCCTGTACTCAC	MIMAT0000101_MirBase_miR-103_microRNA	miR-103	1	23	1	23	0.00022	ENSG00000134049_ENST00000256433_IER3IP1_mRNA	IER3IP1	22	50	91	119	1e-07	5prime	.((((....(((.(((((((((.......)))))))))))).))))......	other	strong	5'UTR-CDS	miR-103_IER3IP1
A375	A1	469206_8	AGCTACATCTGGCTACTGGAAACAGTAGCCATCTGTGTAGTAACTG	MIMAT0000279_MirBase_miR-222_microRNA	miR-222	1	19	1	19	0.031	ENSG00000148143_ENST00000277225_ZNF462_mRNA	ZNF462	19	46	7739	7766	3e-07	5prime	.(((((((.(((((((((.....)))))))))...))))))).....	2-8 no mismatches	strong	CDS	miR-222_ZNF462
A375	A1	469211_8	AGCTACATCTGGCTACTGGGTCTACACACACTCACCAGTGGCCTTTCAGT	MIMAT0000279_MirBase_miR-222_microRNA	miR-222	1	21	1	21	0.0028	ENSG00000070444_ENST00000174618_MNT_mRNA	MNT	24	50	3621	3647	1.3e-06	5prime	..........(((((((((.............))))))))).......	other	strong	3'UTR	miR-222_MNT
A375	A1	469212_8	AGCTACATCTGGCTACTGGGTCTACGCTCAGTAGCCTGTAGCAATAACAA	MIMAT0000279_MirBase_miR-222_microRNA	miR-222	1	21	1	21	0.0028	ENSG00000197548_ENST00000354449_ATG7_mRNA	ATG7	24	50	3791	3817	1.3e-06	5prime	.((((((...(((((((((((..)))))))))))))))))........	2-7 no mismatches	strong	3'UTR	miR-222_ATG7
A375	A1	469214_8	AGCTACATCTGGCTACTGGGTCTATTGACCCAGCCACAGCCACCAG	MIMAT0000279_MirBase_miR-222_microRNA	miR-222	1	21	1	21	0.0024	ENSG00000115484_ENST00000394440_CCT4_mRNA	CCT4	24	46	880	902	0.00018	5prime	.........(((((.((((((....))))))....)))))....	other	strong	CDS	miR-222_CCT4
A375	A1	469268_8	AGCTACATTGTCTGCTGGGTTAACCCAGTGATTATGATGTAAATTAAGTA	MIMAT0000278_MirBase_miR-221_microRNA	miR-221	1	21	1	21	0.0028	ENSG00000075413_ENST00000429436_MARK3_mRNA	MARK3	21	50	2926	2955	2.8e-08	5prime	...((((((((.(((((((((.)))))))))...)))))))).........	2-8 two mismatches	strong	3'UTR	miR-221_MARK3
A375	A1	469270_8	AGCTACATTGTCTGCTGGGTTCATTTACCAGCAAACATGTAGCAATCTG	MIMAT0000278_MirBase_miR-221_microRNA	miR-221	1	21	1	21	0.0027	ENSG00000122376_ENST00000298784_FAM35A_mRNA	FAM35A	22	49	3229	3256	3.5e-07	5prime	.((((((.(((.((((((.........)))))).)))))))))......	2-7 no mismatches	strong	3'UTR	miR-221_FAM35A
A375	A1	469274_8	AGCTACATTGTCTGCTGGGTTTATCAAAACCCAGTTTAGGATGTAGCACC	MIMAT0000278_MirBase_miR-221_microRNA	miR-221	1	22	1	22	0.00078	ENSG00000148358_ENST00000347136_GPR107_mRNA	GPR107	24	50	2688	2714	1.3e-06	5prime	.((((((((....(((((((((...)))))))))....))))))))...	2-8 no mismatches	strong	3'UTR	miR-221_GPR107
A375	A1	469279_8	AGCTACATTGTCTGCTGGGTTTCATTTACCAGCAAACATGTAGCAATCT	MIMAT0000278_MirBase_miR-221_microRNA	miR-221	1	23	1	23	0.00021	ENSG00000122376_ENST00000298784_FAM35A_mRNA	FAM35A	23	49	3229	3255	1.2e-06	5prime	.((((((.(((.((((((...........)))))).))))))))).....	2-7 no mismatches	strong	3'UTR	miR-221_FAM35A
A375	A1	469281_8	AGCTACATTGTCTGCTGGGTTTCCCTCACCCAGCAGCAAGTAGCATCAAT	MIMAT0000278_MirBase_miR-221_microRNA	miR-221	1	23	1	23	0.00022	ENSG00000086848_ENST00000260257_FDXACB1_mRNA	FDXACB1	23	50	2090	2117	3.6e-07	5prime	.(((((.(((.(((((((((........)))))))))))))))))......	2-8 one mismatch	strong	3'UTR	miR-221_FDXACB1
A375	A1	469283_8	AGCTACATTGTCTGCTGGGTTTCTAACCCAGCAGCACCGTAGCCTCTG	MIMAT0000278_MirBase_miR-221_microRNA	miR-221	1	23	1	23	0.0002	ENSG00000151929_ENST00000369085_BAG3_mRNA	BAG3	24	48	2016	2040	1.5e-05	5prime	.(((((..((.((((((((((...))))))))))))..))))).....	2-8 two mismatches	strong	CDS-3'UTR	miR-221_BAG3
A375	A1	469284_8	AGCTACATTGTCTGCTGGGTTTCTAACCCAGTGATTATGATGTAAATTAA	MIMAT0000278_MirBase_miR-221_microRNA	miR-221	1	23	1	23	0.00022	ENSG00000075413_ENST00000429436_MARK3_mRNA	MARK3	24	50	2926	2952	1.3e-06	5prime	...((((((((.(((((((((...)))))))))...))))))))......	2-8 two mismatches	strong	3'UTR	miR-221_MARK3
A375	A1	469286_8	AGCTACATTGTCTGCTGGGTTTTTCCAGCAGCAGCAGTAGCTA	MIMAT0000278_MirBase_miR-221_microRNA	miR-221	1	22	1	22	0.00056	ENSG00000139675_ENST00000342657_HNRNPA1L2_mRNA	HNRNPA1L2	22	43	1993	2014	0.00056	5prime	((((((.(((.((((((((.....)))))))))))..)))))).	2-8 one mismatch	strong	unknown	miR-221_HNRNPA1L2
A375	A1	469318_8	AGCTCGGTCTGAGGCCCCTCAGAACCTTATGTACCGAGCAAATG	MIMAT0001340_MirBase_miR-423-3p_microRNA	miR-423-3p	1	22	1	22	0.0006	ENSG00000070756_ENST00000318607_PABPC1_mRNA	PABPC1	22	44	3172	3194	0.00017	5prime	.(((((((.(((((...........)))))...))))))).....	2-8 no mismatches	moderate	3'UTR	miR-423-3p_PABPC1
A375	A1	469319_8	AGCTCGGTCTGAGGCCCCTCAGTAACCTTATGTACCGAGCAAATG	MIMAT0001340_MirBase_miR-423-3p_microRNA	miR-423-3p	1	23	1	23	0.00017	ENSG00000070756_ENST00000318607_PABPC1_mRNA	PABPC1	24	45	3173	3194	0.00063	5prime	.(((((((.(((((...........)))))...))))))).....	2-8 no mismatches	moderate	3'UTR	miR-423-3p_PABPC1
A375	A1	469323_8	AGCTCGGTCTGAGGCCCCTCAGTATGGCCTGGGCCGAGCTCTCCAGGCAG	MIMAT0001340_MirBase_miR-423-3p_microRNA	miR-423-3p	1	23	1	23	0.00022	ENSG00000138623_ENST00000261918_SEMA7A_mRNA	SEMA7A	24	50	3173	3199	1.3e-06	5prime	((((((((((.(((((.........)))))))))))))))..........	2-8 no mismatches	moderate	3'UTR	miR-423-3p_SEMA7A
A375	A1	469325_8	AGCTCGGTCTGAGGCCCCTCAGTCACAATCCCCTATCTAGGCCTTCTTAC	MIMAT0001340_MirBase_miR-423-3p_microRNA	miR-423-3p	1	23	1	23	0.00022	ENSG00000198786_ENST00000361567_MT-ND5_mRNA	MT-ND5	24	50	1605	1631	1.3e-06	5prime	..........((((((.......................)))))).....	other	moderate	unknown	miR-423-3p_MT-ND5
A375	A1	469330_8	AGCTCGGTCTGAGGCCCCTCAGTTGGGCCCTGCACGAGCTCAAAGGACAC	MIMAT0001340_MirBase_miR-423-3p_microRNA	miR-423-3p	1	23	1	23	0.00022	ENSG00000011275_ENST00000425013_RNF216_mRNA	RNF216	24	50	1399	1425	1.3e-06	5prime	((((((...((.(((((.......))))).))..))))))..........	2-8 two mismatches	moderate	CDS	miR-423-3p_RNF216
A375	A1	469729_8	AGGCAAGATGCTGGCATAGAATTGCCTTCTCTTGCCCCC	MIMAT0000089_MirBase_miR-31_microRNA	miR-31	1	19	1	19	0.02	ENSG00000167699_ENST00000301329_GLOD4_mRNA	GLOD4	18	39	677	698	0.00044	5prime	.(((((((....((((........))))...)))))))...	2-8 no mismatches	weak	CDS	miR-31_GLOD4
A375	A1	469732_8	AGGCAAGATGCTGGCATAGAGCCTTGTCTTGCCTTCTCCTG	MIMAT0000089_MirBase_miR-31_microRNA	miR-31	1	19	1	19	0.023	ENSG00000143669_ENST00000389794_LYST_mRNA	LYST	18	41	3015	3038	3.9e-05	5prime	((((((((((..(((.......))).)))))))))).......	2-8 no mismatches	moderate	CDS	miR-31_LYST
A375	A1	469734_8	AGGCAAGATGCTGGCATAGATAATTTATTTGCCTTGCTCTTGCCTTCTAA	MIMAT0000089_MirBase_miR-31_microRNA	miR-31	1	19	1	19	0.036	ENSG00000176542_ENST00000316407_KIAA2018_mRNA	KIAA2018	18	50	11388	11420	6e-10	5prime	((((((((.((.((((...............))))..)))))))))).....	2-8 no mismatches	moderate	3'UTR	miR-31_KIAA2018
A375	A1	469735_8	AGGCAAGATGCTGGCATAGATCTGTCAGCTCATTCTTGCCTTACTCCAA	MIMAT0000089_MirBase_miR-31_microRNA	miR-31	1	19	1	19	0.035	ENSG00000172939_ENST00000311806_OXSR1_mRNA	OXSR1	18	49	2246	2277	2.1e-09	5prime	((((((((.(((((((........)))))))....))))))))........	2-8 no mismatches	moderate	3'UTR	miR-31_OXSR1
A375	A1	469737_8	AGGCAAGATGCTGGCATAGCACGCCGCCTCTTGCCACCCTG	MIMAT0000089_MirBase_miR-31_microRNA	miR-31	1	20	1	20	0.0065	ENSG00000102109_ENST00000218230_PCSK1N_mRNA	PCSK1N	19	41	861	883	0.00014	5prime	.(((((((.((.(((.........))))).)))))))......	2-8 no mismatches	moderate	CDS	miR-31_PCSK1N
A375	A1	469738_8	AGGCAAGATGCTGGCATAGCATGCCTTTCTTGCCCCAAG	MIMAT0000089_MirBase_miR-31_microRNA	miR-31	1	20	1	20	0.0057	ENSG00000136451_ENST00000258963_VEZF1_mRNA	VEZF1	18	39	1662	1683	0.00044	5prime	.(((((((....(((((.((.)))))))..))))))).....	2-8 no mismatches	moderate	3'UTR	miR-31_VEZF1
A375	A1	469739_8	AGGCAAGATGCTGGCATAGCCCATTCATGCCAACCTTGCCAACA	MIMAT0000089_MirBase_miR-31_microRNA	miR-31	1	20	1	20	0.0077	ENSG00000182158_ENST00000330387_CREB3L2_mRNA	CREB3L2	19	44	5506	5531	3.6e-06	5prime	.((((((....((((((...........))))))..))))))....	2-7 no mismatches	moderate	3'UTR	miR-31_CREB3L2
A375	A1	469743_8	AGGCAAGATGCTGGCATAGCTGCCATATCTTGCCTTCAGA	MIMAT0000089_MirBase_miR-31_microRNA	miR-31	1	21	1	21	0.0017	ENSG00000008869_ENST00000233099_HEATR5B_mRNA	HEATR5B	18	39	3231	3252	0.00047	5prime	((((((((((.(((((..((())))))))))))))))))....	2-8 no mismatches	strong	CDS	miR-31_HEATR5B
A375	A1	469744_8	AGGCAAGATGCTGGCATAGCTGCTTCTCTTGCCTAAG	MIMAT0000089_MirBase_miR-31_microRNA	miR-31	1	21	1	21	0.0014	ENSG00000142192_ENST00000357903_APP_mRNA	APP	18	37	2844	2863	0.0049	5prime	((((((((.((.(((.......)))))...))))))))...	2-8 no mismatches	moderate	unknown	miR-31_APP
A375	A1	469745_8	AGGCAAGATGCTGGCATAGCTTTGCCACGTCTTGCCATTCAG	MIMAT0000089_MirBase_miR-31_microRNA	miR-31	1	21	1	21	0.0019	ENSG00000095319_ENST00000372577_NUP188_mRNA	NUP188	19	42	2617	2640	4.1e-05	5prime	.(((((((((.(((((.(((.))).))))))))))))))......	2-8 no mismatches	strong	CDS	miR-31_NUP188
A375	A1	469746_8	AGGCAAGATGCTGGCATAGGCCCACATCTTGCCCACTCCG	MIMAT0000089_MirBase_miR-31_microRNA	miR-31	1	19	1	19	0.022	ENSG00000137207_ENST00000372422_YIPF3_mRNA	YIPF3	18	40	115	137	0.00013	5prime	.(((((((((..(((......)))..))))))))).......	2-8 no mismatches	moderate	5'UTR	miR-31_YIPF3
A375	A1	472623_8	ATATAATACAACCTGCTAAGTGCTCATTCATTCTCTAACAGCAGTAATAT	MIMAT0004955_MirBase_miR-374b_microRNA	miR-374b	1	22	1	22	0.00078	ENSG00000198804_ENST00000361624_MT-CO1_mRNA	MT-CO1	22	50	1370	1399	0.00022	5prime	............(((((........................)))))......	other	moderate	unknown	miR-374b_MT-CO1
A375	A1	472624_8	ATATAATACAACCTGCTAAGTGCTCATTCATTTCTCTAACAGCAGTAAT	MIMAT0004955_MirBase_miR-374b_microRNA	miR-374b	1	22	1	22	0.00075	ENSG00000198804_ENST00000361624_MT-CO1_mRNA	MT-CO1	22	49	1370	1397	3.5e-07	5prime	............(((((........................)))))....	other	moderate	unknown	miR-374b_MT-CO1
A375	A1	472787_8	ATCACATTGCCAGGGATTCCAATCCCCAACAATGTGAAAACG	MIMAT0000078_MirBase_miR-23a_microRNA	miR-23a	1	18	1	18	0.089	ENSG00000188229_ENST00000340384_TUBB2C_mRNA	TUBB2C	22	42	1181	1201	0.0019	5prime	.((((((((...(((((.)))))...)))))))).....	2-8 no mismatches	moderate	CDS	miR-23a_TUBB2C
A375	A1	472809_8	ATCACATTGCCAGGGATTTCCAAATATAAATTCCCCAAAAATGTGAACTG	MIMAT0000078_MirBase_miR-23a_microRNA	miR-23a	1	21	1	21	0.0028	ENSG00000113593_ENST00000261308_PPWD1_mRNA	PPWD1	23	50	839	866	3.6e-07	5prime	.(((((((....((((..............))))....)))))))....	2-8 no mismatches	weak	CDS	miR-23a_PPWD1
A375	A1	472810_8	ATCACATTGCCAGGGATTTCCAAATCCCCAACAATGTGAAAACGA	MIMAT0000078_MirBase_miR-23a_microRNA	miR-23a	1	21	1	21	0.0023	ENSG00000188229_ENST00000340384_TUBB2C_mRNA	TUBB2C	24	44	1181	1201	0.0023	5prime	.((((((((...(((((....)))))...)))))))).....	2-8 no mismatches	moderate	CDS	miR-23a_TUBB2C
A375	A1	472821_8	ATCACATTGCCAGGGATTTCCAATCCCCAACAATGTGAAAACGAAC	MIMAT0000078_MirBase_miR-23a_microRNA	miR-23a	1	21	1	21	0.0024	ENSG00000188229_ENST00000340384_TUBB2C_mRNA	TUBB2C	23	43	1181	1201	0.0024	5prime	.((((((((...(((((....)))))...)))))))).....	2-8 no mismatches	moderate	CDS	miR-23a_TUBB2C
A375	A1	472824_8	ATCACATTGCCAGGGATTTCCAATTACTTCCCAAAAATGTGAACCTAAAG	MIMAT0000078_MirBase_miR-23a_microRNA	miR-23a	1	21	1	21	0.0028	ENSG00000173473_ENST00000254480_SMARCC1_mRNA	SMARCC1	25	50	1271	1296	4.7e-06	5prime	.(((((((....((((.........))))...)))))))........	2-8 no mismatches	weak	CDS	miR-23a_SMARCC1
A375	A1	472826_8	ATCACATTGCCAGGGATTTCCAATTTTATCCTTACAATGTGAATAATG	MIMAT0000078_MirBase_miR-23a_microRNA	miR-23a	1	21	1	21	0.0026	ENSG00000166619_ENST00000373537_BLCAP_mRNA	BLCAP	24	48	717	741	1.5e-05	5prime	.((((((((..((((((........)))))).))))))))......	2-8 no mismatches	moderate	3'UTR	miR-23a_BLCAP
A375	A1	472830_8	ATCACATTGCCAGGGATTTCCAGCACAATGGGAATCTCTAATG	MIMAT0000078_MirBase_miR-23a_microRNA	miR-23a	1	21	1	21	0.002	ENSG00000204370_ENST00000375549_SDHD_mRNA	SDHD	23	43	1222	1242	0.002	5prime	...........((((((((((.......))))))))))....	other	strong	3'UTR	miR-23a_SDHD
A375	A1	472836_8	ATCACATTGCCAGGGATTTCCATCTCTTCCCCTCAAGAATGTGAATTTAG	MIMAT0000078_MirBase_miR-23a_microRNA	miR-23a	1	21	1	21	0.0028	ENSG00000128585_ENST00000352689_MKLN1_mRNA	MKLN1	23	50	6943	6970	3.6e-07	5prime	.(((((((...((((.............))))....)))))))......	2-8 no mismatches	weak	3'UTR	miR-23a_MKLN1
A375	A1	472847_8	ATCACATTGCCAGGGATTTCCATTTTATCCTTACAATGTGAATAA	MIMAT0000078_MirBase_miR-23a_microRNA	miR-23a	1	21	1	21	0.0023	ENSG00000166619_ENST00000373537_BLCAP_mRNA	BLCAP	23	45	717	739	0.00017	5prime	.((((((((..((((((........)))))).))))))))....	2-8 no mismatches	moderate	3'UTR	miR-23a_BLCAP
A375	A1	475530_8	CAAAGTGCTGTTCGTGCAGGTAGTCTCCTGCATGGACGGCACTTTACATA	MIMAT0000093_MirBase_miR-93_microRNA	miR-93	1	23	1	23	0.00022	ENSG00000107882_ENST00000369902_SUFU_mRNA	SUFU	25	50	1331	1356	4.7e-06	5prime	.(((((((((((((((((((.....))))))))))))))))))).....	2-8 no mismatches	strong	CDS	miR-93_SUFU
A375	A1	475546_8	CAAAGTGCTTACAGTGCAGCCTTTGCACTGAACATAAGCACTTTATACTA	MIMAT0000070_MirBase_miR-17_microRNA	miR-17	1	19	1	19	0.036	ENSG00000072121_ENST00000347230_ZFYVE26_mRNA	ZFYVE26	22	50	9402	9430	1e-07	5prime	.(((((((((((((((((...)))))))....))))))))))......	2-8 no mismatches	strong	3'UTR	miR-17_ZFYVE26
A375	A1	475548_8	CAAAGTGCTTACAGTGCAGGTAATTTACCCCTGCGCTAGAGTAAGCACTT	MIMAT0000070_MirBase_miR-17_microRNA	miR-17	1	22	1	22	0.00078	ENSG00000124201_ENST00000396105_ZNFX1_mRNA	ZNFX1	23	50	6466	6493	3.6e-07	5prime	..((((((((((((((((((.........))))))))...))))))))))	2-8 one mismatch	strong	3'UTR	miR-17_ZNFX1
A375	A1	475549_8	CAAAGTGCTTACAGTGCAGGTAGAACAGCCTGCCTGTCCCCCCGCACTTT	MIMAT0000070_MirBase_miR-17_microRNA	miR-17	1	23	1	23	0.00022	ENSG00000104332_ENST00000220772_SFRP1_mRNA	SFRP1	22	50	2552	2580	1e-07	5prime	.(((((((..((((.((((((........))))))))))......)))))))	2-8 no mismatches	strong	3'UTR	miR-17_SFRP1
A375	A1	475552_8	CAAAGTGCTTACAGTGCAGGTAGCAACAACCTGTGCCTGCACTTCAACCC	MIMAT0000070_MirBase_miR-17_microRNA	miR-17	1	23	1	23	0.00022	ENSG00000100097_ENST00000215909_LGALS1_mRNA	LGALS1	22	50	210	238	1e-07	5prime	..((((((.....((((((((.........))))))))..))))))......	2-8 one mismatch	moderate	CDS	miR-17_LGALS1
A375	A1	475553_8	CAAAGTGCTTACAGTGCAGGTAGCCTCCACTAATCTGCAAAAAGCACTTT	MIMAT0000070_MirBase_miR-17_microRNA	miR-17	1	23	1	23	0.00022	ENSG00000116698_ENST00000413782_SMG7_mRNA	SMG7	23	50	786	813	3.6e-07	5prime	.(((((((((....(((((((............)))))))..)))))))))	2-8 no mismatches	strong	unknown	miR-17_SMG7
A375	A1	477000_8	CAGCAGCAATTCATGTTTTGACATTTCATGAAAAAGCTGCTTCTTATTAA	MIMAT0001341_MirBase_miR-424_microRNA	miR-424	1	21	1	21	0.0028	ENSG00000113140_ENST00000231061_SPARC_mRNA	SPARC	22	50	2259	2287	1e-07	5prime	.((((((..((((((...((.))...))))))...)))))).........	2-7 no mismatches	moderate	3'UTR	miR-424_SPARC
A375	A1	475528_8	CAAAGTGCTGTTCGTGCAGGTAGCCATCAGCATCACGCACTTTAAACTG	MIMAT0000093_MirBase_miR-93_microRNA	miR-93	1	23	1	23	0.00021	ENSG00000143376_ENST00000368843_SNX27_mRNA	SNX27	22	49	1452	1479	3.5e-07	5prime	.(((((((.((..((((.(((...)))....)))).)))))))))......	2-8 no mismatches	strong	CDS	miR-93_SNX27
A375	A1	478344_8	CATTGCACTTGTCTCGGTCATAACCCAAGACACAAATGTGCAATTAAAAG	MIMAT0000081_MirBase_miR-25_microRNA	miR-25	1	19	1	19	0.036	ENSG00000250479_ENST00000476831_CHCHD10_mRNA	CHCHD10	20	50	646	676	7.8e-09	5prime	.(((((((.(((((.((.......)).))))).....)))))))......	2-8 no mismatches	moderate	unknown	miR-25_CHCHD10
A375	A1	478378_8	CATTGCACTTGTCTCGGTCTGCAAAGCCGAGATCCAGTGCAATACC	MIMAT0000081_MirBase_miR-25_microRNA	miR-25	1	21	1	21	0.0024	ENSG00000152767_ENST00000319562_FARP1_mRNA	FARP1	21	46	4103	4128	3.9e-06	5prime	.((((((((.((((((((........))))))))..))))))))...	2-8 no mismatches	strong	3'UTR	miR-25_FARP1
A375	A1	478394_8	CATTGCACTTGTCTCGGTCTGTTCCCCGACCAAGCCGTGTGCAATACAAC	MIMAT0000081_MirBase_miR-25_microRNA	miR-25	1	21	1	21	0.0028	ENSG00000135414_ENST00000257868_GDF11_mRNA	GDF11	21	50	1373	1402	2.8e-08	5prime	.(((((((.((.((.((((.........)))).)).)).))))))).....	2-8 no mismatches	moderate	3'UTR	miR-25_GDF11
A375	A1	485288_8	CGCATCCCCTAGGGCATTGATTGCCCGTGGGATGCACTACCTG	MIMAT0000761_MirBase_miR-324-5p_microRNA	miR-324-5p	1	19	1	19	0.026	ENSG00000173327_ENST00000309100_MAP3K11_mRNA	MAP3K11	19	43	1156	1180	1.2e-05	5prime	.(((((((...(((((......)))))..)))))))........	2-8 no mismatches	moderate	CDS	miR-324-5p_MAP3K11
A375	A1	501895_8	TAAAGTGCTGACAGTGCAGATACCTCAGCACTGTCACTTTTAAAACCTG	MIMAT0000680_MirBase_miR-106b_microRNA	miR-106b	1	21	1	21	0.0027	ENSG00000158615_ENST00000367188_PPP1R15B_mRNA	PPP1R15B	23	49	3495	3521	1.2e-06	5prime	(((((...(((((((((.((...)).))))))))).))))).......	other	strong	3'UTR	miR-106b_PPP1R15B
A375	A1	501908_8	TAAAGTGCTTATAGTGCAGATTTACCCCTGCGCTAGAGTAAGCACTTTAT	MIMAT0000075_MirBase_miR-20a_microRNA	miR-20a	1	19	1	19	0.036	ENSG00000124201_ENST00000396105_ZNFX1_mRNA	ZNFX1	18	50	6464	6496	6e-10	5prime	(((((((((((((((((((..........))))))))...))))))))))).	2-8 no mismatches	strong	3'UTR	miR-20a_ZNFX1
A375	A1	501909_8	TAAAGTGCTTATAGTGCAGGTAATATTTACCCCTGCGCTAGAGTAAGCAC	MIMAT0000075_MirBase_miR-20a_microRNA	miR-20a	1	22	1	22	0.00078	ENSG00000124201_ENST00000396105_ZNFX1_mRNA	ZNFX1	25	50	6466	6491	4.7e-06	5prime	....((((((((((((((((.........)))))))))...)))))))	other	strong	3'UTR	miR-20a_ZNFX1
A375	A1	501914_8	TAAAGTGCTTATAGTGCAGGTTTTAAGCCTGCCTAAGTCACTTTACTAAA	MIMAT0000075_MirBase_miR-20a_microRNA	miR-20a	1	21	1	21	0.0028	ENSG00000101966_ENST00000355640_XIAP_mRNA	XIAP	22	50	3011	3039	1e-07	5prime	(((((((((..(((.((((((.....))))))))))).))))))).....	2-8 no mismatches	strong	3'UTR	miR-20a_XIAP
A375	A1	502289_8	TAAGGTGCATCTAGTGCAGAAGCACATGCACCTACCCATACACCCCCTCT	MIMAT0000072_MirBase_miR-18a_microRNA	miR-18a	1	20	1	20	0.01	ENSG00000069399_ENST00000164227_BCL3_mRNA	BCL3	17	50	1736	1769	1.7e-10	5prime	..((((((((...((((........)))))))))))).................	2-8 one mismatch	moderate	3'UTR	miR-18a_BCL3
A375	A1	502290_8	TAAGGTGCATCTAGTGCAGATAGGATTTGCACAGAAGCACATGCACCTAC	MIMAT0000072_MirBase_miR-18a_microRNA	miR-18a	1	23	1	23	0.00022	ENSG00000069399_ENST00000164227_BCL3_mRNA	BCL3	22	50	1726	1754	1e-07	5prime	..((((((((((.((((((((.....)))))))))))......)))))))..	2-8 one mismatch	strong	3'UTR	miR-18a_BCL3
A375	A1	502291_8	TAAGGTGCATCTAGTGCAGATATAATAATAGCAATAGCTAACAACATCTG	MIMAT0000072_MirBase_miR-18a_microRNA	miR-18a	1	22	1	22	0.00078	ENSG00000160131_ENST00000330374_VMA21_mRNA	VMA21	23	50	4317	4344	3.6e-07	5prime	..(((((...(((.(((.............))).))).......))))).	2-8 two mismatches	moderate	3'UTR	miR-18a_VMA21
A375	A1	502292_8	TAAGGTGCATCTAGTGCAGATATTACAAACACACGATGCACCTTAACTCA	MIMAT0000072_MirBase_miR-18a_microRNA	miR-18a	1	22	1	22	0.00078	ENSG00000146830_ENST00000275732_GIGYF1_mRNA	GIGYF1	23	50	4446	4473	3.6e-07	5prime	(((((((((((..(((.............)))..))))))))))).....	2-8 no mismatches	moderate	3'UTR	miR-18a_GIGYF1
A375	A1	502293_8	TAAGGTGCATCTAGTGCAGTTTTTTAAAGCACTTAAGCACCTCCATATTA	MIMAT0001412_MirBase_miR-18b_microRNA	miR-18b	1	21	1	21	0.0028	ENSG00000139613_ENST00000267064_SMARCC2_mRNA	SMARCC2	19	50	4643	4674	2.2e-09	5prime	..((((((....(((((..............)))))...))))))........	2-8 one mismatch	moderate	3'UTR	miR-18b_SMARCC2
A375	A1	502998_8	TAGCACCATCTGAAATCGAATACATTAACGGTGCTAAAAATG	MIMAT0000086_MirBase_miR-29a_microRNA	miR-29a	1	18	1	18	0.089	ENSG00000113140_ENST00000231061_SPARC_mRNA	SPARC	18	42	1351	1375	1.1e-05	5prime	(((((((.......................)))))))......	2-7 no mismatches	absent	3'UTR	miR-29a_SPARC
A375	A1	503021_8	TAGCACCATTTGAAATCAGAATACATTAACGGTGCTAAAAATG	MIMAT0000100_MirBase_miR-29b_microRNA	miR-29b	1	19	1	19	0.026	ENSG00000113140_ENST00000231061_SPARC_mRNA	SPARC	19	43	1351	1375	1.2e-05	5prime	(((((((........................)))))))......	2-7 no mismatches	absent	3'UTR	miR-29b_SPARC
A375	A1	503029_8	TAGCACCATTTGAAATCAGCAACTCTTTCTCTCAAGGTGCTAAAGGACTC	MIMAT0000100_MirBase_miR-29b_microRNA	miR-29b	1	19	1	19	0.036	ENSG00000187678_ENST00000344120_SPRY4_mRNA	SPRY4	18	50	2556	2588	6e-10	5prime	(((((((..((((....................)))))))))))........	2-7 no mismatches	weak	3'UTR	miR-29b_SPRY4
A375	A1	503034_8	TAGCACCATTTGAAATCAGTCTGGTGCTAATGAGGGAAAATGATTC	MIMAT0000100_MirBase_miR-29b_microRNA	miR-29b	1	20	1	20	0.0085	ENSG00000078618_ENST00000352171_NRD1_mRNA	NRD1	19	42	2026	2049	5.1e-05	5prime	((((((((...............)))))))).............	2-8 no mismatches	absent	CDS	miR-29b_NRD1
A375	A1	503053_8	TAGCAGCACATAATGGTTTGAATACCATTATTGCTGCAAAAAAG	MIMAT0000068_MirBase_miR-15a_microRNA	miR-15a	1	20	1	20	0.0077	ENSG00000065911_ENST00000394053_MTHFD2_mRNA	MTHFD2	20	44	1046	1070	1.3e-05	5prime	..((((((.((((((((.......)))))))))))))).......	2-8 one mismatch	moderate	CDS	miR-15a_MTHFD2
A375	A1	503086_8	TAGCAGCACGTAAATATTGAAAGCTGCTAATAAAACG	MIMAT0000069_MirBase_miR-16_microRNA	miR-16	1	19	1	19	0.018	ENSG00000119812_ENST00000238823_FAM98A_mRNA	FAM98A	19	37	797	815	0.018	5prime	(((((((................)))))))........	2-7 no mismatches	absent	CDS	miR-16_FAM98A
A375	A1	503089_8	TAGCAGCACGTAAATATTGAATGCTGCTAAAAACAAGAAAAG	MIMAT0000069_MirBase_miR-16_microRNA	miR-16	1	19	1	19	0.025	ENSG00000166441_ENST00000314138_RPL27A_mRNA	RPL27A	18	38	629	649	0.0019	5prime	((((((((...............)))))))).........	2-8 no mismatches	absent	CDS	miR-16_RPL27A
A375	A1	503090_8	TAGCAGCACGTAAATATTGAATGCTGCTAAAAACAAGACTGGGGC	MIMAT0000069_MirBase_miR-16_microRNA	miR-16	1	19	1	19	0.029	ENSG00000166441_ENST00000314138_RPL27A_mRNA	RPL27A	18	45	629	656	2.9e-07	5prime	((((((((...............))))))))................	2-8 no mismatches	absent	CDS	miR-16_RPL27A
A375	A1	503091_8	TAGCAGCACGTAAATATTGAATGCTGCTAAAAACAAGATGG	MIMAT0000069_MirBase_miR-16_microRNA	miR-16	1	19	1	19	0.023	ENSG00000166441_ENST00000314138_RPL27A_mRNA	RPL27A	18	38	629	649	0.0018	5prime	((((((((...............)))))))).........	2-8 no mismatches	absent	CDS	miR-16_RPL27A
A375	A1	503096_8	TAGCAGCACGTAAATATTGCCCAATATTCAAAGCTGCTAAATG	MIMAT0000069_MirBase_miR-16_microRNA	miR-16	1	19	1	19	0.026	ENSG00000082641_ENST00000361665_NFE2L1_mRNA	NFE2L1	18	43	4223	4248	3.4e-06	5prime	(((((((.....(((((((....)))))))....)))))))....	2-7 no mismatches	moderate	3'UTR	miR-16_NFE2L1
A375	A1	503100_8	TAGCAGCACGTAAATATTGCTCAGTGCAATACCTACCAGTGCTGCTAAAC	MIMAT0000069_MirBase_miR-16_microRNA	miR-16	1	19	1	19	0.036	ENSG00000197183_ENST00000359676_C20orf112_mRNA	C20orf112	17	50	2834	2867	1.7e-10	5prime	((((((((((((..(((((..........)))))..)))..)))))))))...	2-8 no mismatches	strong	3'UTR	miR-16_C20orf112
A375	A1	503101_8	TAGCAGCACGTAAATATTGGAATGCTGCTAAAAACAAG	MIMAT0000069_MirBase_miR-16_microRNA	miR-16	1	20	1	20	0.0053	ENSG00000166441_ENST00000314138_RPL27A_mRNA	RPL27A	20	38	630	648	0.019	5prime	((((((((...............))))))))........	2-8 no mismatches	absent	CDS	miR-16_RPL27A
[truncated: 236,449+ more rows]

## Sheet: hybrids
hybrids	n
miR-16_RPL27A	1705
miR-22_PABPC1	1139
let-7a_SMARCC1	934
miR-23a_TUBB2C	785
miR-125b_ZNF281	575
let-7a_MT-ND5	416
let-7a_RHOBTB3	380
let-7a_MT-ND4	371
let-7a_SOX5	362
[truncated: 89,093 more rows]

## Sheet: miRNA
miRNA	n
[truncated: 516 more rows]

## Sheet: mRNA
mRNA	n
[truncated: 11,457 more rows]
