# Supplementary material for: Cross-Linking Ligation and Sequencing of Hybrids (qCLASH) Reveals an Unpredicted miRNA Targetome in Melanoma Cells
Source: Cancers (Basel). 2021 Mar 4;13(5):1096. doi: 10.3390/cancers13051096 (PMC7961530; doi:10.3390/cancers13051096)
Supplement: Supplementary file 1 [file cancers-13-01096-s001.zip › supp+wb/revised supp/Table_S3.xlsx]

## Sheet: miRNAs
miRNA	mean_RPM	Seed	Binding_Region	Strength	Sample	ensembl_gene_id	mean_exp
let-7a	193480423938378	2-8 no mismatches	3'UTR	moderate	A1	ENSG00000137710	38852780753634
let-7a	193480423938378	2-8 no mismatches	CDS	moderate	A1	ENSG00000103449	391860211594744
let-7a	193480423938378	2-8 no mismatches	CDS	weak	A1	ENSG00000173473	554001601203057
let-7a	193480423938378	2-8 two mismatches	CDS	moderate	A1	ENSG00000172053	143326604782014
let-7a	193480423938378	2-8 no mismatches	CDS	moderate	A1	ENSG00000078618	535418241420091
let-7a	193480423938378	2-8 no mismatches	3'UTR	moderate	A1	ENSG00000149948	822635304340885
let-7a	193480423938378	2-8 no mismatches	3'UTR	moderate	A1	ENSG00000147419	237462625042112
let-7a	193480423938378	2-8 no mismatches	CDS	weak	A1	ENSG00000164292	408764352574189
let-7a	193480423938378	2-8 no mismatches	CDS	moderate	A1	ENSG00000010292	491616491062362
let-7a	193480423938378	2-8 two mismatches	3'UTR	strong	A1	ENSG00000114383	333140829988555
let-7a	193480423938378	2-8 no mismatches	CDS	moderate	A1	ENSG00000113369	393849724813694
let-7a	193480423938378	2-8 no mismatches	3'UTR	strong	A1	ENSG00000114383	333140829988555
let-7a	193480423938378	2-8 no mismatches	CDS	moderate	A1	ENSG00000015532	20755289197089
let-7a	193480423938378	2-8 no mismatches	CDS	moderate	A1	ENSG00000153922	121675781932012
let-7a	193480423938378	2-7 no mismatches	CDS	moderate	A1	ENSG00000143569	889883487424212
let-7a	193480423938378	2-8 no mismatches	CDS	moderate	A1	ENSG00000164292	408764352574189
let-7a	193480423938378	2-8 no mismatches	CDS	moderate	A1	ENSG00000127481	200226817582369
let-7a	193480423938378	2-8 two mismatches	CDS	moderate	A1	ENSG00000184110	378614605547797
let-7a	193480423938378	2-8 no mismatches	CDS	moderate	A1	ENSG00000087086	103925216396198
let-7a	193480423938378	2-8 two mismatches	CDS	moderate	A1	ENSG00000229833	211906148499913
let-7a	193480423938378	2-8 two mismatches	CDS	moderate	A1	ENSG00000163430	766225124347651
let-7a	193480423938378	2-8 no mismatches	CDS	moderate	A1	ENSG00000140474	462898392157591
let-7a	193480423938378	2-8 no mismatches	CDS	weak	A1	ENSG00000092098	145078831100969
let-7a	193480423938378	2-8 no mismatches	5'UTR	moderate	A1	ENSG00000086848	228991926684273
let-7a	193480423938378	2-8 no mismatches	CDS	weak	A1	ENSG00000229833	211906148499913
let-7a	193480423938378	2-8 no mismatches	3'UTR	moderate	A1	ENSG00000126003	135399338746148
let-7a	193480423938378	2-8 no mismatches	CDS	moderate	A1	ENSG00000100697	114861745403757
let-7a	193480423938378	2-8 no mismatches	3'UTR	moderate	A1	ENSG00000197321	2259833285595
let-7a	193480423938378	2-8 no mismatches	3'UTR	moderate	A1	ENSG00000180667	675654527498825
let-7a	193480423938378	2-8 no mismatches	CDS	strong	A1	ENSG00000135801	117414707528605
let-7a	193480423938378	2-8 no mismatches	3'UTR	moderate	A1	ENSG00000167548	14178497689977
let-7a	193480423938378	2-8 no mismatches	CDS	absent	A1	ENSG00000133401	206159321420489
let-7a	193480423938378	2-8 no mismatches	3'UTR	moderate	A1	ENSG00000087502	167871866405963
let-7a	193480423938378	2-8 no mismatches	3'UTR	weak	A1	ENSG00000159217	233236906198524
let-7a	193480423938378	2-8 no mismatches	3'UTR	weak	A1	ENSG00000167548	14178497689977
let-7a	193480423938378	2-8 one mismatch	CDS	strong	A1	ENSG00000154127	496177791113804
let-7a	193480423938378	2-8 one mismatch	3'UTR	strong	A1	ENSG00000136997	139306296505035
let-7a	193480423938378	2-8 one mismatch	3'UTR	moderate	A1	ENSG00000136997	139306296505035
let-7a	193480423938378	2-8 two mismatches	CDS	moderate	A1	ENSG00000101343	204606080665213
let-7a	193480423938378	2-8 no mismatches	CDS	moderate	A1	ENSG00000131409	830521665728354
let-7a	193480423938378	2-8 no mismatches	CDS	weak	A1	ENSG00000173065	303921229040367
let-7a	193480423938378	2-8 no mismatches	CDS	absent	A1	ENSG00000009413	100323324851815
let-7a	193480423938378	2-8 no mismatches	CDS	weak	A1	ENSG00000075624	461241302248443
let-7a	193480423938378	2-8 one mismatch	CDS	moderate	A1	ENSG00000186298	494293529392414
let-7a	193480423938378	2-7 no mismatches	CDS	moderate	A1	ENSG00000111642	138002395412432
let-7a	193480423938378	2-8 no mismatches	CDS	strong	A1	ENSG00000100697	114861745403757
let-7a	193480423938378	2-8 one mismatch	3'UTR	moderate	A1	ENSG00000168872	165550449838304
let-7a	193480423938378	2-8 no mismatches	CDS	weak	A1	ENSG00000166986	4492800861425
let-7a	193480423938378	other	5'UTR	strong	A1	ENSG00000173915	129594394047139
let-7a	193480423938378	other	3'UTR	absent	A1	ENSG00000137710	38852780753634
let-7a	193480423938378	2-8 no mismatches	CDS	moderate	A1	ENSG00000135801	117414707528605
let-7a	193480423938378	2-8 no mismatches	3'UTR	moderate	A1	ENSG00000119397	678757132859957
let-7a	193480423938378	2-8 no mismatches	5'UTR	moderate	A1	ENSG00000123094	157743520321539
let-7a	193480423938378	2-8 no mismatches	CDS	weak	A1	ENSG00000066117	548931582594958
let-7a	193480423938378	2-8 no mismatches	CDS	weak	A1	ENSG00000103064	656342688810888
let-7a	193480423938378	2-8 two mismatches	3'UTR	moderate	A1	ENSG00000121058	165125400020768
let-7a	193480423938378	2-8 no mismatches	CDS	moderate	A1	ENSG00000127838	446260977301478
let-7a	193480423938378	2-8 one mismatch	3'UTR	moderate	A1	ENSG00000076067	975581900741324
let-7a	193480423938378	2-8 one mismatch	3'UTR	strong	A1	ENSG00000108439	20248287214346
let-7a	193480423938378	2-8 no mismatches	3'UTR	moderate	A1	ENSG00000177189	277379918781008
let-7a	193480423938378	2-8 no mismatches	3'UTR	moderate	A1	ENSG00000205765	250551587705957
let-7a	193480423938378	2-8 no mismatches	CDS	weak	A1	ENSG00000087086	103925216396198
let-7a	193480423938378	other	5'UTR	moderate	A1	ENSG00000173915	129594394047139
let-7a	193480423938378	2-8 no mismatches	CDS	moderate	A1	ENSG00000077454	10235737324506
let-7a	193480423938378	2-8 no mismatches	3'UTR	strong	A1	ENSG00000149948	822635304340885
let-7a	193480423938378	2-8 no mismatches	3'UTR	moderate	A1	ENSG00000163110	136790390269438
let-7a	193480423938378	other	CDS	strong	A1	ENSG00000065135	883050096210737
let-7a	193480423938378	2-8 one mismatch	3'UTR	strong	A1	ENSG00000158615	31896070125602
let-7a	193480423938378	2-8 one mismatch	3'UTR	strong	A1	ENSG00000135048	165436591472667
let-7a	193480423938378	2-8 one mismatch	CDS	moderate	A1	ENSG00000112893	673222661524095
let-7a	193480423938378	2-8 two mismatches	3'UTR	moderate	A1	ENSG00000066044	352308923592176
let-7a	193480423938378	2-8 one mismatch	3'UTR	moderate	A1	ENSG00000159202	699584987824966
let-7a	193480423938378	2-8 no mismatches	3'UTR	weak	A1	ENSG00000108506	596310401431971
let-7a	193480423938378	2-8 two mismatches	3'UTR	moderate	A1	ENSG00000197930	284589248541732
let-7a	193480423938378	2-8 no mismatches	CDS	strong	A1	ENSG00000122140	618290193777591
let-7a	193480423938378	2-8 no mismatches	5'UTR	weak	A1	ENSG00000073050	373295467677168
let-7a	193480423938378	2-8 no mismatches	CDS	weak	A1	ENSG00000177084	885001614475492
let-7a	193480423938378	2-8 no mismatches	3'UTR	moderate	A1	ENSG00000166575	114295292086339
let-7a	193480423938378	2-8 no mismatches	CDS	weak	A1	ENSG00000157193	701151240108993
let-7a	193480423938378	2-8 no mismatches	CDS	weak	A1	ENSG00000147050	794132293233184
let-7a	193480423938378	2-7 no mismatches	3'UTR	weak	A1	ENSG00000158615	31896070125602
let-7a	193480423938378	other	CDS	moderate	A1	ENSG00000013588	110068602868245
let-7a	193480423938378	2-8 no mismatches	5'UTR	weak	A1	ENSG00000123094	157743520321539
let-7a	193480423938378	2-8 no mismatches	CDS	weak	A1	ENSG00000110881	244344062311172
let-7a	193480423938378	2-8 no mismatches	3'UTR	strong	A1	ENSG00000198625	944939684756487
let-7a	193480423938378	2-8 no mismatches	3'UTR	strong	A1	ENSG00000185619	177919392682978
let-7a	193480423938378	2-8 one mismatch	3'UTR	weak	A1	ENSG00000059804	412914930068969
let-7a	193480423938378	2-8 no mismatches	CDS	weak	A1	ENSG00000092148	228503061686943
let-7a	193480423938378	2-8 no mismatches	3'UTR	absent	A1	ENSG00000066044	352308923592176
let-7a	193480423938378	2-8 no mismatches	CDS	weak	A1	ENSG00000175634	220213555158036
let-7a	193480423938378	2-8 no mismatches	3'UTR	absent	A1	ENSG00000108506	596310401431971
let-7a	193480423938378	2-8 no mismatches	CDS	weak	A1	ENSG00000083454	176802393820438
let-7a	193480423938378	2-8 no mismatches	CDS	weak	A1	ENSG00000120738	150800961970406
let-7a	193480423938378	2-8 one mismatch	CDS	strong	A1	ENSG00000070756	812235524625047
let-7a	193480423938378	2-8 no mismatches	CDS	moderate	A1	ENSG00000166004	262784150473701
let-7a	193480423938378	2-8 no mismatches	CDS	moderate	A1	ENSG00000103064	656342688810888
let-7a	193480423938378	2-8 two mismatches	CDS	strong	A1	ENSG00000113194	297447029638869
let-7a	193480423938378	2-8 no mismatches	3'UTR	strong	A1	ENSG00000137801	395211528252042
let-7a	193480423938378	2-8 no mismatches	CDS	moderate	A1	ENSG00000023287	195613161670992
let-7a	193480423938378	2-8 one mismatch	CDS	moderate	A1	ENSG00000135439	307489483636285
let-7a	193480423938378	other	CDS	strong	A1	ENSG00000187109	656713342231225
let-7a	193480423938378	2-8 two mismatches	CDS	strong	A1	ENSG00000214160	640566635341436
let-7a	193480423938378	2-8 no mismatches	CDS	absent	A1	ENSG00000135801	117414707528605
let-7a	193480423938378	2-8 one mismatch	3'UTR	strong	A1	ENSG00000076067	975581900741324
let-7a	193480423938378	2-8 no mismatches	CDS	moderate	A1	ENSG00000126012	431460088079133
let-7a	193480423938378	other	CDS	moderate	A1	ENSG00000196705	18227836432578
let-7a	193480423938378	2-7 no mismatches	CDS	moderate	A1	ENSG00000103449	391860211594744
let-7a	193480423938378	2-8 no mismatches	CDS	moderate	A1	ENSG00000157193	701151240108993
let-7a	193480423938378	2-8 no mismatches	CDS	weak	A1	ENSG00000118705	490221057098809
let-7a	193480423938378	2-8 no mismatches	CDS	moderate	A1	ENSG00000105663	NA
let-7a	193480423938378	2-8 two mismatches	5'UTR	moderate	A1	ENSG00000173915	129594394047139
let-7a	193480423938378	2-8 two mismatches	3'UTR	moderate	A1	ENSG00000167173	331193306875172
let-7a	193480423938378	other	CDS	weak	A1	ENSG00000013588	110068602868245
let-7a	193480423938378	other	CDS	moderate	A1	ENSG00000156508	175882188375545
let-7a	193480423938378	2-8 two mismatches	CDS	strong	A1	ENSG00000070756	812235524625047
let-7a	193480423938378	2-8 no mismatches	CDS	weak	A1	ENSG00000159348	594230830382824
let-7a	193480423938378	2-8 two mismatches	CDS	strong	A1	ENSG00000167986	712101196164246
let-7a	193480423938378	2-8 no mismatches	CDS	weak	A1	ENSG00000197081	520848546222822
let-7a	193480423938378	2-8 no mismatches	CDS	weak	A1	ENSG00000145604	130781974772018
let-7a	193480423938378	2-8 no mismatches	CDS	absent	A1	ENSG00000169252	198477913356071
let-7a	193480423938378	2-8 no mismatches	CDS	moderate	A1	ENSG00000099381	225403238136161
let-7a	193480423938378	2-8 one mismatch	CDS	strong	A1	ENSG00000116560	931262623390625
let-7a	193480423938378	other	3'UTR	moderate	A1	ENSG00000164104	733318458301439
let-7a	193480423938378	2-8 no mismatches	3'UTR	weak	A1	ENSG00000130958	368349046468772
let-7a	193480423938378	2-8 no mismatches	CDS-3'UTR	moderate	A1	ENSG00000136379	174086907993513
let-7a	193480423938378	2-8 no mismatches	CDS	moderate	A1	ENSG00000186104	494319039511767
let-7a	193480423938378	2-8 no mismatches	3'UTR	weak	A1	ENSG00000185950	282183314761724
let-7a	193480423938378	2-8 no mismatches	CDS	moderate	A1	ENSG00000075624	461241302248443
let-7a	193480423938378	2-8 no mismatches	3'UTR	strong	A1	ENSG00000135048	165436591472667
let-7a	193480423938378	other	3'UTR	strong	A1	ENSG00000034152	489931894247871
let-7a	193480423938378	2-8 no mismatches	3'UTR	moderate	A1	ENSG00000159217	233236906198524
let-7a	193480423938378	2-8 one mismatch	3'UTR	weak	A1	ENSG00000138623	426073742471513
let-7a	193480423938378	2-8 no mismatches	CDS	weak	A1	ENSG00000214160	640566635341436
let-7a	193480423938378	2-8 no mismatches	CDS	weak	A1	ENSG00000139644	253826981140755
let-7a	193480423938378	2-8 no mismatches	CDS	strong	A1	ENSG00000135912	261440789757229
let-7a	193480423938378	2-8 no mismatches	CDS	moderate	A1	ENSG00000116017	562706090910179
let-7a	193480423938378	2-8 no mismatches	CDS	weak	A1	ENSG00000167258	134698968505184
let-7a	193480423938378	2-8 no mismatches	CDS	absent	A1	ENSG00000139687	26311055502718
let-7a	193480423938378	2-8 two mismatches	3'UTR	strong	A1	ENSG00000188811	146922016560696
let-7a	193480423938378	2-8 no mismatches	CDS	absent	A1	ENSG00000111684	736130948624478
let-7a	193480423938378	2-8 two mismatches	CDS	moderate	A1	ENSG00000102996	484167238031481
let-7a	193480423938378	2-8 no mismatches	3'UTR	moderate	A1	ENSG00000128606	565046960446605
let-7a	193480423938378	2-8 two mismatches	3'UTR	strong	A1	ENSG00000143155	483344781131386
let-7a	193480423938378	2-8 no mismatches	CDS	absent	A1	ENSG00000196757	725523426273751
let-7a	193480423938378	2-8 no mismatches	3'UTR	moderate	A1	ENSG00000162946	491110031699465
let-7a	193480423938378	2-8 no mismatches	3'UTR	absent	A1	ENSG00000094916	243221446380216
let-7a	193480423938378	2-8 one mismatch	CDS	moderate	A1	ENSG00000159692	415497091781502
let-7a	193480423938378	other	3'UTR	strong	A1	ENSG00000135048	165436591472667
let-7a	193480423938378	2-8 no mismatches	3'UTR	moderate	A1	ENSG00000153956	293886718108026
let-7a	193480423938378	2-8 no mismatches	CDS	moderate	A1	ENSG00000213593	112861538457518
let-7a	193480423938378	2-8 no mismatches	CDS	moderate	A1	ENSG00000009830	103376338548781
let-7a	193480423938378	2-7 no mismatches	CDS	strong	A1	ENSG00000111642	138002395412432
let-7a	193480423938378	other	CDS	moderate	A1	ENSG00000087510	260777230487949
let-7a	193480423938378	2-8 no mismatches	CDS	weak	A1	ENSG00000243232	266444554242799
let-7a	193480423938378	2-8 no mismatches	CDS	moderate	A1	ENSG00000214160	640566635341436
let-7a	193480423938378	2-7 no mismatches	CDS	moderate	A1	ENSG00000178295	329364718663456
let-7a	193480423938378	2-8 no mismatches	CDS	strong	A1	ENSG00000116128	18775240010731
let-7a	193480423938378	2-8 no mismatches	3'UTR	weak	A1	ENSG00000174840	100738106840975
let-7a	193480423938378	2-8 no mismatches	3'UTR	weak	A1	ENSG00000136490	40682764963196
let-7a	193480423938378	2-8 no mismatches	CDS	weak	A1	ENSG00000153922	121675781932012
let-7a	193480423938378	2-8 two mismatches	CDS	weak	A1	ENSG00000134440	119111167216183
let-7a	193480423938378	2-8 no mismatches	CDS	weak	A1	ENSG00000108443	910768677395246
let-7a	193480423938378	2-8 no mismatches	CDS	moderate	A1	ENSG00000123836	173730485899833
let-7a	193480423938378	other	CDS	moderate	A1	ENSG00000134684	384481228269117
let-7a	193480423938378	2-8 no mismatches	3'UTR	moderate	A1	ENSG00000137801	395211528252042
let-7a	193480423938378	2-8 two mismatches	CDS	weak	A1	ENSG00000068489	175850415247669
let-7a	193480423938378	2-8 one mismatch	3'UTR	moderate	A1	ENSG00000117713	33282546254604
let-7a	193480423938378	2-8 no mismatches	CDS	moderate	A1	ENSG00000171223	137223383991071
let-7a	193480423938378	2-8 no mismatches	CDS	moderate	A1	ENSG00000205250	494145951686006
let-7a	193480423938378	2-8 one mismatch	CDS	moderate	A1	ENSG00000111684	736130948624478
let-7a	193480423938378	2-8 no mismatches	CDS	weak	A1	ENSG00000171316	76363720929115
let-7a	193480423938378	2-8 no mismatches	CDS	moderate	A1	ENSG00000167767	954173642315773
let-7a	193480423938378	2-7 no mismatches	3'UTR	moderate	A1	ENSG00000138131	123529513819372
let-7a	193480423938378	2-8 two mismatches	3'UTR	moderate	A1	ENSG00000170043	254046660592909
let-7a	193480423938378	2-8 two mismatches	CDS	moderate	A1	ENSG00000187109	656713342231225
let-7a	193480423938378	2-8 no mismatches	CDS	moderate	A1	ENSG00000182621	190985385020115
let-7a	193480423938378	2-8 no mismatches	3'UTR	moderate	A1	ENSG00000168758	495833656684519
let-7a	193480423938378	2-8 one mismatch	CDS	moderate	A1	ENSG00000140988	130501595986567
let-7a	193480423938378	2-8 no mismatches	CDS	moderate	A1	ENSG00000092098	145078831100969
let-7a	193480423938378	2-8 no mismatches	3'UTR	absent	A1	ENSG00000108651	182548654299166
let-7a	193480423938378	2-8 two mismatches	CDS	moderate	A1	ENSG00000112893	673222661524095
let-7a	193480423938378	2-8 no mismatches	CDS	strong	A1	ENSG00000005249	108413067058899
let-7a	193480423938378	2-8 no mismatches	CDS	weak	A1	ENSG00000165688	295037680706774
let-7a	193480423938378	2-8 two mismatches	3'UTR	strong	A1	ENSG00000087586	271293256355384
let-7a	193480423938378	other	CDS	strong	A1	ENSG00000065361	165438465639258
let-7a	193480423938378	2-8 no mismatches	CDS	moderate	A1	ENSG00000110066	135380331034184
let-7a	193480423938378	2-7 no mismatches	CDS	moderate	A1	ENSG00000087586	271293256355384
let-7a	193480423938378	2-8 no mismatches	CDS	moderate	A1	ENSG00000009413	100323324851815
let-7a	193480423938378	2-8 no mismatches	CDS	moderate	A1	ENSG00000078687	616188199641844
let-7a	193480423938378	2-8 two mismatches	CDS	moderate	A1	ENSG00000180667	675654527498825
let-7a	193480423938378	2-8 no mismatches	CDS	moderate	A1	ENSG00000244242	729526998470568
let-7a	193480423938378	2-8 no mismatches	3'UTR	weak	A1	ENSG00000180008	788660143149358
let-7a	193480423938378	2-8 two mismatches	3'UTR	strong	A1	ENSG00000168758	495833656684519
let-7a	193480423938378	2-8 one mismatch	CDS	moderate	A1	ENSG00000155463	793082535884362
let-7a	193480423938378	2-8 no mismatches	3'UTR	weak	A1	ENSG00000004399	46284207730003
let-7a	193480423938378	2-8 no mismatches	3'UTR	moderate	A1	ENSG00000119138	188823525093927
let-7a	193480423938378	other	CDS	moderate	A1	ENSG00000187109	656713342231225
let-7a	193480423938378	2-8 no mismatches	CDS	strong	A1	ENSG00000066279	714345693413865
let-7a	193480423938378	other	3'UTR	strong	A1	ENSG00000069399	277421544913821
let-7a	193480423938378	2-8 two mismatches	CDS	moderate	A1	ENSG00000026025	204225935079952
let-7a	193480423938378	2-7 no mismatches	CDS	moderate	A1	ENSG00000109971	721066304070519
let-7a	193480423938378	2-7 no mismatches	3'UTR	absent	A1	ENSG00000158615	31896070125602
let-7a	193480423938378	2-8 two mismatches	CDS	moderate	A1	ENSG00000134419	138423469062618
let-7a	193480423938378	2-8 one mismatch	CDS	moderate	A1	ENSG00000156103	909083137489332
let-7a	193480423938378	2-8 no mismatches	3'UTR	moderate	A1	ENSG00000185950	282183314761724
let-7a	193480423938378	2-8 no mismatches	CDS	absent	A1	ENSG00000163430	766225124347651
let-7a	193480423938378	2-8 no mismatches	CDS	strong	A1	ENSG00000005884	1000764779024
let-7a	193480423938378	2-8 two mismatches	CDS	moderate	A1	ENSG00000145386	217800549038377
let-7a	193480423938378	2-8 one mismatch	3'UTR	moderate	A1	ENSG00000187678	128580490381271
let-7a	193480423938378	2-8 no mismatches	3'UTR	moderate	A1	ENSG00000122435	596564263516761
let-7a	193480423938378	2-8 no mismatches	CDS	weak	A1	ENSG00000103540	420489305563272
let-7a	193480423938378	2-8 no mismatches	CDS	moderate	A1	ENSG00000110851	201987551856035
let-7a	193480423938378	2-8 no mismatches	3'UTR	moderate	A1	ENSG00000114383	333140829988555
let-7a	193480423938378	other	3'UTR	moderate	A1	ENSG00000105556	176964310139065
let-7a	193480423938378	other	3'UTR	strong	A1	ENSG00000105556	176964310139065
let-7a	193480423938378	other	CDS	moderate	A1	ENSG00000088888	303854805396791
let-7a	193480423938378	2-8 no mismatches	CDS	absent	A1	ENSG00000086758	478035391833083
let-7a	193480423938378	2-8 two mismatches	CDS	moderate	A1	ENSG00000104853	121432686503383
let-7a	193480423938378	2-8 two mismatches	3'UTR	strong	A1	ENSG00000072501	321176635951498
let-7a	193480423938378	2-8 no mismatches	CDS	moderate	A1	ENSG00000104205	107732398452247
let-7a	193480423938378	2-8 one mismatch	CDS	moderate	A1	ENSG00000143341	394715617075914
let-7a	193480423938378	2-8 no mismatches	CDS	strong	A1	ENSG00000182791	381261666277805
let-7a	193480423938378	2-8 no mismatches	CDS	moderate	A1	ENSG00000139496	130070525268785
let-7a	193480423938378	2-8 no mismatches	CDS	weak	A1	ENSG00000155393	148399085153452
let-7a	193480423938378	2-8 no mismatches	3'UTR	weak	A1	ENSG00000156966	137590085560335
let-7a	193480423938378	2-8 one mismatch	CDS	strong	A1	ENSG00000184634	334486256390481
let-7a	193480423938378	2-7 no mismatches	3'UTR	weak	A1	ENSG00000185591	345428594170822
let-7a	193480423938378	2-8 no mismatches	CDS	strong	A1	ENSG00000141503	333112666717737
let-7a	193480423938378	2-8 two mismatches	CDS	strong	A1	ENSG00000131469	65618048656715
let-7a	193480423938378	2-8 no mismatches	5'UTR	strong	A1	ENSG00000178397	255689596826638
let-7a	193480423938378	other	CDS	moderate	A1	ENSG00000041982	176347442483387
let-7a	193480423938378	other	3'UTR	strong	A1	ENSG00000138623	426073742471513
let-7a	193480423938378	2-8 one mismatch	3'UTR	strong	A1	ENSG00000176887	257610164494824
let-7a	193480423938378	2-8 one mismatch	CDS	strong	A1	ENSG00000116285	310671320978882
let-7a	193480423938378	other	3'UTR	strong	A1	ENSG00000142453	426431623380994
let-7a	193480423938378	other	CDS	strong	A1	ENSG00000182481	124123228631418
let-7a	193480423938378	2-8 no mismatches	CDS	moderate	A1	ENSG00000154767	272208865504191
let-7a	193480423938378	2-8 two mismatches	CDS	weak	A1	ENSG00000173473	554001601203057
let-7a	193480423938378	2-8 no mismatches	CDS	moderate	A1	ENSG00000148396	345763320123551
let-7a	193480423938378	other	CDS	weak	A1	ENSG00000140474	462898392157591
let-7a	193480423938378	other	CDS	weak	A1	ENSG00000010292	491616491062362
let-7a	193480423938378	2-8 one mismatch	CDS	weak	A1	ENSG00000086758	478035391833083
let-7a	193480423938378	2-8 no mismatches	CDS	moderate	A1	ENSG00000178209	948589277334557
let-7a	193480423938378	2-7 no mismatches	CDS	weak	A1	ENSG00000127418	27430567714858
let-7a	193480423938378	other	3'UTR	absent	A1	ENSG00000164080	984145252076044
let-7a	193480423938378	2-7 no mismatches	CDS	weak	A1	ENSG00000173473	554001601203057
let-7a	193480423938378	2-8 no mismatches	CDS	weak	A1	ENSG00000174938	46569456723115
let-7a	193480423938378	other	CDS	weak	A1	ENSG00000118620	238211965337941
let-7a	193480423938378	2-8 no mismatches	3'UTR	moderate	A1	ENSG00000065613	171706088406508
let-7a	193480423938378	2-8 two mismatches	CDS	moderate	A1	ENSG00000136448	584823370073017
let-7a	193480423938378	2-8 no mismatches	3'UTR	weak	A1	ENSG00000007237	128459392196652
let-7a	193480423938378	2-8 two mismatches	3'UTR	moderate	A1	ENSG00000188811	146922016560696
let-7a	193480423938378	2-8 no mismatches	CDS	moderate	A1	ENSG00000166598	51291356687354
let-7a	193480423938378	2-8 no mismatches	CDS	moderate	A1	ENSG00000143379	19484083264045
let-7a	193480423938378	other	3'UTR	moderate	A1	ENSG00000163110	136790390269438
let-7a	193480423938378	other	CDS	moderate	A1	ENSG00000113369	393849724813694
let-7a	193480423938378	2-7 no mismatches	CDS	moderate	A1	ENSG00000213923	661446867105631
let-7a	193480423938378	2-8 two mismatches	CDS	moderate	A1	ENSG00000167699	290388606973884
let-7a	193480423938378	2-8 no mismatches	CDS	moderate	A1	ENSG00000092148	228503061686943
let-7a	193480423938378	2-8 two mismatches	CDS	moderate	A1	ENSG00000111640	42911438389006
let-7a	193480423938378	other	CDS	moderate	A1	ENSG00000091136	965488142399243
let-7a	193480423938378	2-8 no mismatches	CDS	moderate	A1	ENSG00000144724	136781678888244
let-7a	193480423938378	2-8 one mismatch	3'UTR	moderate	A1	ENSG00000185787	837699741374432
let-7a	193480423938378	2-8 no mismatches	CDS	moderate	A1	ENSG00000103257	440861093608286
let-7a	193480423938378	2-8 two mismatches	3'UTR	strong	A1	ENSG00000132510	170221672690327
let-7a	193480423938378	2-8 no mismatches	CDS	absent	A1	ENSG00000172053	143326604782014
let-7a	193480423938378	2-8 no mismatches	3'UTR	moderate	A1	ENSG00000148248	223940493894928
let-7a	193480423938378	2-8 two mismatches	3'UTR	moderate	A1	ENSG00000187498	10208792657405
let-7a	193480423938378	other	CDS	moderate	A1	ENSG00000181163	398178533374656
let-7a	193480423938378	2-8 no mismatches	3'UTR	weak	A1	ENSG00000104221	923575176285396
let-7a	193480423938378	2-8 no mismatches	CDS	absent	A1	ENSG00000141524	317290188348885
let-7a	193480423938378	2-8 no mismatches	CDS	absent	A1	ENSG00000111276	401714478020047
let-7a	193480423938378	2-8 one mismatch	CDS	moderate	A1	ENSG00000124207	872796579680237
let-7a	193480423938378	2-8 one mismatch	CDS	weak	A1	ENSG00000133112	791969513357685
let-7a	193480423938378	other	CDS	moderate	A1	ENSG00000166226	10553419769006
let-7a	193480423938378	2-8 no mismatches	CDS	moderate	A1	ENSG00000102054	447345998891062
let-7a	193480423938378	2-8 one mismatch	3'UTR	moderate	A1	ENSG00000003436	316165511656117
let-7a	193480423938378	2-8 no mismatches	3'UTR	weak	A1	ENSG00000175130	647065357520155
let-7a	193480423938378	2-8 no mismatches	3'UTR	weak	A1	ENSG00000241852	134392336116781
let-7a	193480423938378	other	3'UTR	moderate	A1	ENSG00000137309	493277500079902
let-7a	193480423938378	2-8 two mismatches	CDS	weak	A1	ENSG00000109919	878000777702155
let-7a	193480423938378	2-8 one mismatch	CDS	moderate	A1	ENSG00000100030	385708746339979
let-7a	193480423938378	other	CDS	strong	A1	ENSG00000128564	467676328504192
let-7a	193480423938378	2-8 no mismatches	3'UTR	moderate	A1	ENSG00000072501	321176635951498
let-7a	193480423938378	2-8 no mismatches	CDS	weak	A1	ENSG00000125630	217959938859488
let-7a	193480423938378	2-8 one mismatch	CDS	moderate	A1	ENSG00000121653	106192673652334
let-7a	193480423938378	2-8 two mismatches	3'UTR	moderate	A1	ENSG00000197183	177067181529647
let-7a	193480423938378	2-8 two mismatches	CDS	moderate	A1	ENSG00000122406	652024752132267
let-7a	193480423938378	2-8 two mismatches	5'UTR	moderate	A1	ENSG00000148737	110680550493128
let-7a	193480423938378	2-8 no mismatches	5'UTR	strong	A1	ENSG00000158402	407771206255895
let-7a	193480423938378	2-8 one mismatch	3'UTR	moderate	A1	ENSG00000136451	280760082173208
let-7a	193480423938378	2-8 no mismatches	CDS	moderate	A1	ENSG00000067182	73400764879825
let-7a	193480423938378	2-8 no mismatches	CDS	moderate	A1	ENSG00000061936	13142563141304
let-7a	193480423938378	2-8 one mismatch	3'UTR	moderate	A1	ENSG00000169504	165319107933079
let-7a	193480423938378	2-8 one mismatch	3'UTR	moderate	A1	ENSG00000177189	277379918781008
let-7a	193480423938378	other	CDS	moderate	A1	ENSG00000084774	401916231021253
let-7a	193480423938378	other	3'UTR	moderate	A1	ENSG00000198830	173692517479204
let-7a	193480423938378	2-7 no mismatches	3'UTR	moderate	A1	ENSG00000157954	321028636265989
let-7a	193480423938378	2-8 one mismatch	CDS	strong	A1	ENSG00000101464	35259910324235
let-7a	193480423938378	2-8 no mismatches	CDS	weak	A1	ENSG00000154767	272208865504191
let-7a	193480423938378	other	3'UTR	moderate	A1	ENSG00000147419	237462625042112
let-7a	193480423938378	2-8 no mismatches	3'UTR	weak	A1	ENSG00000015568	186830145961551
let-7a	193480423938378	2-8 two mismatches	CDS	weak	A1	ENSG00000174748	287962195114805
let-7a	193480423938378	2-8 no mismatches	CDS	absent	A1	ENSG00000187742	108205713178237
let-7a	193480423938378	other	CDS	moderate	A1	ENSG00000139218	132585231704832
let-7a	193480423938378	other	CDS	strong	A1	ENSG00000110107	151032918691347
let-7a	193480423938378	2-8 no mismatches	CDS	weak	A1	ENSG00000135424	462658372139082
let-7a	193480423938378	other	CDS	strong	A1	ENSG00000164151	147354622414348
let-7a	193480423938378	other	CDS	strong	A1	ENSG00000107249	773499747085375
let-7a	193480423938378	2-8 no mismatches	CDS	moderate	A1	ENSG00000124155	2958870106009
let-7a	193480423938378	2-8 no mismatches	CDS	absent	A1	ENSG00000173065	303921229040367
let-7a	193480423938378	2-8 no mismatches	CDS	moderate	A1	ENSG00000010626	987263197130155
let-7a	193480423938378	2-8 no mismatches	CDS	weak	A1	ENSG00000127418	27430567714858
let-7a	193480423938378	2-8 no mismatches	3'UTR	weak	A1	ENSG00000151233	75942993196703
let-7a	193480423938378	2-8 no mismatches	CDS	moderate	A1	ENSG00000135537	138153979019937
let-7a	193480423938378	other	CDS	strong	A1	ENSG00000198561	856031806098214
let-7a	193480423938378	2-8 no mismatches	CDS	weak	A1	ENSG00000061936	13142563141304
let-7a	193480423938378	2-8 no mismatches	CDS	weak	A1	ENSG00000052841	146257099068077
let-7a	193480423938378	2-8 two mismatches	CDS	moderate	A1	ENSG00000080824	658296912559008
let-7a	193480423938378	2-8 no mismatches	3'UTR	weak	A1	ENSG00000164305	258703813435017
let-7a	193480423938378	2-8 two mismatches	CDS	weak	A1	ENSG00000108298	136214826098276
let-7a	193480423938378	2-8 one mismatch	3'UTR	moderate	A1	ENSG00000169100	958221156023155
let-7a	193480423938378	2-8 one mismatch	CDS	strong	A1	ENSG00000134057	529069313053802
let-7a	193480423938378	2-8 no mismatches	CDS	moderate	A1	ENSG00000198715	155628886171767
let-7a	193480423938378	2-8 no mismatches	CDS	weak	A1	ENSG00000135679	238127183530621
let-7a	193480423938378	2-8 two mismatches	CDS	moderate	A1	ENSG00000161243	423642551336165
let-7a	193480423938378	other	CDS	moderate	A1	ENSG00000086758	478035391833083
let-7a	193480423938378	2-8 no mismatches	3'UTR	weak	A1	ENSG00000179021	140673028745738
let-7a	193480423938378	2-8 no mismatches	3'UTR	weak	A1	ENSG00000136261	922850623971462
let-7a	193480423938378	other	3'UTR	moderate	A1	ENSG00000159842	585161357389654
let-7a	193480423938378	2-8 no mismatches	3'UTR	moderate	A1	ENSG00000126882	132330856928561
let-7a	193480423938378	other	CDS	strong	A1	ENSG00000041982	176347442483387
let-7a	193480423938378	other	3'UTR	strong	A1	ENSG00000110344	15166580668149
let-7a	193480423938378	2-8 one mismatch	CDS	weak	A1	ENSG00000100234	128996263364651
let-7a	193480423938378	other	CDS	strong	A1	ENSG00000111640	42911438389006
let-7a	193480423938378	2-8 two mismatches	CDS	weak	A1	ENSG00000138434	399999623350403
let-7a	193480423938378	2-8 no mismatches	3'UTR	absent	A1	ENSG00000136379	174086907993513
let-7a	193480423938378	other	3'UTR	strong	A1	ENSG00000146830	359950237096629
let-7a	193480423938378	2-8 two mismatches	3'UTR	strong	A1	ENSG00000108256	253819964086815
let-7a	193480423938378	2-8 one mismatch	CDS	moderate	A1	ENSG00000101126	502999701981195
let-7a	193480423938378	2-8 one mismatch	CDS	strong	A1	ENSG00000171681	156360169999732
let-7a	193480423938378	other	CDS	weak	A1	ENSG00000181163	398178533374656
let-7a	193480423938378	2-8 no mismatches	3'UTR	weak	A1	ENSG00000196262	251856996057221
let-7a	193480423938378	other	5'UTR	moderate	A1	ENSG00000114779	837615515193479
let-7a	193480423938378	other	CDS	moderate	A1	ENSG00000072110	900636462776104
let-7a	193480423938378	2-8 two mismatches	CDS	strong	A1	ENSG00000124228	407515985067083
let-7a	193480423938378	2-8 two mismatches	3'UTR	strong	A1	ENSG00000158615	31896070125602
let-7a	193480423938378	2-8 no mismatches	CDS	moderate	A1	ENSG00000119688	953746580250309
let-7a	193480423938378	2-8 no mismatches	CDS	weak	A1	ENSG00000106105	112893970732192
let-7a	193480423938378	2-8 two mismatches	CDS	moderate	A1	ENSG00000099331	689120362891081
let-7a	193480423938378	2-8 no mismatches	CDS	absent	A1	ENSG00000004864	617064521063927
let-7a	193480423938378	2-8 two mismatches	CDS	moderate	A1	ENSG00000204628	596411860955076
let-7a	193480423938378	2-8 one mismatch	CDS	moderate	A1	ENSG00000123416	272001456103367
let-7a	193480423938378	2-8 no mismatches	CDS	moderate	A1	ENSG00000103512	37578429743033
let-7a	193480423938378	2-8 one mismatch	3'UTR	moderate	A1	ENSG00000065978	782241453446015
let-7a	193480423938378	2-8 no mismatches	CDS	absent	A1	ENSG00000198018	820050501907994
let-7a	193480423938378	2-8 no mismatches	CDS	absent	A1	ENSG00000204463	215178888863374
let-7a	193480423938378	2-8 no mismatches	CDS	weak	A1	ENSG00000005007	383555714175541
let-7a	193480423938378	2-8 two mismatches	CDS	moderate	A1	ENSG00000105669	147055800970592
let-7a	193480423938378	2-8 two mismatches	CDS	strong	A1	ENSG00000162607	271682783374752
let-7a	193480423938378	other	CDS	strong	A1	ENSG00000121653	106192673652334
let-7a	193480423938378	other	3'UTR	strong	A1	ENSG00000182827	497976500158775
let-7a	193480423938378	2-8 two mismatches	3'UTR	weak	A1	ENSG00000075618	163715240857855
let-7a	193480423938378	other	CDS	strong	A1	ENSG00000156508	175882188375545
let-7a	193480423938378	2-8 one mismatch	3'UTR	weak	A1	ENSG00000147459	449595630666506
let-7a	193480423938378	2-8 no mismatches	CDS	strong	A1	ENSG00000131409	830521665728354
let-7a	193480423938378	other	CDS	strong	A1	ENSG00000135930	205257768285932
let-7a	193480423938378	2-8 two mismatches	CDS	moderate	A1	ENSG00000213923	661446867105631
let-7a	193480423938378	2-8 two mismatches	CDS	moderate	A1	ENSG00000067225	628868149851341
let-7a	193480423938378	2-8 no mismatches	CDS	moderate	A1	ENSG00000204524	236425088650724
let-7a	193480423938378	2-8 no mismatches	CDS	moderate	A1	ENSG00000083844	485486521749837
let-7a	193480423938378	2-8 no mismatches	5'UTR	moderate	A1	ENSG00000143442	268186830192793
let-7a	193480423938378	2-8 two mismatches	CDS	moderate	A1	ENSG00000135829	101855277529884
let-7a	193480423938378	2-8 one mismatch	CDS	moderate	A1	ENSG00000103449	391860211594744
let-7a	193480423938378	2-8 no mismatches	3'UTR	moderate	A1	ENSG00000104290	345119459396211
let-7a	193480423938378	2-8 two mismatches	CDS	moderate	A1	ENSG00000146701	23430543134234
let-7a	193480423938378	2-8 one mismatch	CDS	strong	A1	ENSG00000197102	982598347481504
let-7a	193480423938378	other	3'UTR	strong	A1	ENSG00000116285	310671320978882
let-7a	193480423938378	other	CDS	strong	A1	ENSG00000198925	356442964475297
let-7a	193480423938378	other	CDS	absent	A1	ENSG00000075624	461241302248443
let-7a	193480423938378	2-8 no mismatches	3'UTR	weak	A1	ENSG00000160967	NA
let-7a	193480423938378	2-8 no mismatches	CDS	moderate	A1	ENSG00000099954	836526835566654
let-7a	193480423938378	2-8 one mismatch	CDS	moderate	A1	ENSG00000170921	519840411228968
let-7a	193480423938378	2-8 two mismatches	CDS	moderate	A1	ENSG00000166783	226497494245844
let-7a	193480423938378	2-8 one mismatch	CDS	strong	A1	ENSG00000167658	216528292153672
let-7a	193480423938378	2-8 no mismatches	3'UTR	weak	A1	ENSG00000166450	182543643475917
let-7a	193480423938378	2-8 two mismatches	CDS	moderate	A1	ENSG00000161091	257347207258107
let-7a	193480423938378	2-8 two mismatches	3'UTR	moderate	A1	ENSG00000177311	155883482795223
let-7a	193480423938378	2-8 no mismatches	CDS	strong	A1	ENSG00000172728	396725489841136
let-7a	193480423938378	2-8 one mismatch	3'UTR	strong	A1	ENSG00000110092	285381866931872
let-7a	193480423938378	2-8 no mismatches	CDS	moderate	A1	ENSG00000171940	204954322029128
let-7a	193480423938378	2-8 two mismatches	5'UTR	moderate	A1	ENSG00000087086	103925216396198
let-7a	193480423938378	2-8 no mismatches	3'UTR	weak	A1	ENSG00000150776	132068284753462
let-7a	193480423938378	2-8 no mismatches	5'UTR	moderate	A1	ENSG00000178397	255689596826638
let-7a	193480423938378	2-8 two mismatches	CDS	absent	A1	ENSG00000153922	121675781932012
let-7a	193480423938378	other	CDS	absent	A1	ENSG00000146122	570503332071511
let-7a	193480423938378	other	CDS	weak	A1	ENSG00000196705	18227836432578
let-7a	193480423938378	other	3'UTR	strong	A1	ENSG00000141428	152231793148144
let-7a	193480423938378	other	CDS	strong	A1	ENSG00000172053	143326604782014
let-7a	193480423938378	other	CDS	moderate	A1	ENSG00000164587	368001760404889
let-7a	193480423938378	other	3'UTR	moderate	A1	ENSG00000044574	472004312461087
let-7a	193480423938378	2-7 no mismatches	CDS	moderate	A1	ENSG00000164292	408764352574189
let-7a	193480423938378	2-7 no mismatches	CDS	absent	A1	ENSG00000075624	461241302248443
let-7a	193480423938378	2-8 no mismatches	3'UTR	weak	A1	ENSG00000135387	904152475481604
let-7a	193480423938378	other	CDS	moderate	A1	ENSG00000111640	42911438389006
let-7a	193480423938378	other	CDS	strong	A1	ENSG00000140474	462898392157591
let-7a	193480423938378	other	3'UTR	strong	A1	ENSG00000183495	104217011073154
let-7a	193480423938378	other	3'UTR	absent	A1	ENSG00000100994	336536542318429
let-7a	193480423938378	other	3'UTR	moderate	A1	ENSG00000066044	352308923592176
let-7a	193480423938378	other	CDS	absent	A1	ENSG00000118705	490221057098809
let-7a	193480423938378	2-8 two mismatches	CDS	absent	A1	ENSG00000166226	10553419769006
let-7a	193480423938378	2-8 no mismatches	3'UTR	weak	A1	ENSG00000114383	333140829988555
let-7a	193480423938378	2-8 one mismatch	CDS	weak	A1	ENSG00000078618	535418241420091
let-7a	193480423938378	2-8 two mismatches	3'UTR	moderate	A1	ENSG00000135048	165436591472667
let-7a	193480423938378	other	CDS	absent	A1	ENSG00000110851	201987551856035
let-7a	193480423938378	2-8 two mismatches	CDS	weak	A1	ENSG00000137497	400909305424653
let-7a	193480423938378	2-8 two mismatches	CDS	weak	A1	ENSG00000172053	143326604782014
let-7a	193480423938378	2-7 no mismatches	CDS	absent	A1	ENSG00000123416	272001456103367
let-7a	193480423938378	2-8 two mismatches	3'UTR	weak	A1	ENSG00000128606	565046960446605
let-7a	193480423938378	2-8 one mismatch	5'UTR	moderate	A1	ENSG00000119138	188823525093927
let-7a	193480423938378	other	CDS	moderate	A1	ENSG00000080824	658296912559008
let-7a	193480423938378	2-8 two mismatches	CDS	moderate	A1	ENSG00000111642	138002395412432
let-7a	193480423938378	2-8 one mismatch	CDS	weak	A1	ENSG00000160789	389554825815169
let-7a	193480423938378	other	3'UTR	moderate	A1	ENSG00000197930	284589248541732
let-7a	193480423938378	2-8 two mismatches	CDS	weak	A1	ENSG00000111640	42911438389006
let-7a	193480423938378	other	3'UTR	moderate	A1	ENSG00000094916	243221446380216
let-7a	193480423938378	other	CDS	strong	A1	ENSG00000100697	114861745403757
let-7a	193480423938378	2-8 no mismatches	CDS	weak	A1	ENSG00000148303	115767039657612
let-7a	193480423938378	other	3'UTR	strong	A1	ENSG00000167548	14178497689977
let-7a	193480423938378	other	3'UTR	moderate	A1	ENSG00000196262	251856996057221
let-7a	193480423938378	other	CDS	strong	A1	ENSG00000157193	701151240108993
let-7a	193480423938378	other	CDS	absent	A1	ENSG00000104067	228693008290639
let-7a	193480423938378	other	3'UTR	weak	A1	ENSG00000105556	176964310139065
let-7a	193480423938378	other	3'UTR	absent	A1	ENSG00000142453	426431623380994
let-7a	193480423938378	2-8 two mismatches	3'UTR	weak	A1	ENSG00000149948	822635304340885
let-7a	193480423938378	2-8 two mismatches	CDS	absent	A1	ENSG00000110066	135380331034184
let-7a	193480423938378	other	CDS	moderate	A1	ENSG00000159720	461851428578718
let-7a	193480423938378	2-8 two mismatches	CDS	weak	A1	ENSG00000113013	189548640103779
let-7a	193480423938378	2-8 one mismatch	CDS	moderate	A1	ENSG00000015532	20755289197089
let-7a	193480423938378	2-8 no mismatches	3'UTR	weak	A1	ENSG00000149948	822635304340885
let-7a	193480423938378	other	CDS	absent	A1	ENSG00000100146	0
let-7a	193480423938378	2-7 no mismatches	3'UTR	weak	A1	ENSG00000092199	120997267582946
let-7a	193480423938378	other	CDS	moderate	A1	ENSG00000103888	150492244417868
let-7a	193480423938378	other	CDS	strong	A1	ENSG00000164292	408764352574189
let-7a	193480423938378	other	3'UTR	strong	A1	ENSG00000198929	393156065192655
let-7a	193480423938378	2-8 no mismatches	3'UTR	weak	A1	ENSG00000157933	552239807928636
let-7a	193480423938378	2-8 no mismatches	CDS	weak	A1	ENSG00000137076	141088556180579
let-7a	193480423938378	other	CDS	weak	A1	ENSG00000173473	554001601203057
let-7a	193480423938378	other	CDS	weak	A1	ENSG00000076108	311750326354941
let-7a	193480423938378	other	3'UTR	moderate	A1	ENSG00000008282	103327983640448
let-7a	193480423938378	2-7 no mismatches	3'UTR	weak	A1	ENSG00000136261	922850623971462
let-7a	193480423938378	2-8 one mismatch	CDS	moderate	A1	ENSG00000111640	42911438389006
let-7a	193480423938378	2-7 no mismatches	3'UTR	moderate	A1	ENSG00000167548	14178497689977
let-7a	193480423938378	other	CDS	moderate	A1	ENSG00000033627	382259668468737
let-7a	193480423938378	2-8 two mismatches	3'UTR	strong	A1	ENSG00000104131	456276450397683
let-7a	193480423938378	2-7 no mismatches	3'UTR	moderate	A1	ENSG00000147419	237462625042112
let-7a	193480423938378	2-8 two mismatches	3'UTR	strong	A1	ENSG00000149311	10319656758732
let-7a	193480423938378	2-7 no mismatches	CDS	strong	A1	ENSG00000122140	618290193777591
let-7a	193480423938378	2-7 no mismatches	CDS	absent	A1	ENSG00000111276	401714478020047
let-7a	193480423938378	2-8 one mismatch	CDS	weak	A1	ENSG00000113369	393849724813694
let-7a	193480423938378	other	CDS	strong	A1	ENSG00000165288	375816112656414
let-7a	193480423938378	other	5'UTR	moderate	A1	ENSG00000106392	128660525193992
let-7a	193480423938378	2-8 two mismatches	CDS	absent	A1	ENSG00000120738	150800961970406
let-7a	193480423938378	2-8 no mismatches	CDS	weak	A1	ENSG00000126602	400173431405572
let-7a	193480423938378	2-8 two mismatches	3'UTR	moderate	A1	ENSG00000087502	167871866405963
let-7a	193480423938378	2-8 two mismatches	CDS	absent	A1	ENSG00000102034	132566894631861
let-7a	193480423938378	other	3'UTR	strong	A1	ENSG00000143155	483344781131386
let-7a	193480423938378	2-8 one mismatch	CDS	weak	A1	ENSG00000109736	768384016901404
let-7a	193480423938378	other	5'UTR	moderate	A1	ENSG00000072864	232441586005599
let-7a	193480423938378	other	3'UTR	strong	A1	ENSG00000076067	975581900741324
let-7a	193480423938378	2-8 no mismatches	CDS	moderate	A1	ENSG00000132510	170221672690327
let-7a	193480423938378	other	CDS	moderate	A1	ENSG00000134057	529069313053802
let-7a	193480423938378	2-8 no mismatches	3'UTR	weak	A1	ENSG00000113140	100510658147459
let-7a	193480423938378	2-8 two mismatches	CDS	moderate	A1	ENSG00000182481	124123228631418
let-7a	193480423938378	2-8 two mismatches	CDS	moderate	A1	ENSG00000143341	394715617075914
let-7a	193480423938378	2-8 one mismatch	3'UTR	moderate	A1	ENSG00000072501	321176635951498
let-7a	193480423938378	other	CDS	moderate	A1	ENSG00000187678	128580490381271
let-7a	193480423938378	other	CDS	moderate	A1	ENSG00000150347	256304538171814
let-7a	193480423938378	other	3'UTR	weak	A1	ENSG00000196268	928739562875305
let-7a	193480423938378	2-8 two mismatches	CDS	moderate	A1	ENSG00000161960	382965431983089
let-7a	193480423938378	2-8 no mismatches	CDS	strong	A1	ENSG00000168813	556932032479572
let-7a	193480423938378	other	CDS	weak	A1	ENSG00000148303	115767039657612
let-7a	193480423938378	2-8 no mismatches	CDS	moderate	A1	ENSG00000112769	52738351163174
let-7a	193480423938378	other	CDS	moderate	A1	ENSG00000153187	133720069790767
let-7a	193480423938378	2-8 two mismatches	CDS	strong	A1	ENSG00000170832	176320239329099
let-7a	193480423938378	2-8 two mismatches	CDS	moderate	A1	ENSG00000082781	918545427738814
let-7a	193480423938378	other	3'UTR	moderate	A1	ENSG00000101654	236450820014687
let-7a	193480423938378	2-8 two mismatches	3'UTR	moderate	A1	ENSG00000214022	747463749774907
let-7a	193480423938378	2-8 one mismatch	CDS	moderate	A1	ENSG00000109971	721066304070519
let-7a	193480423938378	2-8 no mismatches	CDS	moderate	A1	ENSG00000133858	868232363860366
let-7a	193480423938378	other	3'UTR	moderate	A1	ENSG00000186106	656219203463775
let-7a	193480423938378	2-8 no mismatches	CDS	weak	A1	ENSG00000162402	155659287835518
let-7a	193480423938378	2-8 two mismatches	CDS	moderate	A1	ENSG00000197694	723339478211896
let-7a	193480423938378	2-8 no mismatches	CDS	moderate	A1	ENSG00000122966	983288216108822
let-7a	193480423938378	other	3'UTR	moderate	A1	ENSG00000221983	370036090291165
let-7a	193480423938378	other	CDS	weak	A1	ENSG00000179218	103342503020522
let-7a	193480423938378	other	CDS	weak	A1	ENSG00000148396	345763320123551
let-7a	193480423938378	2-8 no mismatches	3'UTR	moderate	A1	ENSG00000128872	428923071111514
let-7a	193480423938378	2-7 no mismatches	3'UTR	moderate	A1	ENSG00000149948	822635304340885
let-7a	193480423938378	2-8 no mismatches	3'UTR	weak	A1	ENSG00000205808	791211241191499
let-7a	193480423938378	2-8 two mismatches	CDS	strong	A1	ENSG00000197386	192235275499928
let-7a	193480423938378	2-8 two mismatches	CDS-3'UTR	moderate	A1	ENSG00000156508	175882188375545
let-7a	193480423938378	2-8 two mismatches	3'UTR	strong	A1	ENSG00000130749	236443800568461
let-7a	193480423938378	2-8 no mismatches	CDS	absent	A1	ENSG00000175764	260949288331095
let-7a	193480423938378	2-8 one mismatch	CDS	moderate	A1	ENSG00000075151	28408062749597
let-7a	193480423938378	2-8 one mismatch	3'UTR	moderate	A1	ENSG00000141179	863465258996781
let-7a	193480423938378	2-8 no mismatches	CDS	moderate	A1	ENSG00000187240	368566117476689
let-7a	193480423938378	2-8 one mismatch	CDS	moderate	A1	ENSG00000198837	3078946185064
let-7a	193480423938378	2-8 two mismatches	CDS	moderate	A1	ENSG00000135439	307489483636285
let-7a	193480423938378	2-8 one mismatch	3'UTR	moderate	A1	ENSG00000186834	493064802030497
let-7a	193480423938378	other	CDS	moderate	A1	ENSG00000148773	182967321494157
let-7a	193480423938378	2-8 no mismatches	CDS	moderate	A1	ENSG00000122140	618290193777591
let-7a	193480423938378	other	CDS	moderate	A1	ENSG00000096384	197019223446886
let-7a	193480423938378	other	CDS	strong	A1	ENSG00000144028	918920332903237
let-7a	193480423938378	other	CDS	moderate	A1	ENSG00000139263	59240511680857
let-7a	193480423938378	other	CDS	weak	A1	ENSG00000116459	906828013167926
let-7a	193480423938378	2-8 no mismatches	CDS	moderate	A1	ENSG00000184009	411782709588287
let-7a	193480423938378	other	CDS	moderate	A1	ENSG00000234745	207258260989321
let-7a	193480423938378	2-8 no mismatches	CDS	moderate	A1	ENSG00000005884	1000764779024
let-7a	193480423938378	2-8 no mismatches	CDS	moderate	A1	ENSG00000145386	217800549038377
let-7a	193480423938378	2-8 one mismatch	CDS	moderate	A1	ENSG00000178209	948589277334557
let-7a	193480423938378	2-8 two mismatches	CDS-3'UTR	weak	A1	ENSG00000137818	151155564123557
let-7a	193480423938378	2-8 two mismatches	CDS	moderate	A1	ENSG00000174231	885466681669273
let-7a	193480423938378	2-8 no mismatches	3'UTR	weak	A1	ENSG00000152683	15169391869648
let-7a	193480423938378	2-8 one mismatch	CDS	moderate	A1	ENSG00000170485	118487889041142
let-7a	193480423938378	2-8 no mismatches	CDS	weak	A1	ENSG00000197746	221687664860362
let-7a	193480423938378	2-8 no mismatches	3'UTR	weak	A1	ENSG00000253276	305997320434182
let-7a	193480423938378	2-8 two mismatches	CDS	weak	A1	ENSG00000213593	112861538457518
let-7a	193480423938378	2-8 one mismatch	3'UTR	weak	A1	ENSG00000134871	145515832385233
let-7a	193480423938378	2-8 two mismatches	5'UTR	moderate	A1	ENSG00000086848	228991926684273
let-7a	193480423938378	other	CDS	moderate	A1	ENSG00000159217	233236906198524
let-7a	193480423938378	2-8 two mismatches	CDS	moderate	A1	ENSG00000184007	717311641785335
let-7a	193480423938378	other	CDS	strong	A1	ENSG00000116752	563748867150032
let-7a	193480423938378	2-8 two mismatches	3'UTR	moderate	A1	ENSG00000007168	411496168742508
let-7a	193480423938378	other	CDS	moderate	A1	ENSG00000145741	399311667403983
let-7a	193480423938378	2-8 one mismatch	CDS	weak	A1	ENSG00000099341	160435190185286
let-7a	193480423938378	2-7 no mismatches	3'UTR	moderate	A1	ENSG00000136379	174086907993513
let-7a	193480423938378	2-8 no mismatches	CDS	moderate	A1	ENSG00000119403	241113167390218
let-7a	193480423938378	2-8 no mismatches	3'UTR	moderate	A1	ENSG00000116132	221925742841117
let-7a	193480423938378	2-8 one mismatch	CDS	moderate	A1	ENSG00000174231	885466681669273
let-7a	193480423938378	2-8 one mismatch	3'UTR	moderate	A1	ENSG00000196663	14428970638561
let-7a	193480423938378	2-8 two mismatches	CDS	weak	A1	ENSG00000012983	127340256439125
let-7a	193480423938378	2-8 one mismatch	CDS	moderate	A1	ENSG00000130821	107654773022526
let-7a	193480423938378	2-8 no mismatches	CDS	moderate	A1	ENSG00000052841	146257099068077
let-7a	193480423938378	2-7 no mismatches	CDS	moderate	A1	ENSG00000102034	132566894631861
let-7a	193480423938378	other	3'UTR	moderate	A1	ENSG00000128590	325465473730674
let-7a	193480423938378	2-8 no mismatches	CDS	moderate	A1	ENSG00000139324	640206113034985
let-7a	193480423938378	2-8 no mismatches	CDS	moderate	A1	ENSG00000012983	127340256439125
let-7a	193480423938378	2-7 no mismatches	3'UTR	moderate	A1	ENSG00000143190	478448021810497
let-7a	193480423938378	2-8 no mismatches	CDS	moderate	A1	ENSG00000138193	183805271115559
let-7a	193480423938378	2-8 two mismatches	CDS	moderate	A1	ENSG00000117523	471216013759873
let-7a	193480423938378	2-8 no mismatches	CDS	moderate	A1	ENSG00000064601	190672509532393
let-7a	193480423938378	other	CDS	moderate	A1	ENSG00000087245	186215587457731
let-7a	193480423938378	other	CDS	moderate	A1	ENSG00000100106	906368193306517
let-7a	193480423938378	2-8 no mismatches	CDS	moderate	A1	ENSG00000070756	812235524625047
let-7a	193480423938378	2-8 no mismatches	CDS	moderate	A1	ENSG00000147050	794132293233184
let-7a	193480423938378	other	CDS	moderate	A1	ENSG00000155849	589403302365694
let-7a	193480423938378	other	CDS	moderate	A1	ENSG00000100994	336536542318429
let-7a	193480423938378	2-8 one mismatch	3'UTR	moderate	A1	ENSG00000131462	689364122770481
let-7a	193480423938378	2-8 no mismatches	CDS	moderate	A1	ENSG00000125107	350361148671649
let-7a	193480423938378	other	3'UTR	moderate	A1	ENSG00000125875	399517147390172
let-7a	193480423938378	2-8 no mismatches	3'UTR	moderate	A1	ENSG00000156966	137590085560335
let-7a	193480423938378	2-8 one mismatch	3'UTR	weak	A1	ENSG00000142669	472687142886498
let-7a	193480423938378	2-8 one mismatch	CDS	moderate	A1	ENSG00000070756	812235524625047
let-7a	193480423938378	other	CDS	moderate	A1	ENSG00000197102	982598347481504
let-7a	193480423938378	other	CDS	moderate	A1	ENSG00000149136	871196629749638
let-7a	193480423938378	other	CDS	moderate	A1	ENSG00000134802	645390010812578
let-7a	193480423938378	2-8 one mismatch	3'UTR	strong	A1	ENSG00000183864	347452951636441
let-7a	193480423938378	2-8 two mismatches	CDS	moderate	A1	ENSG00000147140	219188258314434
let-7a	193480423938378	2-8 no mismatches	5'UTR-CDS	moderate	A1	ENSG00000137818	151155564123557
let-7a	193480423938378	2-8 one mismatch	CDS	moderate	A1	ENSG00000168036	334432462605482
let-7a	193480423938378	2-8 two mismatches	3'UTR	moderate	A1	ENSG00000082641	179009668717114
let-7a	193480423938378	2-8 no mismatches	CDS	weak	A1	ENSG00000107331	197061502315394
let-7a	193480423938378	2-8 no mismatches	CDS	moderate	A1	ENSG00000112787	16640380575308
let-7a	193480423938378	2-8 two mismatches	CDS	moderate	A1	ENSG00000173065	303921229040367
let-7a	193480423938378	2-8 one mismatch	CDS	moderate	A1	ENSG00000179361	282997616898914
let-7a	193480423938378	2-8 no mismatches	CDS	moderate	A1	ENSG00000155363	250783965293611
let-7a	193480423938378	2-8 no mismatches	3'UTR	moderate	A1	ENSG00000136490	40682764963196
let-7a	193480423938378	2-8 no mismatches	CDS	moderate	A1	ENSG00000026025	204225935079952
let-7a	193480423938378	2-8 two mismatches	3'UTR	moderate	A1	ENSG00000168488	675743349307013
let-7a	193480423938378	2-7 no mismatches	CDS	moderate	A1	ENSG00000166598	51291356687354
let-7a	193480423938378	2-8 no mismatches	CDS	moderate	A1	ENSG00000135111	150380069351689
let-7a	193480423938378	2-8 two mismatches	CDS	moderate	A1	ENSG00000131620	8120490932872
let-7a	193480423938378	2-8 two mismatches	CDS	moderate	A1	ENSG00000160691	175722095698169
let-7a	193480423938378	other	3'UTR	moderate	A1	ENSG00000166987	367217670992536
let-7a	193480423938378	2-8 no mismatches	CDS	strong	A1	ENSG00000008083	340714003819593
let-7a	193480423938378	2-8 one mismatch	3'UTR	weak	A1	ENSG00000082641	179009668717114
let-7a	193480423938378	other	CDS	moderate	A1	ENSG00000102007	322568030362005
let-7a	193480423938378	2-8 two mismatches	CDS	moderate	A1	ENSG00000069399	277421544913821
let-7a	193480423938378	2-8 one mismatch	CDS	moderate	A1	ENSG00000115457	785532355469963
let-7a	193480423938378	2-8 two mismatches	CDS	moderate	A1	ENSG00000130309	105863604529279
let-7a	193480423938378	2-8 no mismatches	CDS	weak	A1	ENSG00000104205	107732398452247
let-7a	193480423938378	2-8 one mismatch	CDS	moderate	A1	ENSG00000121031	NA
let-7a	193480423938378	2-8 no mismatches	CDS	moderate	A1	ENSG00000107249	773499747085375
let-7a	193480423938378	2-8 two mismatches	CDS	moderate	A1	ENSG00000132356	171634486774489
let-7a	193480423938378	2-8 one mismatch	CDS	strong	A1	ENSG00000108262	739238361832636
let-7a	193480423938378	2-8 one mismatch	CDS	moderate	A1	ENSG00000160691	175722095698169
let-7a	193480423938378	other	CDS	strong	A1	ENSG00000013364	105288241814361
let-7a	193480423938378	other	5'UTR-CDS	weak	A1	ENSG00000197956	25064910022471
let-7a	193480423938378	2-8 one mismatch	CDS	moderate	A1	ENSG00000244038	311978208283646
let-7a	193480423938378	2-8 one mismatch	3'UTR	moderate	A1	ENSG00000168758	495833656684519
let-7a	193480423938378	2-8 no mismatches	CDS	moderate	A1	ENSG00000182791	381261666277805
let-7a	193480423938378	2-8 two mismatches	CDS	moderate	A1	ENSG00000170515	12802619686345
let-7a	193480423938378	2-8 no mismatches	CDS	moderate	A1	ENSG00000115053	284047243664068
let-7a	193480423938378	2-8 two mismatches	3'UTR	weak	A1	ENSG00000128965	180326961150625
let-7a	193480423938378	other	CDS	moderate	A1	ENSG00000142798	506109342403277
let-7a	193480423938378	2-8 no mismatches	CDS	weak	A1	ENSG00000064601	190672509532393
let-7a	193480423938378	2-8 two mismatches	3'UTR	moderate	A1	ENSG00000147403	692790030257148
let-7a	193480423938378	2-8 two mismatches	CDS	absent	A1	ENSG00000067225	628868149851341
let-7a	193480423938378	2-8 one mismatch	3'UTR	moderate	A1	ENSG00000168310	292710360891628
let-7a	193480423938378	other	CDS	moderate	A1	ENSG00000215301	700283709011832
let-7a	193480423938378	other	CDS	moderate	A1	ENSG00000009413	100323324851815
let-7a	193480423938378	2-8 no mismatches	3'UTR	moderate	A1	ENSG00000101654	236450820014687
let-7a	193480423938378	other	CDS	weak	A1	ENSG00000144028	918920332903237
let-7a	193480423938378	other	CDS	absent	A1	ENSG00000181163	398178533374656
let-7a	193480423938378	2-8 two mismatches	CDS	moderate	A1	ENSG00000067177	509605828448885
let-7a	193480423938378	2-8 two mismatches	CDS	moderate	A1	ENSG00000148180	171094356193536
let-7a	193480423938378	other	CDS	moderate	A1	ENSG00000175216	433770977614299
let-7a	193480423938378	2-8 no mismatches	CDS	moderate	A1	ENSG00000103194	390807278363557
let-7a	193480423938378	2-8 no mismatches	CDS	weak	A1	ENSG00000116138	710763129318182
let-7a	193480423938378	2-7 no mismatches	CDS	moderate	A1	ENSG00000139436	920080555656462
let-7a	193480423938378	other	CDS	moderate	A1	ENSG00000115414	420415047095644
let-7a	193480423938378	2-8 two mismatches	CDS	moderate	A1	ENSG00000131473	119222647516689
let-7a	193480423938378	2-8 two mismatches	3'UTR	strong	A1	ENSG00000109099	193479036171292
let-7a	193480423938378	2-8 no mismatches	CDS	moderate	A1	ENSG00000184007	717311641785335
let-7a	193480423938378	2-8 one mismatch	CDS	moderate	A1	ENSG00000171603	14724872266865
let-7a	193480423938378	2-8 no mismatches	3'UTR	weak	A1	ENSG00000108651	182548654299166
let-7a	193480423938378	2-7 no mismatches	3'UTR	strong	A1	ENSG00000108175	335213043844486
let-7a	193480423938378	2-8 no mismatches	3'UTR	moderate	A1	ENSG00000123684	262863186448431
let-7a	193480423938378	2-8 no mismatches	CDS	strong	A1	ENSG00000168488	675743349307013
let-7a	193480423938378	other	CDS	moderate	A1	ENSG00000128564	467676328504192
let-7a	193480423938378	2-8 one mismatch	CDS	moderate	A1	ENSG00000077235	384834803732768
let-7a	193480423938378	other	CDS	strong	A1	ENSG00000178209	948589277334557
let-7a	193480423938378	2-8 no mismatches	CDS	weak	A1	ENSG00000142949	21983720913843
let-7a	193480423938378	2-8 one mismatch	CDS	weak	A1	ENSG00000107862	41485517624971
let-7a	193480423938378	2-8 no mismatches	CDS	weak	A1	ENSG00000101464	35259910324235
let-7a	193480423938378	2-8 no mismatches	CDS	weak	A1	ENSG00000165288	375816112656414
let-7a	193480423938378	2-8 no mismatches	CDS	weak	A1	ENSG00000119403	241113167390218
let-7a	193480423938378	2-8 no mismatches	5'UTR	weak	A1	ENSG00000135540	131583182451642
let-7a	193480423938378	2-8 two mismatches	CDS	moderate	A1	ENSG00000146830	359950237096629
let-7a	193480423938378	other	3'UTR	moderate	A1	ENSG00000164818	207198943804722
let-7a	193480423938378	2-8 no mismatches	3'UTR	moderate	A1	ENSG00000090905	104260558793397
let-7a	193480423938378	2-8 one mismatch	CDS	moderate	A1	ENSG00000075624	461241302248443
let-7a	193480423938378	2-8 no mismatches	5'UTR	strong	A1	ENSG00000123094	157743520321539
let-7a	193480423938378	2-8 two mismatches	CDS	strong	A1	ENSG00000111684	736130948624478
let-7a	193480423938378	other	3'UTR	strong	A1	ENSG00000186298	494293529392414
let-7a	193480423938378	other	CDS	strong	A1	ENSG00000196305	475661323049208
let-7a	193480423938378	other	3'UTR	strong	A1	ENSG00000103111	193722506521909
let-7a	193480423938378	2-8 two mismatches	CDS	moderate	A1	ENSG00000174444	800812547727538
let-7a	193480423938378	2-8 two mismatches	3'UTR	strong	A1	ENSG00000149948	822635304340885
let-7a	193480423938378	2-8 two mismatches	CDS	strong	A1	ENSG00000187109	656713342231225
let-7a	193480423938378	2-8 no mismatches	CDS	moderate	A1	ENSG00000125630	217959938859488
let-7a	193480423938378	2-8 one mismatch	CDS	moderate	A1	ENSG00000205339	593224946108872
let-7a	193480423938378	other	3'UTR	strong	A1	ENSG00000101096	194331487877674
let-7a	193480423938378	other	CDS	moderate	A1	ENSG00000117298	449774040277154
let-7a	193480423938378	other	3'UTR	moderate	A1	ENSG00000162298	447987927624371
let-7a	193480423938378	2-8 one mismatch	CDS	moderate	A1	ENSG00000008083	340714003819593
let-7a	193480423938378	2-8 two mismatches	CDS	moderate	A1	ENSG00000161016	236234521469041
let-7a	193480423938378	2-8 no mismatches	CDS	moderate	A1	ENSG00000139132	780071227595946
let-7a	193480423938378	other	CDS	strong	A1	ENSG00000123146	643039662946316
let-7a	193480423938378	other	CDS	moderate	A1	ENSG00000130402	298538997066733
let-7a	193480423938378	2-8 one mismatch	3'UTR	moderate	A1	ENSG00000177981	167048603555787
let-7a	193480423938378	other	CDS	moderate	A1	ENSG00000100316	12961075503007
let-7a	193480423938378	2-8 no mismatches	CDS	weak	A1	ENSG00000134802	645390010812578
let-7a	193480423938378	2-8 no mismatches	CDS	absent	A1	ENSG00000160796	124655424301972
let-7a	193480423938378	2-8 two mismatches	CDS	strong	A1	ENSG00000001631	12835072246369
let-7a	193480423938378	2-8 no mismatches	5'UTR	moderate	A1	ENSG00000196428	667490758153589
let-7a	193480423938378	other	CDS	weak	A1	ENSG00000108061	200253733389159
let-7a	193480423938378	other	CDS	moderate	A1	ENSG00000135862	134544114069903
let-7a	193480423938378	other	CDS	moderate	A1	ENSG00000083844	485486521749837
let-7a	193480423938378	2-8 two mismatches	3'UTR	moderate	A1	ENSG00000147065	372809733494778
let-7a	193480423938378	2-8 no mismatches	CDS	moderate	A1	ENSG00000172379	52632340546845
let-7a	193480423938378	2-8 no mismatches	3'UTR	weak	A1	ENSG00000147162	330474892767608
let-7a	193480423938378	2-8 two mismatches	CDS	moderate	A1	ENSG00000116604	503890524778095
let-7a	193480423938378	2-8 no mismatches	3'UTR	absent	A1	ENSG00000185950	282183314761724
let-7a	193480423938378	other	CDS	strong	A1	ENSG00000124207	872796579680237
let-7a	193480423938378	other	CDS	strong	A1	ENSG00000110717	574276063467879
let-7a	193480423938378	2-8 two mismatches	CDS	moderate	A1	ENSG00000146757	600487107966421
let-7a	193480423938378	2-8 one mismatch	3'UTR	weak	A1	ENSG00000179862	143513130244236
let-7a	193480423938378	2-8 no mismatches	5'UTR	weak	A1	ENSG00000169813	154914995086053
let-7a	193480423938378	2-8 two mismatches	CDS	moderate	A1	ENSG00000140443	319174818862977
let-7a	193480423938378	other	CDS	absent	A1	ENSG00000064601	190672509532393
let-7a	193480423938378	2-8 no mismatches	3'UTR	absent	A1	ENSG00000185619	177919392682978
let-7a	193480423938378	2-8 no mismatches	3'UTR	absent	A1	ENSG00000205765	250551587705957
let-7a	193480423938378	2-8 no mismatches	3'UTR	absent	A1	ENSG00000183808	566899963181707
let-7a	193480423938378	2-8 no mismatches	5'UTR	strong	A1	ENSG00000178449	671326811344506
let-7a	193480423938378	other	3'UTR	strong	A1	ENSG00000162244	838018781774837
let-7a	193480423938378	2-8 two mismatches	CDS-3'UTR	moderate	A1	ENSG00000138131	123529513819372
let-7a	193480423938378	2-8 no mismatches	3'UTR	weak	A1	ENSG00000089327	273991205801678
let-7a	193480423938378	other	CDS	strong	A1	ENSG00000204463	215178888863374
let-7a	193480423938378	2-8 two mismatches	CDS	weak	A1	ENSG00000105568	119177921175846
let-7a	193480423938378	2-8 one mismatch	CDS	moderate	A1	ENSG00000128512	544465442286681
let-7a	193480423938378	other	CDS	strong	A1	ENSG00000161813	176150285077041
let-7a	193480423938378	2-8 no mismatches	3'UTR	weak	A1	ENSG00000114779	837615515193479
let-7a	193480423938378	2-8 no mismatches	CDS	moderate	A1	ENSG00000166783	226497494245844
let-7a	193480423938378	2-8 two mismatches	3'UTR	strong	A1	ENSG00000106511	121264876528619
let-7a	193480423938378	other	CDS	moderate	A1	ENSG00000117399	563465277209418
let-7a	193480423938378	2-8 two mismatches	CDS	moderate	A1	ENSG00000134802	645390010812578
let-7a	193480423938378	other	CDS	moderate	A1	ENSG00000166860	525392308977513
let-7a	193480423938378	other	CDS	moderate	A1	ENSG00000127022	322675274795403
let-7a	193480423938378	other	CDS	strong	A1	ENSG00000196504	243198313182162
let-7a	193480423938378	2-8 two mismatches	3'UTR	moderate	A1	ENSG00000107957	237537739985291
let-7a	193480423938378	other	CDS	moderate	A1	ENSG00000129351	796643592331347
let-7a	193480423938378	other	CDS	weak	A1	ENSG00000141367	113442817182025
let-7a	193480423938378	2-8 one mismatch	CDS	moderate	A1	ENSG00000167601	27227917947441
let-7a	193480423938378	2-8 one mismatch	3'UTR	strong	A1	ENSG00000057019	326212887360628
let-7a	193480423938378	2-8 no mismatches	3'UTR	weak	A1	ENSG00000138835	794316086449107
let-7a	193480423938378	other	CDS	strong	A1	ENSG00000011028	317240168881023
let-7a	193480423938378	2-8 two mismatches	CDS	moderate	A1	ENSG00000138031	166515224845568
let-7a	193480423938378	2-8 one mismatch	CDS	strong	A1	ENSG00000110851	201987551856035
let-7a	193480423938378	2-8 two mismatches	CDS	weak	A1	ENSG00000105663	NA
let-7a	193480423938378	other	CDS	strong	A1	ENSG00000134684	384481228269117
let-7a	193480423938378	2-8 two mismatches	CDS	moderate	A1	ENSG00000099995	874995659466568
let-7a	193480423938378	2-8 no mismatches	3'UTR	strong	A1	ENSG00000164253	12905074666557
let-7a	193480423938378	2-8 one mismatch	CDS	moderate	A1	ENSG00000115306	959020090728964
let-7a	193480423938378	2-8 two mismatches	CDS	moderate	A1	ENSG00000144674	240812599221578
let-7a	193480423938378	2-8 one mismatch	CDS	moderate	A1	ENSG00000135862	134544114069903
let-7a	193480423938378	2-8 two mismatches	CDS	strong	A1	ENSG00000076685	961548557949309
let-7a	193480423938378	2-8 no mismatches	3'UTR	moderate	A1	ENSG00000162695	10657268229825
let-7a	193480423938378	2-8 no mismatches	CDS	moderate	A1	ENSG00000090857	148756315999836
let-7a	193480423938378	other	3'UTR	moderate	A1	ENSG00000142864	962957289944549
let-7a	193480423938378	other	CDS	moderate	A1	ENSG00000105663	NA
let-7a	193480423938378	2-8 two mismatches	CDS	moderate	A1	ENSG00000071575	188376848021871
let-7a	193480423938378	2-8 two mismatches	3'UTR	strong	A1	ENSG00000198700	315315318695305
let-7a	193480423938378	2-8 no mismatches	CDS	weak	A1	ENSG00000100697	114861745403757
let-7a	193480423938378	2-8 no mismatches	CDS	weak	A1	ENSG00000139324	640206113034985
let-7a	193480423938378	2-8 one mismatch	CDS	strong	A1	ENSG00000009413	100323324851815
let-7a	193480423938378	2-8 no mismatches	CDS	strong	A1	ENSG00000102226	839045394514633
let-7a	193480423938378	2-8 one mismatch	CDS	strong	A1	ENSG00000066279	714345693413865
let-7a	193480423938378	2-8 two mismatches	CDS	strong	A1	ENSG00000113140	100510658147459
let-7a	193480423938378	2-7 no mismatches	CDS	moderate	A1	ENSG00000130985	182012700027333
let-7a	193480423938378	2-8 two mismatches	CDS	moderate	A1	ENSG00000066279	714345693413865
let-7a	193480423938378	2-8 no mismatches	CDS	moderate	A1	ENSG00000103540	420489305563272
let-7a	193480423938378	other	CDS	strong	A1	ENSG00000137154	115394419131574
let-7a	193480423938378	other	CDS	moderate	A1	ENSG00000187837	123257326177119
let-7a	193480423938378	other	CDS	moderate	A1	ENSG00000113140	100510658147459
let-7a	193480423938378	2-8 no mismatches	3'UTR	weak	A1	ENSG00000213281	462530948646615
let-7a	193480423938378	2-8 no mismatches	3'UTR	strong	A1	ENSG00000128872	428923071111514
let-7a	193480423938378	other	CDS	strong	A1	ENSG00000104320	224414427901121
let-7a	193480423938378	2-8 no mismatches	CDS	weak	A1	ENSG00000179163	685913384020517
let-7a	193480423938378	2-8 no mismatches	CDS	absent	A1	ENSG00000127418	27430567714858
let-7a	193480423938378	other	CDS	moderate	A1	ENSG00000115306	959020090728964
let-7a	193480423938378	2-8 no mismatches	3'UTR	strong	A1	ENSG00000164104	733318458301439
let-7a	193480423938378	other	CDS-3'UTR	strong	A1	ENSG00000189308	583021385021257
let-7a	193480423938378	2-7 no mismatches	3'UTR	moderate	A1	ENSG00000139641	101298087482365
let-7a	193480423938378	other	3'UTR	strong	A1	ENSG00000135486	292612397407383
let-7a	193480423938378	other	CDS	strong	A1	ENSG00000165219	892442029596294
let-7a	193480423938378	2-8 no mismatches	CDS	moderate	A1	ENSG00000171604	563547030430349
let-7a	193480423938378	other	CDS	moderate	A1	ENSG00000144136	871127370367862
let-7a	193480423938378	2-8 no mismatches	CDS-3'UTR	weak	A1	ENSG00000124191	58141238889432
let-7a	193480423938378	2-8 one mismatch	CDS	moderate	A1	ENSG00000008710	110397111567025
let-7a	193480423938378	2-8 two mismatches	CDS	moderate	A1	ENSG00000113140	100510658147459
let-7a	193480423938378	other	CDS	moderate	A1	ENSG00000161813	176150285077041
let-7a	193480423938378	other	CDS	moderate	A1	ENSG00000134250	335231620276186
let-7a	193480423938378	other	3'UTR	strong	A1	ENSG00000168385	120834147692743
let-7a	193480423938378	2-8 two mismatches	CDS	moderate	A1	ENSG00000132952	983295519439351
let-7a	193480423938378	2-8 no mismatches	CDS	moderate	A1	ENSG00000111726	467721334940926
let-7a	193480423938378	2-8 one mismatch	CDS	moderate	A1	ENSG00000198825	479339723390026
let-7a	193480423938378	other	CDS	moderate	A1	ENSG00000174231	885466681669273
let-7a	193480423938378	2-8 one mismatch	3'UTR	moderate	A1	ENSG00000089597	312877405564356
let-7a	193480423938378	other	CDS	moderate	A1	ENSG00000166598	51291356687354
let-7a	193480423938378	other	CDS	moderate	A1	ENSG00000147065	372809733494778
let-7a	193480423938378	2-8 two mismatches	3'UTR	strong	A1	ENSG00000177311	155883482795223
let-7a	193480423938378	2-8 two mismatches	CDS	weak	A1	ENSG00000080824	658296912559008
let-7a	193480423938378	2-8 one mismatch	CDS	moderate	A1	ENSG00000143442	268186830192793
let-7a	193480423938378	2-8 no mismatches	CDS	weak	A1	ENSG00000184009	411782709588287
let-7a	193480423938378	other	CDS	moderate	A1	ENSG00000108828	723536228564186
let-7a	193480423938378	2-8 two mismatches	CDS	strong	A1	ENSG00000071082	254492076381237
let-7a	193480423938378	2-8 two mismatches	3'UTR	weak	A1	ENSG00000135387	904152475481604
let-7a	193480423938378	2-8 two mismatches	5'UTR	weak	A1	ENSG00000070756	812235524625047
let-7a	193480423938378	2-8 two mismatches	3'UTR	moderate	A1	ENSG00000184254	657212632955581
let-7a	193480423938378	2-8 no mismatches	CDS	moderate	A1	ENSG00000118705	490221057098809
let-7a	193480423938378	other	CDS	moderate	A1	ENSG00000015532	20755289197089
let-7a	193480423938378	2-8 no mismatches	CDS	weak	A1	ENSG00000121073	265210727401701
let-7a	193480423938378	other	CDS	strong	A1	ENSG00000148180	171094356193536
let-7a	193480423938378	other	CDS	moderate	A1	ENSG00000123416	272001456103367
let-7a	193480423938378	2-8 two mismatches	CDS	moderate	A1	ENSG00000118705	490221057098809
let-7a	193480423938378	other	CDS	strong	A1	ENSG00000080824	658296912559008
let-7a	193480423938378	other	3'UTR	weak	A1	ENSG00000143190	478448021810497
let-7a	193480423938378	2-8 one mismatch	5'UTR	moderate	A1	ENSG00000152127	64653717228092
let-7a	193480423938378	2-8 two mismatches	CDS	strong	A1	ENSG00000149948	822635304340885
let-7a	193480423938378	2-8 no mismatches	3'UTR	moderate	A1	ENSG00000125772	871427620645689
let-7a	193480423938378	2-8 two mismatches	CDS	strong	A1	ENSG00000087245	186215587457731
let-7a	193480423938378	2-8 one mismatch	3'UTR	strong	A1	ENSG00000149948	822635304340885
let-7a	193480423938378	2-8 two mismatches	5'UTR	strong	A1	ENSG00000092098	145078831100969
let-7a	193480423938378	2-8 one mismatch	CDS	moderate	A1	ENSG00000204843	52609708007147
let-7a	193480423938378	2-8 no mismatches	3'UTR	weak	A1	ENSG00000171848	302564850835941
let-7a	193480423938378	2-8 two mismatches	CDS	strong	A1	ENSG00000041982	176347442483387
let-7a	193480423938378	2-8 two mismatches	CDS	strong	A1	ENSG00000140836	391670761000816
let-7a	193480423938378	other	CDS	moderate	A1	ENSG00000054118	991064780409184
let-7a	193480423938378	other	3'UTR	moderate	A1	ENSG00000123416	272001456103367
let-7a	193480423938378	other	CDS	weak	A1	ENSG00000196497	507820998645575
let-7a	193480423938378	2-8 no mismatches	3'UTR	moderate	A1	ENSG00000134046	250418991699718
let-7a	193480423938378	2-7 no mismatches	CDS	absent	A1	ENSG00000144642	757887908833421
let-7a	193480423938378	2-8 no mismatches	CDS	moderate	A1	ENSG00000128512	544465442286681
let-7a	193480423938378	2-8 no mismatches	3'UTR	weak	A1	ENSG00000137710	38852780753634
let-7a	193480423938378	2-8 one mismatch	CDS	moderate	A1	ENSG00000143190	478448021810497
let-7a	193480423938378	2-8 one mismatch	CDS	strong	A1	ENSG00000172270	879164676164513
let-7a	193480423938378	other	3'UTR	strong	A1	ENSG00000167470	585279985211746
let-7a	193480423938378	other	3'UTR	strong	A1	ENSG00000145715	193512036479911
let-7a	193480423938378	2-8 no mismatches	3'UTR	moderate	A1	ENSG00000013588	110068602868245
let-7a	193480423938378	other	CDS	moderate	A1	ENSG00000169710	187793707867199
let-7a	193480423938378	2-8 no mismatches	3'UTR	moderate	A1	ENSG00000175592	412778960227882
let-7a	193480423938378	other	3'UTR	moderate	A1	ENSG00000198160	922250273566939
let-7a	193480423938378	2-8 two mismatches	CDS	strong	A1	ENSG00000169564	32297099148559
let-7a	193480423938378	other	CDS	moderate	A1	ENSG00000130749	236443800568461
let-7a	193480423938378	other	3'UTR	moderate	A1	ENSG00000138107	831052460813589
let-7a	193480423938378	other	CDS	moderate	A1	ENSG00000198728	672709039274519
let-7a	193480423938378	2-8 two mismatches	3'UTR	strong	A1	ENSG00000108107	378848869978951
let-7a	193480423938378	2-8 one mismatch	3'UTR	moderate	A1	ENSG00000104880	401967617057141
let-7a	193480423938378	other	CDS	strong	A1	ENSG00000071082	254492076381237
let-7a	193480423938378	other	3'UTR	moderate	A1	ENSG00000147140	219188258314434
let-7a	193480423938378	other	CDS	strong	A1	ENSG00000198715	155628886171767
let-7a	193480423938378	2-8 one mismatch	5'UTR	strong	A1	ENSG00000144136	871127370367862
let-7a	193480423938378	2-8 no mismatches	CDS	weak	A1	ENSG00000041982	176347442483387
let-7a	193480423938378	other	CDS	moderate	A1	ENSG00000184254	657212632955581
let-7a	193480423938378	2-8 two mismatches	CDS	moderate	A1	ENSG00000163399	978450240108183
let-7a	193480423938378	2-8 two mismatches	CDS	moderate	A1	ENSG00000147381	293975049447505
let-7a	193480423938378	2-8 two mismatches	CDS	moderate	A1	ENSG00000090861	134359418634139
let-7a	193480423938378	other	CDS	absent	A1	ENSG00000187498	10208792657405
let-7a	193480423938378	other	3'UTR	moderate	A1	ENSG00000196247	288375459965621
let-7a	193480423938378	2-8 one mismatch	CDS	strong	A1	ENSG00000092621	88328247450108
let-7a	193480423938378	other	CDS	moderate	A1	ENSG00000066084	246927885283821
let-7a	193480423938378	2-8 one mismatch	3'UTR	moderate	A1	ENSG00000155366	133134763844005
let-7a	193480423938378	2-8 two mismatches	CDS	moderate	A1	ENSG00000111676	12543735056966
let-7a	193480423938378	other	3'UTR	strong	A1	ENSG00000125875	399517147390172
let-7a	193480423938378	other	CDS	weak	A1	ENSG00000130402	298538997066733
let-7a	193480423938378	2-8 no mismatches	3'UTR	moderate	A1	ENSG00000144233	304737592715502
let-7a	193480423938378	2-8 no mismatches	CDS	absent	A1	ENSG00000198837	3078946185064
let-7a	193480423938378	2-8 no mismatches	3'UTR	absent	A1	ENSG00000174498	993691229808439
let-7a	193480423938378	2-8 two mismatches	3'UTR	moderate	A1	ENSG00000111142	443301849891593
let-7a	193480423938378	other	CDS	weak	A1	ENSG00000120738	150800961970406
let-7a	193480423938378	2-8 two mismatches	CDS	strong	A1	ENSG00000110063	310221925959766
let-7a	193480423938378	2-8 two mismatches	CDS	strong	A1	ENSG00000172053	143326604782014
let-7a	193480423938378	2-8 no mismatches	3'UTR	weak	A1	ENSG00000135677	167625527902646
let-7a	193480423938378	2-8 no mismatches	CDS	moderate	A1	ENSG00000164080	984145252076044
let-7a	193480423938378	other	3'UTR	strong	A1	ENSG00000140836	391670761000816
let-7a	193480423938378	other	CDS	moderate	A1	ENSG00000048828	575650265733191
let-7a	193480423938378	2-8 one mismatch	3'UTR	strong	A1	ENSG00000084463	697243250338633
let-7a	193480423938378	2-8 two mismatches	3'UTR	strong	A1	ENSG00000117479	286287019389671
let-7a	193480423938378	2-8 two mismatches	5'UTR	moderate	A1	ENSG00000139289	1228964466441
let-7a	193480423938378	other	CDS	weak	A1	ENSG00000125107	350361148671649
let-7a	193480423938378	2-8 no mismatches	CDS	moderate	A1	ENSG00000131061	368309770070265
let-7a	193480423938378	2-8 two mismatches	CDS	moderate	A1	ENSG00000175216	433770977614299
let-7a	193480423938378	2-8 one mismatch	CDS	moderate	A1	ENSG00000041982	176347442483387
let-7a	193480423938378	other	CDS	moderate	A1	ENSG00000110092	285381866931872
let-7a	193480423938378	other	CDS	moderate	A1	ENSG00000164062	835112681225369
let-7a	193480423938378	2-8 two mismatches	3'UTR	moderate	A1	ENSG00000175592	412778960227882
let-7a	193480423938378	other	3'UTR	moderate	A1	ENSG00000134871	145515832385233
let-7a	193480423938378	2-8 one mismatch	5'UTR	moderate	A1	ENSG00000163191	164810610834506
let-7a	193480423938378	2-8 no mismatches	CDS	moderate	A1	ENSG00000196367	220160117740351
let-7a	193480423938378	2-8 one mismatch	CDS	moderate	A1	ENSG00000137076	141088556180579
let-7a	193480423938378	2-8 no mismatches	CDS	weak	A1	ENSG00000110880	871816301786981
let-7a	193480423938378	other	CDS	moderate	A1	ENSG00000087460	298430539717011
let-7a	193480423938378	2-8 one mismatch	3'UTR	weak	A1	ENSG00000100146	0
let-7a	193480423938378	2-8 two mismatches	3'UTR	weak	A1	ENSG00000096063	209740588512056
let-7a	193480423938378	2-8 two mismatches	CDS	weak	A1	ENSG00000148303	115767039657612
let-7a	193480423938378	2-8 no mismatches	3'UTR	moderate	A1	ENSG00000107862	41485517624971
let-7a	193480423938378	other	CDS	moderate	A1	ENSG00000139324	640206113034985
let-7a	193480423938378	2-8 two mismatches	CDS	moderate	A1	ENSG00000175592	412778960227882
let-7a	193480423938378	2-8 two mismatches	CDS	moderate	A1	ENSG00000169710	187793707867199
let-7a	193480423938378	2-8 two mismatches	CDS	moderate	A1	ENSG00000184009	411782709588287
let-7a	193480423938378	2-8 one mismatch	CDS	moderate	A1	ENSG00000148737	110680550493128
let-7a	193480423938378	other	CDS	weak	A1	ENSG00000162613	350269782574233
let-7a	193480423938378	other	CDS	weak	A1	ENSG00000155850	330000954119241
let-7a	193480423938378	2-8 two mismatches	3'UTR	strong	A1	ENSG00000196367	220160117740351
let-7a	193480423938378	2-8 no mismatches	CDS	absent	A1	ENSG00000227057	953515300455273
let-7a	193480423938378	2-8 no mismatches	CDS	absent	A1	ENSG00000214160	640566635341436
let-7a	193480423938378	2-8 two mismatches	CDS-3'UTR	moderate	A1	ENSG00000108679	112920885980953
let-7a	193480423938378	2-8 two mismatches	CDS	moderate	A1	ENSG00000130311	285900970117982
let-7a	193480423938378	2-8 one mismatch	3'UTR	weak	A1	ENSG00000019582	234111072714619
let-7a	193480423938378	2-8 one mismatch	5'UTR	moderate	A1	ENSG00000124145	844677330042197
let-7a	193480423938378	2-8 two mismatches	CDS	moderate	A1	ENSG00000177084	885001614475492
let-7a	193480423938378	2-8 no mismatches	CDS	moderate	A1	ENSG00000106105	112893970732192
let-7a	193480423938378	2-8 one mismatch	5'UTR	weak	A1	ENSG00000038219	103822383149807
let-7a	193480423938378	2-8 no mismatches	CDS	weak	A1	ENSG00000143379	19484083264045
let-7a	193480423938378	2-8 one mismatch	CDS	moderate	A1	ENSG00000108518	100504624119183
let-7a	193480423938378	2-8 no mismatches	CDS	absent	A1	ENSG00000151148	119409795261171
let-7a	193480423938378	2-8 no mismatches	CDS	absent	A1	ENSG00000109919	878000777702155
let-7a	193480423938378	2-8 no mismatches	CDS	absent	A1	ENSG00000130164	170938966790382
let-7a	193480423938378	2-8 two mismatches	CDS	weak	A1	ENSG00000019582	234111072714619
let-7a	193480423938378	2-8 one mismatch	CDS	strong	A1	ENSG00000154380	208002921297799
let-7a	193480423938378	2-8 two mismatches	CDS	moderate	A1	ENSG00000144028	918920332903237
let-7a	193480423938378	other	CDS	moderate	A1	ENSG00000169855	192335501364296
let-7a	193480423938378	2-8 no mismatches	CDS	weak	A1	ENSG00000135801	117414707528605
let-7a	193480423938378	other	CDS	strong	A1	ENSG00000115457	785532355469963
let-7a	193480423938378	2-8 one mismatch	3'UTR	moderate	A1	ENSG00000107957	237537739985291
let-7a	193480423938378	2-8 no mismatches	CDS	moderate	A1	ENSG00000123416	272001456103367
let-7a	193480423938378	2-8 one mismatch	CDS	moderate	A1	ENSG00000197714	106348019860089
let-7a	193480423938378	other	CDS	strong	A1	ENSG00000142949	21983720913843
let-7a	193480423938378	2-8 one mismatch	CDS	weak	A1	ENSG00000138131	123529513819372
let-7a	193480423938378	2-8 one mismatch	CDS	strong	A1	ENSG00000136379	174086907993513
let-7a	193480423938378	2-8 two mismatches	CDS	moderate	A1	ENSG00000108256	253819964086815
let-7a	193480423938378	2-8 one mismatch	CDS	moderate	A1	ENSG00000103479	179269809437233
let-7a	193480423938378	2-8 two mismatches	3'UTR	moderate	A1	ENSG00000114383	333140829988555
let-7a	193480423938378	2-8 one mismatch	CDS	weak	A1	ENSG00000090621	983218805184422
let-7a	193480423938378	2-8 two mismatches	5'UTR-CDS	moderate	A1	ENSG00000158373	385549318551013
let-7a	193480423938378	2-8 two mismatches	CDS	strong	A1	ENSG00000198900	750903233423856
let-7a	193480423938378	2-8 one mismatch	CDS	moderate	A1	ENSG00000096384	197019223446886
let-7a	193480423938378	2-8 one mismatch	5'UTR-CDS	weak	A1	ENSG00000221983	370036090291165
let-7a	193480423938378	2-8 no mismatches	CDS	weak	A1	ENSG00000171940	204954322029128
let-7a	193480423938378	2-8 no mismatches	3'UTR	weak	A1	ENSG00000166860	525392308977513
let-7a	193480423938378	other	CDS	weak	A1	ENSG00000075618	163715240857855
let-7a	193480423938378	2-8 one mismatch	CDS	moderate	A1	ENSG00000113140	100510658147459
let-7a	193480423938378	other	5'UTR-CDS	moderate	A1	ENSG00000103187	114604526322365
let-7a	193480423938378	2-8 one mismatch	CDS	moderate	A1	ENSG00000123064	513484832826824
let-7a	193480423938378	other	3'UTR	strong	A1	ENSG00000168758	495833656684519
let-7a	193480423938378	2-8 one mismatch	3'UTR	weak	A1	ENSG00000197756	335445421993575
let-7a	193480423938378	2-8 one mismatch	CDS	absent	A1	ENSG00000123384	419621563014003
let-7a	193480423938378	2-8 one mismatch	CDS	weak	A1	ENSG00000111252	405542281051383
let-7a	193480423938378	2-8 no mismatches	3'UTR	strong	A1	ENSG00000168758	495833656684519
let-7a	193480423938378	2-8 no mismatches	CDS	weak	A1	ENSG00000119004	559055278725655
let-7a	193480423938378	2-8 one mismatch	3'UTR	weak	A1	ENSG00000149925	794326237216678
let-7a	193480423938378	2-8 two mismatches	3'UTR	moderate	A1	ENSG00000108953	318759795109612
let-7a	193480423938378	2-8 no mismatches	CDS	weak	A1	ENSG00000162298	447987927624371
let-7a	193480423938378	2-8 one mismatch	5'UTR	moderate	A1	ENSG00000018408	466003700035489
let-7a	193480423938378	2-8 two mismatches	3'UTR	moderate	A1	ENSG00000148154	664059676736892
let-7a	193480423938378	2-8 two mismatches	3'UTR	moderate	A1	ENSG00000100647	232560689494266
let-7a	193480423938378	2-8 no mismatches	CDS	moderate	A1	ENSG00000153317	389569304126327
let-7a	193480423938378	2-8 no mismatches	3'UTR	weak	A1	ENSG00000131779	510434376582203
let-7a	193480423938378	other	CDS	moderate	A1	ENSG00000120738	150800961970406
let-7a	193480423938378	2-8 two mismatches	3'UTR	moderate	A1	ENSG00000213465	10513962164575
let-7a	193480423938378	other	CDS	weak	A1	ENSG00000144136	871127370367862
let-7a	193480423938378	2-8 two mismatches	CDS	moderate	A1	ENSG00000173821	211124845657649
let-7a	193480423938378	2-8 no mismatches	3'UTR	strong	A1	ENSG00000152332	371781820635796
let-7a	193480423938378	2-8 one mismatch	CDS	moderate	A1	ENSG00000108654	179975339502853
let-7a	193480423938378	other	CDS	strong	A1	ENSG00000134871	145515832385233
let-7a	193480423938378	2-8 two mismatches	5'UTR	weak	A1	ENSG00000123066	100739566688799
let-7a	193480423938378	other	CDS	moderate	A1	ENSG00000105220	179135835325996
let-7a	193480423938378	other	CDS	moderate	A1	ENSG00000136830	193084489394335
let-7a	193480423938378	other	CDS	strong	A1	ENSG00000009307	228011006329231
let-7a	193480423938378	2-8 two mismatches	CDS	weak	A1	ENSG00000123358	390419371529397
let-7a	193480423938378	2-8 two mismatches	CDS	moderate	A1	ENSG00000125107	350361148671649
let-7a	193480423938378	2-8 two mismatches	CDS	strong	A1	ENSG00000110955	852097912026936
let-7a	193480423938378	other	CDS-3'UTR	strong	A1	ENSG00000111640	42911438389006
let-7a	193480423938378	other	3'UTR	moderate	A1	ENSG00000143549	147673715498079
let-7a	193480423938378	2-7 no mismatches	3'UTR	strong	A1	ENSG00000104131	456276450397683
let-7a	193480423938378	2-8 no mismatches	3'UTR	strong	A1	ENSG00000188997	101532950808637
let-7a	193480423938378	2-8 two mismatches	3'UTR	moderate	A1	ENSG00000149948	822635304340885
let-7a	193480423938378	other	CDS	strong	A1	ENSG00000168214	24552099621798
let-7a	193480423938378	2-8 no mismatches	CDS	moderate	A1	ENSG00000197122	35358586242142
let-7a	193480423938378	2-8 no mismatches	CDS	weak	A1	ENSG00000182095	288074038312122
let-7a	193480423938378	2-8 no mismatches	CDS	moderate	A1	ENSG00000141367	113442817182025
let-7a	193480423938378	2-8 two mismatches	CDS	moderate	A1	ENSG00000197081	520848546222822
let-7a	193480423938378	2-8 no mismatches	CDS	weak	A1	ENSG00000158941	451790063528275
let-7a	193480423938378	2-8 no mismatches	3'UTR	weak	A1	ENSG00000177189	277379918781008
let-7a	193480423938378	other	CDS	strong	A1	ENSG00000101224	830204313709682
let-7a	193480423938378	other	3'UTR	strong	A1	ENSG00000174010	571671392998349
let-7a	193480423938378	2-8 one mismatch	3'UTR	moderate	A1	ENSG00000147419	237462625042112
let-7a	193480423938378	2-8 two mismatches	CDS	moderate	A1	ENSG00000130227	436967230076013
let-7a	193480423938378	2-8 no mismatches	3'UTR	weak	A1	ENSG00000126016	120878682327187
let-7a	193480423938378	other	CDS	strong	A1	ENSG00000091947	431001512889098
let-7a	193480423938378	2-8 no mismatches	CDS	moderate	A1	ENSG00000108439	20248287214346
let-7a	193480423938378	other	3'UTR	strong	A1	ENSG00000143797	905409012602608
let-7a	193480423938378	2-7 no mismatches	CDS	moderate	A1	ENSG00000008083	340714003819593
let-7a	193480423938378	2-8 no mismatches	CDS	moderate	A1	ENSG00000172728	396725489841136
let-7a	193480423938378	2-8 two mismatches	3'UTR	moderate	A1	ENSG00000084234	136449315922779
let-7a	193480423938378	2-8 two mismatches	3'UTR	moderate	A1	ENSG00000116237	715280988254837
let-7a	193480423938378	2-8 no mismatches	3'UTR	moderate	A1	ENSG00000197183	177067181529647
let-7a	193480423938378	2-8 two mismatches	CDS	moderate	A1	ENSG00000018408	466003700035489
let-7a	193480423938378	other	CDS	moderate	A1	ENSG00000091656	150203163516632
let-7a	193480423938378	other	CDS	moderate	A1	ENSG00000167658	216528292153672
let-7a	193480423938378	2-8 no mismatches	CDS	weak	A1	ENSG00000089157	925438468776536
let-7a	193480423938378	2-8 no mismatches	CDS	weak	A1	ENSG00000128512	544465442286681
let-7a	193480423938378	other	CDS	moderate	A1	ENSG00000155506	882034647908441
let-7a	193480423938378	other	CDS	strong	A1	ENSG00000057019	326212887360628
let-7a	193480423938378	2-8 one mismatch	CDS	strong	A1	ENSG00000113282	289117892673518
let-7a	193480423938378	2-8 two mismatches	CDS	strong	A1	ENSG00000164329	169457133681821
let-7a	193480423938378	2-8 no mismatches	CDS	weak	A1	ENSG00000157933	552239807928636
let-7a	193480423938378	2-8 two mismatches	CDS	strong	A1	ENSG00000091136	965488142399243
let-7a	193480423938378	2-8 no mismatches	CDS	weak	A1	ENSG00000155463	793082535884362
let-7a	193480423938378	2-8 two mismatches	CDS	moderate	A1	ENSG00000168003	206110568700817
let-7a	193480423938378	2-8 two mismatches	3'UTR	moderate	A1	ENSG00000168758	495833656684519
let-7a	193480423938378	2-8 two mismatches	5'UTR	moderate	A1	ENSG00000137801	395211528252042
let-7a	193480423938378	2-8 one mismatch	3'UTR	moderate	A1	ENSG00000130699	630483170700157
let-7a	193480423938378	2-8 no mismatches	CDS	absent	A1	ENSG00000155850	330000954119241
let-7a	193480423938378	2-8 no mismatches	3'UTR	weak	A1	ENSG00000095015	196656290707349
let-7a	193480423938378	2-8 two mismatches	3'UTR	strong	A1	ENSG00000136603	900078926653126
let-7a	193480423938378	other	CDS	moderate	A1	ENSG00000149273	538588421938072
let-7a	193480423938378	2-8 one mismatch	CDS	strong	A1	ENSG00000173546	234273882637885
let-7a	193480423938378	2-8 no mismatches	3'UTR	strong	A1	ENSG00000155760	299368851867903
let-7a	193480423938378	other	CDS	weak	A1	ENSG00000143315	167474439040984
let-7a	193480423938378	2-8 no mismatches	CDS	weak	A1	ENSG00000116062	164434791702082
let-7a	193480423938378	other	CDS	strong	A1	ENSG00000103197	24307776395749
let-7a	193480423938378	2-8 no mismatches	CDS	weak	A1	ENSG00000058673	376551784586322
let-7a	193480423938378	other	CDS	moderate	A1	ENSG00000044574	472004312461087
let-7a	193480423938378	2-8 one mismatch	3'UTR	moderate	A1	ENSG00000134874	447114633493399
let-7a	193480423938378	2-8 two mismatches	CDS	strong	A1	ENSG00000170515	12802619686345
let-7a	193480423938378	2-8 no mismatches	CDS	strong	A1	ENSG00000155463	793082535884362
let-7a	193480423938378	other	CDS	strong	A1	ENSG00000239382	144972155658877
let-7a	193480423938378	2-8 no mismatches	3'UTR	strong	A1	ENSG00000158615	31896070125602
let-7a	193480423938378	2-8 one mismatch	CDS	moderate	A1	ENSG00000169710	187793707867199
let-7a	193480423938378	other	CDS	strong	A1	ENSG00000148303	115767039657612
let-7a	193480423938378	other	CDS	moderate	A1	ENSG00000204628	596411860955076
let-7a	193480423938378	other	CDS	weak	A1	ENSG00000204628	596411860955076
let-7a	193480423938378	other	CDS	moderate	A1	ENSG00000088325	652122605133939
let-7a	193480423938378	other	3'UTR	moderate	A1	ENSG00000106692	613419047562551
let-7a	193480423938378	2-8 two mismatches	3'UTR	strong	A1	ENSG00000142541	188172262477089
let-7a	193480423938378	2-8 no mismatches	3'UTR	moderate	A1	ENSG00000073711	639561710680149
let-7a	193480423938378	2-8 two mismatches	3'UTR	strong	A1	ENSG00000100994	336536542318429
let-7a	193480423938378	2-8 no mismatches	3'UTR	moderate	A1	ENSG00000164924	229592954824007
let-7a	193480423938378	2-8 two mismatches	CDS	moderate	A1	ENSG00000240972	191942659911411
let-7a	193480423938378	2-8 two mismatches	3'UTR	moderate	A1	ENSG00000173821	211124845657649
let-7a	193480423938378	2-8 two mismatches	CDS	moderate	A1	ENSG00000173334	888590266484165
let-7a	193480423938378	2-8 one mismatch	3'UTR	weak	A1	ENSG00000142627	369615959370948
let-7a	193480423938378	other	3'UTR	weak	A1	ENSG00000066117	548931582594958
let-7a	193480423938378	2-8 no mismatches	3'UTR	absent	A1	ENSG00000162695	10657268229825
let-7a	193480423938378	2-7 no mismatches	CDS	weak	A1	ENSG00000052749	196788002669893
let-7a	193480423938378	other	3'UTR	moderate	A1	ENSG00000120738	150800961970406
let-7a	193480423938378	2-8 no mismatches	3'UTR	moderate	A1	ENSG00000135048	165436591472667
let-7a	193480423938378	2-8 no mismatches	3'UTR	moderate	A1	ENSG00000139636	139575561441347
let-7a	193480423938378	other	CDS	strong	A1	ENSG00000132466	249704475200263
let-7a	193480423938378	other	CDS	strong	A1	ENSG00000171298	864082091498854
let-7a	193480423938378	other	3'UTR	strong	A1	ENSG00000117758	320958965478314
let-7a	193480423938378	2-8 two mismatches	CDS	moderate	A1	ENSG00000111669	574901551279665
let-7a	193480423938378	2-8 no mismatches	CDS	weak	A1	ENSG00000135185	118939223141261
let-7a	193480423938378	2-8 two mismatches	CDS	weak	A1	ENSG00000147381	293975049447505
let-7a	193480423938378	2-8 no mismatches	CDS	weak	A1	ENSG00000124789	334912424772228
let-7a	193480423938378	2-8 two mismatches	3'UTR	weak	A1	ENSG00000107957	237537739985291
let-7a	193480423938378	2-8 no mismatches	3'UTR	moderate	A1	ENSG00000126016	120878682327187
let-7a	193480423938378	2-8 two mismatches	3'UTR	moderate	A1	ENSG00000113140	100510658147459
let-7a	193480423938378	2-8 two mismatches	CDS	strong	A1	ENSG00000116285	310671320978882
let-7a	193480423938378	2-8 two mismatches	3'UTR	absent	A1	ENSG00000137710	38852780753634
let-7a	193480423938378	2-8 one mismatch	3'UTR	weak	A1	ENSG00000137710	38852780753634
let-7a	193480423938378	2-7 no mismatches	CDS	strong	A1	ENSG00000005884	1000764779024
let-7a	193480423938378	2-8 two mismatches	3'UTR	strong	A1	ENSG00000138131	123529513819372
let-7a	193480423938378	other	3'UTR	moderate	A1	ENSG00000086712	127121434843928
let-7a	193480423938378	2-8 one mismatch	CDS	moderate	A1	ENSG00000132361	531397167834716
let-7a	193480423938378	other	3'UTR	moderate	A1	ENSG00000121058	165125400020768
let-7a	193480423938378	other	CDS	moderate	A1	ENSG00000196172	62816370848552
let-7a	193480423938378	other	CDS	absent	A1	ENSG00000173473	554001601203057
let-7a	193480423938378	other	3'UTR	weak	A1	ENSG00000196247	288375459965621
let-7a	193480423938378	other	3'UTR	moderate	A1	ENSG00000152942	164319695793801
let-7a	193480423938378	other	3'UTR	strong	A1	ENSG00000070756	812235524625047
let-7a	193480423938378	other	CDS	strong	A1	ENSG00000163931	127795484655753
let-7a	193480423938378	other	CDS	weak	A1	ENSG00000086758	478035391833083
let-7a	193480423938378	2-8 one mismatch	3'UTR	weak	A1	ENSG00000006634	899751003941863
let-7a	193480423938378	2-8 one mismatch	CDS	weak	A1	ENSG00000122966	983288216108822
let-7a	193480423938378	2-8 two mismatches	3'UTR	moderate	A1	ENSG00000147419	237462625042112
let-7a	193480423938378	other	CDS	weak	A1	ENSG00000145386	217800549038377
let-7a	193480423938378	2-8 one mismatch	CDS	moderate	A1	ENSG00000005007	383555714175541
let-7a	193480423938378	2-7 no mismatches	CDS	moderate	A1	ENSG00000015532	20755289197089
let-7a	193480423938378	other	3'UTR	weak	A1	ENSG00000149948	822635304340885
let-7a	193480423938378	2-8 one mismatch	3'UTR	weak	A1	ENSG00000149948	822635304340885
let-7a	193480423938378	other	3'UTR	strong	A1	ENSG00000044115	111501562335789
let-7a	193480423938378	2-8 one mismatch	3'UTR	strong	A1	ENSG00000137710	38852780753634
let-7a	193480423938378	2-8 two mismatches	3'UTR	strong	A1	ENSG00000137710	38852780753634
let-7a	193480423938378	other	3'UTR	strong	A1	ENSG00000137710	38852780753634
let-7a	193480423938378	other	3'UTR	moderate	A1	ENSG00000122641	691176361996375
let-7a	193480423938378	other	CDS	strong	A1	ENSG00000143569	889883487424212
let-7a	193480423938378	other	CDS	strong	A1	ENSG00000113369	393849724813694
let-7a	193480423938378	2-8 one mismatch	CDS	moderate	A1	ENSG00000079313	228122608635276
let-7a	193480423938378	other	3'UTR	strong	A1	ENSG00000185787	837699741374432
let-7a	193480423938378	other	3'UTR	strong	A1	ENSG00000126882	132330856928561
let-7a	193480423938378	2-8 two mismatches	CDS	absent	A1	ENSG00000078618	535418241420091
let-7a	193480423938378	other	3'UTR	strong	A1	ENSG00000143190	478448021810497
let-7a	193480423938378	other	CDS	strong	A1	ENSG00000112855	272636384742468
let-7a	193480423938378	other	CDS	moderate	A1	ENSG00000163430	766225124347651
let-7a	193480423938378	other	CDS	moderate	A1	ENSG00000184110	378614605547797
let-7a	193480423938378	2-8 two mismatches	CDS	strong	A1	ENSG00000015532	20755289197089
let-7a	193480423938378	other	3'UTR	absent	A1	ENSG00000166197	784239336493248
let-7a	193480423938378	other	CDS	absent	A1	ENSG00000063046	170727535099005
let-7a	193480423938378	other	CDS	absent	A1	ENSG00000010292	491616491062362
let-7a	193480423938378	other	CDS	weak	A1	ENSG00000135972	297251563489705
let-7a	193480423938378	other	5'UTR	strong	A1	ENSG00000123094	157743520321539
let-7a	193480423938378	2-8 two mismatches	3'UTR	moderate	A1	ENSG00000118217	262034393351641
let-7a	193480423938378	other	3'UTR	strong	A1	ENSG00000103429	699925796421102
let-7a	193480423938378	other	CDS	absent	A1	ENSG00000086758	478035391833083
let-7a	193480423938378	other	3'UTR	absent	A1	ENSG00000167470	585279985211746
let-7a	193480423938378	2-8 two mismatches	CDS	moderate	A1	ENSG00000010292	491616491062362
let-7a	193480423938378	2-8 one mismatch	CDS	weak	A1	ENSG00000186298	494293529392414
let-7a	193480423938378	other	CDS	strong	A1	ENSG00000122406	652024752132267
let-7a	193480423938378	other	5'UTR	moderate	A1	ENSG00000137801	395211528252042
let-7a	193480423938378	2-8 one mismatch	3'UTR	weak	A1	ENSG00000160967	NA
let-7a	193480423938378	other	3'UTR	strong	A1	ENSG00000163191	164810610834506
let-7a	193480423938378	2-8 one mismatch	CDS	weak	A1	ENSG00000184009	411782709588287
let-7a	193480423938378	other	CDS	strong	A1	ENSG00000137497	400909305424653
let-7a	193480423938378	other	CDS	weak	A1	ENSG00000109736	768384016901404
let-7a	193480423938378	other	3'UTR	weak	A1	ENSG00000177200	744466962261181
let-7a	193480423938378	2-8 two mismatches	CDS	weak	A1	ENSG00000173546	234273882637885
let-7a	193480423938378	2-8 one mismatch	CDS	moderate	A1	ENSG00000044574	472004312461087
let-7a	193480423938378	2-8 one mismatch	CDS	moderate	A1	ENSG00000130255	509227162063797
let-7a	193480423938378	other	CDS	absent	A1	ENSG00000166986	4492800861425
let-7a	193480423938378	other	CDS	absent	A1	ENSG00000126003	135399338746148
let-7a	193480423938378	2-8 two mismatches	CDS	absent	A1	ENSG00000074800	127778240028446
let-7a	193480423938378	2-8 no mismatches	3'UTR	moderate	A1	ENSG00000100320	282787272011934
let-7a	193480423938378	2-8 one mismatch	CDS	weak	A1	ENSG00000101343	204606080665213
let-7a	193480423938378	2-8 one mismatch	3'UTR	weak	A1	ENSG00000152683	15169391869648
let-7a	193480423938378	other	CDS	weak	A1	ENSG00000229833	211906148499913
let-7a	193480423938378	2-8 two mismatches	CDS	weak	A1	ENSG00000010292	491616491062362
let-7a	193480423938378	2-8 two mismatches	3'UTR	moderate	A1	ENSG00000173065	303921229040367
let-7a	193480423938378	2-8 one mismatch	3'UTR	weak	A1	ENSG00000094916	243221446380216
let-7a	193480423938378	2-8 one mismatch	5'UTR	weak	A1	ENSG00000169564	32297099148559
let-7a	193480423938378	2-8 two mismatches	CDS	weak	A1	ENSG00000198715	155628886171767
let-7a	193480423938378	2-8 one mismatch	CDS	weak	A1	ENSG00000161091	257347207258107
let-7a	193480423938378	other	CDS	moderate	A1	ENSG00000130164	170938966790382
let-7a	193480423938378	2-8 no mismatches	CDS	weak	A1	ENSG00000131409	830521665728354
let-7a	193480423938378	2-8 one mismatch	CDS	moderate	A1	ENSG00000110851	201987551856035
let-7a	193480423938378	other	3'UTR	absent	A1	ENSG00000177189	277379918781008
let-7a	193480423938378	other	CDS	absent	A1	ENSG00000229833	211906148499913
let-7a	193480423938378	2-7 no mismatches	CDS	moderate	A1	ENSG00000078618	535418241420091
let-7a	193480423938378	other	3'UTR	moderate	A1	ENSG00000138131	123529513819372
let-7a	193480423938378	2-8 two mismatches	3'UTR	moderate	A1	ENSG00000138131	123529513819372
let-7a	193480423938378	other	CDS	weak	A1	ENSG00000163946	170810363012118
let-7a	193480423938378	other	CDS	strong	A1	ENSG00000103449	391860211594744
let-7a	193480423938378	other	3'UTR	moderate	A1	ENSG00000137801	395211528252042
let-7a	193480423938378	2-7 no mismatches	3'UTR	moderate	A1	ENSG00000197321	2259833285595
let-7a	193480423938378	2-8 two mismatches	CDS	moderate	A1	ENSG00000184634	334486256390481
let-7a	193480423938378	other	3'UTR	moderate	A1	ENSG00000109971	721066304070519
let-7a	193480423938378	2-7 no mismatches	3'UTR	weak	A1	ENSG00000175130	647065357520155
let-7a	193480423938378	other	CDS	moderate	A1	ENSG00000204469	149397708969066
let-7a	193480423938378	2-7 no mismatches	CDS	moderate	A1	ENSG00000140474	462898392157591
let-7a	193480423938378	2-8 two mismatches	CDS	weak	A1	ENSG00000161638	307073387536493
let-7a	193480423938378	2-8 one mismatch	CDS	weak	A1	ENSG00000118705	490221057098809
let-7a	193480423938378	2-8 no mismatches	CDS	weak	A1	ENSG00000198715	155628886171767
let-7a	193480423938378	2-7 no mismatches	3'UTR	moderate	A1	ENSG00000156966	137590085560335
let-7a	193480423938378	2-7 no mismatches	CDS	weak	A1	ENSG00000173065	303921229040367
let-7a	193480423938378	other	CDS	moderate	A1	ENSG00000150991	39554722841278
let-7a	193480423938378	2-8 one mismatch	CDS	weak	A1	ENSG00000163399	978450240108183
let-7a	193480423938378	2-8 no mismatches	CDS	weak	A1	ENSG00000173821	211124845657649
let-7a	193480423938378	other	CDS	strong	A1	ENSG00000141756	203818325582624
let-7a	193480423938378	other	3'UTR	moderate	A1	ENSG00000159217	233236906198524
let-7a	193480423938378	2-8 two mismatches	CDS	strong	A1	ENSG00000100504	13100755216461
let-7a	193480423938378	other	CDS	moderate	A1	ENSG00000026025	204225935079952
let-7a	193480423938378	2-8 two mismatches	CDS	moderate	A1	ENSG00000078618	535418241420091
let-7a	193480423938378	other	CDS	strong	A1	ENSG00000078618	535418241420091
let-7a	193480423938378	other	CDS	strong	A1	ENSG00000175634	220213555158036
let-7a	193480423938378	other	3'UTR	moderate	A1	ENSG00000013588	110068602868245
let-7a	193480423938378	other	3'UTR	strong	A1	ENSG00000196262	251856996057221
let-7a	193480423938378	other	CDS	moderate	A1	ENSG00000106624	724910388054513
let-7a	193480423938378	other	CDS	absent	A1	ENSG00000066117	548931582594958
let-7a	193480423938378	other	CDS-3'UTR	moderate	A1	ENSG00000118705	490221057098809
let-7a	193480423938378	other	CDS	strong	A1	ENSG00000142408	140560170819915
let-7a	193480423938378	other	CDS	strong	A1	ENSG00000172534	439896091656362
let-7a	193480423938378	other	CDS	moderate	A1	ENSG00000142408	140560170819915
let-7a	193480423938378	other	CDS	strong	A1	ENSG00000103257	440861093608286
let-7a	193480423938378	other	CDS	moderate	A1	ENSG00000100146	0
let-7a	193480423938378	other	CDS	strong	A1	ENSG00000118705	490221057098809
let-7a	193480423938378	other	5'UTR	moderate	A1	ENSG00000185950	282183314761724
let-7a	193480423938378	2-8 two mismatches	CDS	absent	A1	ENSG00000164916	166455372715386
let-7a	193480423938378	other	CDS	weak	A1	ENSG00000072778	111363347243906
let-7a	193480423938378	other	3'UTR	moderate	A1	ENSG00000108506	596310401431971
let-7a	193480423938378	other	3'UTR	moderate	A1	ENSG00000175130	647065357520155
let-7a	193480423938378	2-8 two mismatches	CDS	absent	A1	ENSG00000148180	171094356193536
let-7a	193480423938378	other	3'UTR	moderate	A1	ENSG00000131153	1424496350965
let-7a	193480423938378	2-7 no mismatches	CDS	absent	A1	ENSG00000103449	391860211594744
let-7a	193480423938378	2-8 one mismatch	CDS	weak	A1	ENSG00000115677	150905156029911
let-7a	193480423938378	other	CDS	absent	A1	ENSG00000026025	204225935079952
let-7a	193480423938378	2-8 two mismatches	CDS	weak	A1	ENSG00000145907	334932724823231
let-7a	193480423938378	other	CDS	absent	A1	ENSG00000120738	150800961970406
let-7a	193480423938378	other	CDS	weak	A1	ENSG00000197122	35358586242142
let-7a	193480423938378	2-8 two mismatches	CDS	moderate	A1	ENSG00000183431	549224959878206
let-7a	193480423938378	other	3'UTR	strong	A1	ENSG00000152683	15169391869648
let-7a	193480423938378	2-8 two mismatches	CDS	moderate	A1	ENSG00000155329	105247419894904
let-7a	193480423938378	other	CDS	moderate	A1	ENSG00000167601	27227917947441
let-7a	193480423938378	2-8 two mismatches	CDS	weak	A1	ENSG00000131236	294721375920002
let-7a	193480423938378	other	3'UTR	absent	A1	ENSG00000168758	495833656684519
let-7a	193480423938378	other	CDS	strong	A1	ENSG00000135919	673687677311119
let-7a	193480423938378	other	3'UTR	absent	A1	ENSG00000116604	503890524778095
let-7a	193480423938378	2-8 no mismatches	CDS	absent	A1	ENSG00000103449	391860211594744
let-7a	193480423938378	other	CDS	absent	A1	ENSG00000214160	640566635341436
let-7a	193480423938378	2-8 no mismatches	CDS	weak	A1	ENSG00000161547	982021590360788
let-7a	193480423938378	2-7 no mismatches	CDS	moderate	A1	ENSG00000113369	393849724813694
let-7a	193480423938378	other	CDS	strong	A1	ENSG00000122966	983288216108822
let-7a	193480423938378	other	CDS	strong	A1	ENSG00000132510	170221672690327
let-7a	193480423938378	other	3'UTR	absent	A1	ENSG00000108651	182548654299166
let-7a	193480423938378	2-8 one mismatch	3'UTR	weak	A1	ENSG00000156966	137590085560335
let-7a	193480423938378	2-8 no mismatches	3'UTR	absent	A1	ENSG00000170581	845643909065591
let-7a	193480423938378	2-8 one mismatch	CDS	weak	A1	ENSG00000182095	288074038312122
let-7a	193480423938378	2-8 two mismatches	CDS	weak	A1	ENSG00000185950	282183314761724
let-7a	193480423938378	2-8 one mismatch	CDS	moderate	A1	ENSG00000240184	49822525794173
let-7a	193480423938378	other	CDS	absent	A1	ENSG00000166444	21996413888666
let-7a	193480423938378	other	CDS	weak	A1	ENSG00000123416	272001456103367
let-7a	193480423938378	2-8 one mismatch	3'UTR	weak	A1	ENSG00000188997	101532950808637
let-7a	193480423938378	2-8 one mismatch	3'UTR	moderate	A1	ENSG00000130311	285900970117982
let-7a	193480423938378	other	CDS	strong	A1	ENSG00000149308	785614695169747
let-7a	193480423938378	2-7 no mismatches	CDS	absent	A1	ENSG00000229833	211906148499913
let-7a	193480423938378	other	3'UTR	moderate	A1	ENSG00000141522	379030704385172
let-7a	193480423938378	2-7 no mismatches	CDS	weak	A1	ENSG00000173327	630389606676446
let-7a	193480423938378	other	CDS	strong	A1	ENSG00000139496	130070525268785
let-7a	193480423938378	other	CDS	absent	A1	ENSG00000164292	408764352574189
let-7a	193480423938378	2-8 two mismatches	CDS	moderate	A1	ENSG00000197386	192235275499928
let-7a	193480423938378	2-7 no mismatches	CDS	moderate	A1	ENSG00000116017	562706090910179
let-7a	193480423938378	2-7 no mismatches	3'UTR	moderate	A1	ENSG00000135503	147468733778477
let-7a	193480423938378	2-8 no mismatches	3'UTR	absent	A1	ENSG00000159217	233236906198524
let-7a	193480423938378	2-8 one mismatch	3'UTR	moderate	A1	ENSG00000135486	292612397407383
let-7a	193480423938378	2-8 no mismatches	5'UTR	weak	A1	ENSG00000086848	228991926684273
let-7a	193480423938378	other	CDS	strong	A1	ENSG00000148737	110680550493128
let-7a	193480423938378	other	CDS	strong	A1	ENSG00000155760	299368851867903
let-7a	193480423938378	other	CDS	absent	A1	ENSG00000227057	953515300455273
let-7a	193480423938378	other	3'UTR	strong	A1	ENSG00000146109	354932364152942
let-7a	193480423938378	2-8 two mismatches	CDS	absent	A1	ENSG00000118705	490221057098809
let-7a	193480423938378	2-8 two mismatches	CDS	moderate	A1	ENSG00000135912	261440789757229
let-7a	193480423938378	other	3'UTR	weak	A1	ENSG00000138131	123529513819372
let-7a	193480423938378	other	3'UTR	strong	A1	ENSG00000167173	331193306875172
let-7a	193480423938378	2-8 two mismatches	3'UTR	weak	A1	ENSG00000087502	167871866405963
let-7a	193480423938378	2-8 one mismatch	CDS	weak	A1	ENSG00000127838	446260977301478
let-7a	193480423938378	other	CDS	absent	A1	ENSG00000064393	202375342601529
let-7a	193480423938378	2-8 one mismatch	CDS	weak	A1	ENSG00000103449	391860211594744
let-7a	193480423938378	2-8 two mismatches	3'UTR	absent	A1	ENSG00000149948	822635304340885
let-7a	193480423938378	other	CDS	absent	A1	ENSG00000101464	35259910324235
let-7a	193480423938378	2-8 one mismatch	CDS	moderate	A1	ENSG00000169855	192335501364296
let-7a	193480423938378	2-8 no mismatches	CDS	absent	A1	ENSG00000092098	145078831100969
let-7a	193480423938378	other	CDS	strong	A1	ENSG00000115306	959020090728964
let-7a	193480423938378	2-8 no mismatches	CDS	moderate	A1	ENSG00000156103	909083137489332
let-7a	193480423938378	2-8 no mismatches	3'UTR	absent	A1	ENSG00000130958	368349046468772
let-7a	193480423938378	other	CDS	absent	A1	ENSG00000111142	443301849891593
let-7a	193480423938378	2-7 no mismatches	CDS	weak	A1	ENSG00000066117	548931582594958
let-7a	193480423938378	2-7 no mismatches	CDS	moderate	A1	ENSG00000144591	275282739551009
let-7a	193480423938378	2-8 one mismatch	CDS	strong	A1	ENSG00000138363	84258194962092
let-7a	193480423938378	2-8 two mismatches	5'UTR	moderate	A1	ENSG00000108679	112920885980953
let-7a	193480423938378	2-7 no mismatches	CDS	weak	A1	ENSG00000160796	124655424301972
let-7a	193480423938378	2-7 no mismatches	CDS	moderate	A1	ENSG00000010292	491616491062362
let-7a	193480423938378	2-7 no mismatches	CDS	moderate	A1	ENSG00000105486	289496006983537
let-7a	193480423938378	2-7 no mismatches	CDS	moderate	A1	ENSG00000110066	135380331034184
let-7a	193480423938378	2-7 no mismatches	CDS	moderate	A1	ENSG00000147955	116044226278311
let-7a	193480423938378	2-8 two mismatches	CDS	moderate	A1	ENSG00000165912	368423219400238
let-7a	193480423938378	2-8 one mismatch	CDS	weak	A1	ENSG00000204628	596411860955076
let-7a	193480423938378	2-8 one mismatch	CDS	weak	A1	ENSG00000187678	128580490381271
let-7a	193480423938378	2-8 no mismatches	CDS	weak	A1	ENSG00000123836	173730485899833
let-7a	193480423938378	other	CDS	moderate	A1	ENSG00000082701	27207995875297
let-7a	193480423938378	2-7 no mismatches	CDS	absent	A1	ENSG00000133401	206159321420489
let-7a	193480423938378	2-7 no mismatches	3'UTR	moderate	A1	ENSG00000087502	167871866405963
let-7a	193480423938378	2-7 no mismatches	CDS	strong	A1	ENSG00000134057	529069313053802
let-7a	193480423938378	2-8 no mismatches	3'UTR	weak	A1	ENSG00000205765	250551587705957
let-7a	193480423938378	2-8 two mismatches	CDS	strong	A1	ENSG00000179218	103342503020522
let-7a	193480423938378	2-7 no mismatches	CDS	moderate	A1	ENSG00000182621	190985385020115
let-7a	193480423938378	other	CDS	moderate	A1	ENSG00000128512	544465442286681
let-7a	193480423938378	other	CDS	strong	A1	ENSG00000204842	758653161937453
let-7a	193480423938378	2-7 no mismatches	CDS	moderate	A1	ENSG00000109736	768384016901404
let-7a	193480423938378	2-7 no mismatches	CDS	moderate	A1	ENSG00000110851	201987551856035
let-7a	193480423938378	2-8 one mismatch	CDS	strong	A1	ENSG00000089009	347130141012163
let-7a	193480423938378	2-7 no mismatches	3'UTR	moderate	A1	ENSG00000126003	135399338746148
let-7a	193480423938378	2-8 one mismatch	3'UTR	weak	A1	ENSG00000133895	335247571057909
let-7a	193480423938378	2-8 one mismatch	CDS	weak	A1	ENSG00000157933	552239807928636
let-7a	193480423938378	2-8 no mismatches	3'UTR	moderate	A1	ENSG00000185619	177919392682978
let-7a	193480423938378	2-7 no mismatches	3'UTR	moderate	A1	ENSG00000185950	282183314761724
let-7a	193480423938378	2-7 no mismatches	CDS	weak	A1	ENSG00000170921	519840411228968
let-7a	193480423938378	2-8 one mismatch	CDS	moderate	A1	ENSG00000131469	65618048656715
let-7a	193480423938378	2-8 two mismatches	CDS	moderate	A1	ENSG00000100994	336536542318429
let-7a	193480423938378	2-7 no mismatches	CDS	moderate	A1	ENSG00000068489	175850415247669
let-7a	193480423938378	2-8 one mismatch	3'UTR	moderate	A1	ENSG00000108439	20248287214346
let-7a	193480423938378	other	3'UTR	moderate	A1	ENSG00000069399	277421544913821
let-7a	193480423938378	2-8 one mismatch	CDS	weak	A1	ENSG00000155506	882034647908441
let-7a	193480423938378	2-7 no mismatches	3'UTR	weak	A1	ENSG00000167548	14178497689977
let-7a	193480423938378	2-7 no mismatches	3'UTR	strong	A1	ENSG00000158615	31896070125602
let-7a	193480423938378	2-8 no mismatches	CDS	weak	A1	ENSG00000130723	402649030743103
let-7a	193480423938378	2-8 one mismatch	3'UTR	moderate	A1	ENSG00000082641	179009668717114
let-7a	193480423938378	2-8 no mismatches	CDS	weak	A1	ENSG00000148337	679071632937174
let-7a	193480423938378	2-7 no mismatches	3'UTR	absent	A1	ENSG00000108506	596310401431971
let-7a	193480423938378	2-8 one mismatch	CDS	weak	A1	ENSG00000198018	820050501907994
let-7a	193480423938378	2-7 no mismatches	3'UTR	weak	A1	ENSG00000174840	100738106840975
let-7a	193480423938378	2-8 one mismatch	CDS	strong	A1	ENSG00000185591	345428594170822
let-7a	193480423938378	2-8 two mismatches	CDS	weak	A1	ENSG00000035403	274117482665895
let-7a	193480423938378	2-8 one mismatch	3'UTR	strong	A1	ENSG00000106511	121264876528619
let-7a	193480423938378	2-8 two mismatches	3'UTR	moderate	A1	ENSG00000244038	311978208283646
let-7a	193480423938378	2-8 no mismatches	CDS	moderate	A1	ENSG00000148180	171094356193536
let-7a	193480423938378	2-8 one mismatch	3'UTR	moderate	A1	ENSG00000155876	112839745069621
let-7a	193480423938378	2-8 one mismatch	CDS	weak	A1	ENSG00000103257	440861093608286
let-7a	193480423938378	2-8 no mismatches	CDS	moderate	A1	ENSG00000198353	892790718293036
let-7a	193480423938378	2-7 no mismatches	3'UTR	weak	A1	ENSG00000089327	273991205801678
let-7a	193480423938378	2-7 no mismatches	CDS	strong	A1	ENSG00000172728	396725489841136
let-7a	193480423938378	other	CDS	weak	A1	ENSG00000087245	186215587457731
let-7a	193480423938378	other	CDS	weak	A1	ENSG00000168488	675743349307013
let-7a	193480423938378	2-7 no mismatches	CDS	weak	A1	ENSG00000116138	710763129318182
let-7a	193480423938378	2-8 one mismatch	CDS	weak	A1	ENSG00000111640	42911438389006
let-7a	193480423938378	2-8 two mismatches	CDS	absent	A1	ENSG00000126464	272903479893144
let-7a	193480423938378	2-8 two mismatches	CDS	weak	A1	ENSG00000116560	931262623390625
let-7a	193480423938378	other	5'UTR	absent	A1	ENSG00000123094	157743520321539
let-7a	193480423938378	2-8 no mismatches	CDS	absent	A1	ENSG00000198824	311831690286959
let-7a	193480423938378	2-8 two mismatches	3'UTR	moderate	A1	ENSG00000104131	456276450397683
let-7a	193480423938378	2-8 one mismatch	CDS	moderate	A1	ENSG00000100697	114861745403757
let-7a	193480423938378	2-8 no mismatches	5'UTR	weak	A1	ENSG00000158402	407771206255895
let-7a	193480423938378	other	CDS	weak	A1	ENSG00000169710	187793707867199
let-7a	193480423938378	2-8 two mismatches	3'UTR	absent	A1	ENSG00000117713	33282546254604
let-7a	193480423938378	2-8 one mismatch	CDS	weak	A1	ENSG00000127481	200226817582369
let-7a	193480423938378	2-8 one mismatch	CDS	weak	A1	ENSG00000155393	148399085153452
let-7a	193480423938378	other	3'UTR	absent	A1	ENSG00000136490	40682764963196
let-7a	193480423938378	2-8 two mismatches	CDS	weak	A1	ENSG00000155363	250783965293611
let-7a	193480423938378	2-8 one mismatch	CDS	moderate	A1	ENSG00000087245	186215587457731
let-7a	193480423938378	other	3'UTR	absent	A1	ENSG00000187678	128580490381271
let-7a	193480423938378	other	3'UTR	absent	A1	ENSG00000144028	918920332903237
let-7a	193480423938378	other	CDS	weak	A1	ENSG00000113719	302479635550964
let-7a	193480423938378	2-8 two mismatches	CDS	weak	A1	ENSG00000189091	455489989556566
let-7a	193480423938378	other	3'UTR	strong	A1	ENSG00000087586	271293256355384
let-7a	193480423938378	2-8 no mismatches	3'UTR	weak	A1	ENSG00000115306	959020090728964
let-7a	193480423938378	other	3'UTR	moderate	A1	ENSG00000087586	271293256355384
let-7a	193480423938378	2-8 no mismatches	CDS	moderate	A1	ENSG00000076706	209215714978165
let-7a	193480423938378	other	3'UTR	weak	A1	ENSG00000164104	733318458301439
let-7a	193480423938378	2-8 no mismatches	3'UTR	moderate	A1	ENSG00000144120	175255459838671
let-7a	193480423938378	2-8 one mismatch	3'UTR	moderate	A1	ENSG00000148730	458582288837591
let-7a	193480423938378	other	3'UTR	absent	A1	ENSG00000170043	254046660592909
let-7a	193480423938378	2-8 one mismatch	3'UTR	absent	A1	ENSG00000057019	326212887360628
let-7a	193480423938378	2-8 one mismatch	3'UTR	weak	A1	ENSG00000146830	359950237096629
let-7a	193480423938378	2-8 one mismatch	CDS-3'UTR	weak	A1	ENSG00000179862	143513130244236
let-7a	193480423938378	2-8 two mismatches	CDS	absent	A1	ENSG00000196961	438436262344413
let-7a	193480423938378	2-8 one mismatch	CDS	weak	A1	ENSG00000196961	438436262344413
let-7a	193480423938378	2-8 two mismatches	CDS	absent	A1	ENSG00000227057	953515300455273
let-7a	193480423938378	other	3'UTR	absent	A1	ENSG00000128965	180326961150625
let-7a	193480423938378	2-8 one mismatch	3'UTR	moderate	A1	ENSG00000128989	586646949094699
let-7a	193480423938378	other	3'UTR	strong	A1	ENSG00000117713	33282546254604
let-7a	193480423938378	2-8 one mismatch	CDS	moderate	A1	ENSG00000001631	12835072246369
let-7a	193480423938378	other	3'UTR	moderate	A1	ENSG00000085224	82856069941735
let-7a	193480423938378	other	CDS	strong	A1	ENSG00000197136	283226463258548
let-7a	193480423938378	other	CDS	moderate	A1	ENSG00000075624	461241302248443
let-7a	193480423938378	2-8 two mismatches	CDS	weak	A1	ENSG00000181163	398178533374656
let-7a	193480423938378	other	CDS	absent	A1	ENSG00000068697	335856797222222
let-7a	193480423938378	other	CDS	absent	A1	ENSG00000184110	378614605547797
let-7a	193480423938378	2-8 one mismatch	5'UTR	moderate	A1	ENSG00000112787	16640380575308
let-7a	193480423938378	2-8 two mismatches	3'UTR	moderate	A1	ENSG00000106511	121264876528619
let-7a	193480423938378	2-8 two mismatches	CDS	weak	A1	ENSG00000197386	192235275499928
let-7a	193480423938378	2-8 no mismatches	CDS	weak	A1	ENSG00000169252	198477913356071
let-7a	193480423938378	other	3'UTR	moderate	A1	ENSG00000072310	514374027944203
let-7a	193480423938378	2-8 no mismatches	3'UTR	moderate	A1	ENSG00000099194	3442943638317
let-7a	193480423938378	2-8 one mismatch	CDS	moderate	A1	ENSG00000140350	513081791137142
let-7a	193480423938378	2-8 no mismatches	CDS	moderate	A1	ENSG00000057019	326212887360628
let-7a	193480423938378	2-8 no mismatches	3'UTR	moderate	A1	ENSG00000176887	257610164494824
let-7a	193480423938378	2-8 two mismatches	CDS	moderate	A1	ENSG00000065978	782241453446015
let-7a	193480423938378	2-8 one mismatch	CDS	moderate	A1	ENSG00000100146	0
let-7a	193480423938378	2-8 two mismatches	CDS	moderate	A1	ENSG00000189091	455489989556566
let-7a	193480423938378	2-7 no mismatches	3'UTR	moderate	A1	ENSG00000057019	326212887360628
let-7a	193480423938378	2-8 two mismatches	CDS	moderate	A1	ENSG00000135972	297251563489705
let-7a	193480423938378	other	CDS	strong	A1	ENSG00000181163	398178533374656
let-7a	193480423938378	other	CDS	moderate	A1	ENSG00000130227	436967230076013
let-7a	193480423938378	other	CDS	moderate	A1	ENSG00000163565	17443117013758
let-7a	193480423938378	2-8 one mismatch	CDS	moderate	A1	ENSG00000119285	214631708884706
let-7a	193480423938378	other	CDS	weak	A1	ENSG00000196268	928739562875305
let-7a	193480423938378	2-8 two mismatches	CDS-3'UTR	moderate	A1	ENSG00000163399	978450240108183
let-7a	193480423938378	2-8 one mismatch	CDS	moderate	A1	ENSG00000084463	697243250338633
let-7a	193480423938378	2-8 no mismatches	CDS	weak	A1	ENSG00000055609	876208500701604
let-7a	193480423938378	2-8 two mismatches	CDS	weak	A1	ENSG00000187109	656713342231225
let-7a	193480423938378	other	CDS	weak	A1	ENSG00000198900	750903233423856
let-7a	193480423938378	other	CDS	absent	A1	ENSG00000113407	465846792434782
let-7a	193480423938378	2-8 no mismatches	CDS	moderate	A1	ENSG00000196757	725523426273751
let-7a	193480423938378	2-8 no mismatches	CDS	absent	A1	ENSG00000144824	358716118021995
let-7a	193480423938378	2-8 two mismatches	CDS	weak	A1	ENSG00000113460	172666615604613
let-7a	193480423938378	2-8 no mismatches	CDS	moderate	A1	ENSG00000165271	351398665559083
let-7a	193480423938378	other	CDS	strong	A1	ENSG00000197081	520848546222822
let-7a	193480423938378	2-8 one mismatch	3'UTR	weak	A1	ENSG00000166987	367217670992536
let-7a	193480423938378	2-8 two mismatches	CDS	moderate	A1	ENSG00000171606	678619142377091
let-7a	193480423938378	2-8 no mismatches	3'UTR	absent	A1	ENSG00000121058	165125400020768
let-7a	193480423938378	2-8 no mismatches	CDS	moderate	A1	ENSG00000113595	708771077311643
let-7a	193480423938378	2-8 one mismatch	3'UTR	moderate	A1	ENSG00000119138	188823525093927
let-7a	193480423938378	2-8 two mismatches	3'UTR	moderate	A1	ENSG00000100234	128996263364651
let-7a	193480423938378	other	CDS	moderate	A1	ENSG00000160967	NA
let-7a	193480423938378	other	CDS	weak	A1	ENSG00000131016	485070886028518
let-7a	193480423938378	other	CDS	weak	A1	ENSG00000096384	197019223446886
let-7a	193480423938378	2-8 no mismatches	3'UTR	moderate	A1	ENSG00000141428	152231793148144
let-7a	193480423938378	2-8 two mismatches	CDS	moderate	A1	ENSG00000009307	228011006329231
let-7a	193480423938378	2-8 no mismatches	3'UTR	weak	A1	ENSG00000168872	165550449838304
let-7a	193480423938378	other	CDS	weak	A1	ENSG00000074800	127778240028446
let-7a	193480423938378	2-8 no mismatches	CDS	moderate	A1	ENSG00000089157	925438468776536
let-7a	193480423938378	other	3'UTR	moderate	A1	ENSG00000109118	105316953624815
let-7a	193480423938378	other	3'UTR	weak	A1	ENSG00000136193	454762967615582
let-7a	193480423938378	other	CDS	strong	A1	ENSG00000117399	563465277209418
let-7a	193480423938378	2-8 no mismatches	CDS	moderate	A1	ENSG00000177479	255344085327069
let-7a	193480423938378	other	CDS	weak	A1	ENSG00000146757	600487107966421
let-7a	193480423938378	2-8 no mismatches	CDS	absent	A1	ENSG00000229833	211906148499913
let-7a	193480423938378	2-8 no mismatches	CDS	weak	A1	ENSG00000139687	26311055502718
let-7a	193480423938378	2-8 no mismatches	3'UTR	moderate	A1	ENSG00000111252	405542281051383
let-7a	193480423938378	other	CDS	moderate	A1	ENSG00000015568	186830145961551
let-7a	193480423938378	2-8 two mismatches	CDS	moderate	A1	ENSG00000135048	165436591472667
let-7a	193480423938378	other	CDS-3'UTR	moderate	A1	ENSG00000138131	123529513819372
let-7a	193480423938378	other	CDS	moderate	A1	ENSG00000117713	33282546254604
let-7a	193480423938378	other	CDS	moderate	A1	ENSG00000134871	145515832385233
let-7a	193480423938378	2-8 two mismatches	CDS	weak	A1	ENSG00000142541	188172262477089
let-7a	193480423938378	other	CDS	moderate	A1	ENSG00000124201	251463252661927
let-7a	193480423938378	2-8 no mismatches	CDS	moderate	A1	ENSG00000227057	953515300455273
let-7a	193480423938378	2-8 two mismatches	CDS	moderate	A1	ENSG00000108953	318759795109612
let-7a	193480423938378	other	CDS	moderate	A1	ENSG00000104205	107732398452247
let-7a	193480423938378	2-8 no mismatches	CDS	moderate	A1	ENSG00000111640	42911438389006
let-7a	193480423938378	2-8 one mismatch	3'UTR	moderate	A1	ENSG00000008441	411826680945194
let-7a	193480423938378	2-8 two mismatches	3'UTR	moderate	A1	ENSG00000149016	10478419445016
let-7a	193480423938378	2-8 one mismatch	3'UTR	moderate	A1	ENSG00000104131	456276450397683
let-7a	193480423938378	2-8 two mismatches	CDS	moderate	A1	ENSG00000158864	105596336567575
let-7a	193480423938378	other	CDS	weak	A1	ENSG00000105323	131038445522283
let-7a	193480423938378	other	CDS	moderate	A1	ENSG00000162244	838018781774837
let-7a	193480423938378	other	CDS	moderate	A1	ENSG00000018408	466003700035489
let-7a	193480423938378	2-8 two mismatches	CDS	moderate	A1	ENSG00000143507	283568749441847
let-7a	193480423938378	other	CDS	moderate	A1	ENSG00000138623	426073742471513
let-7a	193480423938378	other	5'UTR	strong	A1	ENSG00000125148	736989520679028
let-7a	193480423938378	2-8 no mismatches	CDS	moderate	A1	ENSG00000144028	918920332903237
let-7a	193480423938378	2-8 one mismatch	CDS	moderate	A1	ENSG00000136068	309418426933115
let-7a	193480423938378	2-8 no mismatches	3'UTR	moderate	A1	ENSG00000113328	83375834815085
let-7a	193480423938378	2-8 two mismatches	CDS	moderate	A1	ENSG00000108679	112920885980953
let-7a	193480423938378	other	CDS	moderate	A1	ENSG00000077152	462404584418398
let-7a	193480423938378	2-8 one mismatch	CDS	moderate	A1	ENSG00000184557	59463442723439
let-7a	193480423938378	other	CDS	strong	A1	ENSG00000126777	206357458497628
let-7a	193480423938378	2-8 two mismatches	CDS	strong	A1	ENSG00000077454	10235737324506
let-7a	193480423938378	other	CDS	moderate	A1	ENSG00000124155	2958870106009
let-7a	193480423938378	other	CDS	moderate	A1	ENSG00000116984	161822393070891
let-7a	193480423938378	other	CDS	weak	A1	ENSG00000166197	784239336493248
let-7a	193480423938378	other	CDS	strong	A1	ENSG00000171824	465037717592583
let-7a	193480423938378	2-8 no mismatches	3'UTR	moderate	A1	ENSG00000198700	315315318695305
let-7a	193480423938378	other	CDS	moderate	A1	ENSG00000127481	200226817582369
let-7a	193480423938378	2-8 two mismatches	CDS	moderate	A1	ENSG00000144824	358716118021995
let-7a	193480423938378	2-8 no mismatches	CDS	weak	A1	ENSG00000146842	194127985967111
let-7a	193480423938378	other	CDS	moderate	A1	ENSG00000161960	382965431983089
let-7a	193480423938378	2-8 two mismatches	3'UTR	moderate	A1	ENSG00000143384	187810453986651
let-7a	193480423938378	2-8 no mismatches	5'UTR	weak	A1	ENSG00000123384	419621563014003
let-7a	193480423938378	2-8 no mismatches	3'UTR	weak	A1	ENSG00000105939	20106652164132
let-7a	193480423938378	2-8 one mismatch	CDS	moderate	A1	ENSG00000066279	714345693413865
let-7a	193480423938378	other	CDS	moderate	A1	ENSG00000086712	127121434843928
let-7a	193480423938378	2-8 one mismatch	CDS	moderate	A1	ENSG00000103197	24307776395749
let-7a	193480423938378	other	CDS	moderate	A1	ENSG00000090861	134359418634139
let-7a	193480423938378	2-8 no mismatches	CDS	moderate	A1	ENSG00000163399	978450240108183
let-7a	193480423938378	other	CDS	moderate	A1	ENSG00000005007	383555714175541
let-7a	193480423938378	other	CDS	moderate	A1	ENSG00000160789	389554825815169
let-7a	193480423938378	2-8 no mismatches	CDS	moderate	A1	ENSG00000172053	143326604782014
let-7a	193480423938378	2-8 two mismatches	3'UTR	moderate	A1	ENSG00000074800	127778240028446
let-7a	193480423938378	2-8 one mismatch	5'UTR	moderate	A1	ENSG00000108107	378848869978951
let-7a	193480423938378	2-8 two mismatches	CDS	moderate	A1	ENSG00000006634	899751003941863
let-7a	193480423938378	other	CDS	moderate	A1	ENSG00000005884	1000764779024
let-7a	193480423938378	other	CDS	moderate	A1	ENSG00000130723	402649030743103
let-7a	193480423938378	2-8 two mismatches	CDS	moderate	A1	ENSG00000198242	404154122058193
let-7a	193480423938378	2-8 two mismatches	CDS	moderate	A1	ENSG00000064601	190672509532393
let-7a	193480423938378	2-8 two mismatches	3'UTR	weak	A1	ENSG00000174903	255908469064953
let-7a	193480423938378	2-8 one mismatch	CDS	weak	A1	ENSG00000103202	1085370056293
let-7a	193480423938378	other	3'UTR	strong	A1	ENSG00000090905	104260558793397
let-7a	193480423938378	2-8 two mismatches	CDS	moderate	A1	ENSG00000132471	105672203518655
let-7a	193480423938378	other	3'UTR	moderate	A1	ENSG00000113369	393849724813694
let-7a	193480423938378	2-8 one mismatch	CDS	moderate	A1	ENSG00000185591	345428594170822
let-7a	193480423938378	2-8 one mismatch	5'UTR	weak	A1	ENSG00000110080	127733485186078
let-7a	193480423938378	2-8 one mismatch	CDS	moderate	A1	ENSG00000100345	355617019374435
let-7a	193480423938378	2-8 two mismatches	CDS	moderate	A1	ENSG00000105997	394620037759233
let-7a	193480423938378	2-8 two mismatches	CDS	moderate	A1	ENSG00000110107	151032918691347
let-7a	193480423938378	other	3'UTR	strong	A1	ENSG00000135679	238127183530621
let-7a	193480423938378	other	CDS	moderate	A1	ENSG00000118217	262034393351641
let-7a	193480423938378	2-8 no mismatches	CDS	weak	A1	ENSG00000167699	290388606973884
let-7a	193480423938378	2-8 one mismatch	5'UTR	moderate	A1	ENSG00000182742	443187982504086
let-7a	193480423938378	2-8 one mismatch	3'UTR	weak	A1	ENSG00000173812	397098195375922
let-7a	193480423938378	2-8 no mismatches	CDS	moderate	A1	ENSG00000006634	899751003941863
let-7a	193480423938378	2-8 no mismatches	CDS	weak	A1	ENSG00000205250	494145951686006
let-7a	193480423938378	other	CDS	weak	A1	ENSG00000054118	991064780409184
let-7a	193480423938378	2-8 no mismatches	CDS-3'UTR	moderate	A1	ENSG00000124191	58141238889432
let-7a	193480423938378	2-8 two mismatches	CDS	moderate	A1	ENSG00000138279	643507750372964
let-7a	193480423938378	2-8 two mismatches	CDS	moderate	A1	ENSG00000136026	938589837835093
let-7a	193480423938378	other	CDS	moderate	A1	ENSG00000130309	105863604529279
let-7a	193480423938378	2-8 no mismatches	3'UTR	moderate	A1	ENSG00000166450	182543643475917
let-7a	193480423938378	2-8 no mismatches	3'UTR	moderate	A1	ENSG00000106692	613419047562551
let-7a	193480423938378	2-8 two mismatches	3'UTR	weak	A1	ENSG00000114353	1487320805198
let-7a	193480423938378	other	CDS	moderate	A1	ENSG00000142949	21983720913843
let-7a	193480423938378	2-8 two mismatches	CDS	moderate	A1	ENSG00000134250	335231620276186
let-7a	193480423938378	2-8 one mismatch	CDS	moderate	A1	ENSG00000113282	289117892673518
let-7a	193480423938378	2-8 no mismatches	5'UTR	moderate	A1	ENSG00000115414	420415047095644
let-7a	193480423938378	2-8 no mismatches	CDS	moderate	A1	ENSG00000143924	181910855346417
let-7a	193480423938378	2-8 no mismatches	CDS	weak	A1	ENSG00000131153	1424496350965
let-7a	193480423938378	2-8 two mismatches	CDS	moderate	A1	ENSG00000163931	127795484655753
let-7a	193480423938378	2-8 no mismatches	3'UTR	moderate	A1	ENSG00000064393	202375342601529
let-7a	193480423938378	other	3'UTR	strong	A1	ENSG00000144724	136781678888244
let-7a	193480423938378	2-8 one mismatch	CDS	moderate	A1	ENSG00000135919	673687677311119
let-7a	193480423938378	2-8 one mismatch	CDS	moderate	A1	ENSG00000149923	938488833560197
let-7a	193480423938378	other	3'UTR	moderate	A1	ENSG00000135862	134544114069903
let-7a	193480423938378	2-8 two mismatches	CDS	moderate	A1	ENSG00000196268	928739562875305
let-7a	193480423938378	2-8 no mismatches	CDS	moderate	A1	ENSG00000116685	703423265800987
let-7a	193480423938378	other	CDS	moderate	A1	ENSG00000102054	447345998891062
let-7a	193480423938378	other	5'UTR	moderate	A1	ENSG00000144848	19949315978316
let-7a	193480423938378	other	CDS	moderate	A1	ENSG00000064601	190672509532393
let-7a	193480423938378	2-8 no mismatches	5'UTR	moderate	A1	ENSG00000135919	673687677311119
let-7a	193480423938378	2-8 one mismatch	CDS	weak	A1	ENSG00000106624	724910388054513
let-7a	193480423938378	2-7 no mismatches	CDS	moderate	A1	ENSG00000082898	372508762216056
let-7a	193480423938378	2-8 two mismatches	CDS	moderate	A1	ENSG00000136718	524779665671316
let-7a	193480423938378	2-8 no mismatches	CDS	weak	A1	ENSG00000183495	104217011073154
let-7a	193480423938378	other	3'UTR	moderate	A1	ENSG00000119138	188823525093927
let-7a	193480423938378	2-8 no mismatches	3'UTR	moderate	A1	ENSG00000152818	160473061596882
let-7a	193480423938378	2-8 no mismatches	3'UTR	moderate	A1	ENSG00000170832	176320239329099
let-7a	193480423938378	2-8 one mismatch	CDS	moderate	A1	ENSG00000173546	234273882637885
let-7a	193480423938378	other	CDS	moderate	A1	ENSG00000119318	816264416876237
let-7a	193480423938378	2-8 no mismatches	3'UTR	moderate	A1	ENSG00000103202	1085370056293
let-7a	193480423938378	2-8 no mismatches	CDS	moderate	A1	ENSG00000149923	938488833560197
let-7a	193480423938378	other	3'UTR	moderate	A1	ENSG00000135414	152720699659325
let-7a	193480423938378	2-8 two mismatches	CDS	moderate	A1	ENSG00000065526	17919931844406
let-7a	193480423938378	other	3'UTR	strong	A1	ENSG00000100320	282787272011934
let-7a	193480423938378	2-8 two mismatches	CDS	moderate	A1	ENSG00000100146	0
let-7a	193480423938378	other	CDS	moderate	A1	ENSG00000197879	887666102455403
let-7a	193480423938378	2-8 no mismatches	CDS	moderate	A1	ENSG00000134440	119111167216183
let-7a	193480423938378	2-8 two mismatches	CDS-3'UTR	moderate	A1	ENSG00000113369	393849724813694
let-7a	193480423938378	2-7 no mismatches	CDS	weak	A1	ENSG00000118363	322811356133858
let-7a	193480423938378	other	CDS	weak	A1	ENSG00000171824	465037717592583
let-7a	193480423938378	2-8 one mismatch	CDS	moderate	A1	ENSG00000167548	14178497689977
let-7a	193480423938378	2-8 one mismatch	CDS	moderate	A1	ENSG00000127452	165658934196694
let-7a	193480423938378	2-8 no mismatches	CDS	weak	A1	ENSG00000164880	693126974856902
let-7a	193480423938378	2-8 no mismatches	CDS	moderate	A1	ENSG00000013588	110068602868245
let-7a	193480423938378	other	CDS	moderate	A1	ENSG00000102226	839045394514633
let-7a	193480423938378	other	CDS	strong	A1	ENSG00000142627	369615959370948
let-7a	193480423938378	other	CDS	moderate	A1	ENSG00000164054	122724177568226
let-7a	193480423938378	2-8 no mismatches	CDS	moderate	A1	ENSG00000148516	665025547549959
let-7a	193480423938378	2-8 no mismatches	3'UTR	moderate	A1	ENSG00000102034	132566894631861
let-7a	193480423938378	2-8 two mismatches	3'UTR	moderate	A1	ENSG00000128989	586646949094699
let-7a	193480423938378	2-8 one mismatch	CDS	strong	A1	ENSG00000076685	961548557949309
let-7a	193480423938378	other	CDS	moderate	A1	ENSG00000123384	419621563014003
let-7a	193480423938378	2-8 no mismatches	CDS	moderate	A1	ENSG00000145632	462818840403524
let-7a	193480423938378	2-8 no mismatches	3'UTR	moderate	A1	ENSG00000044524	463367161977749
let-7a	193480423938378	other	CDS	moderate	A1	ENSG00000104884	181702607279364
let-7a	193480423938378	2-8 two mismatches	CDS	moderate	A1	ENSG00000140836	391670761000816
let-7a	193480423938378	2-8 one mismatch	5'UTR	moderate	A1	ENSG00000100354	616417392962042
let-7a	193480423938378	other	CDS	moderate	A1	ENSG00000163975	797891377188258
let-7a	193480423938378	other	CDS	moderate	A1	ENSG00000115053	284047243664068
let-7a	193480423938378	2-8 no mismatches	CDS	weak	A1	ENSG00000139641	101298087482365
let-7a	193480423938378	other	CDS	moderate	A1	ENSG00000196367	220160117740351
let-7a	193480423938378	other	CDS	moderate	A1	ENSG00000160796	124655424301972
let-7a	193480423938378	2-8 two mismatches	CDS	moderate	A1	ENSG00000167658	216528292153672
let-7a	193480423938378	2-8 one mismatch	5'UTR	moderate	A1	ENSG00000167526	43694909475266
let-7a	193480423938378	2-8 one mismatch	3'UTR	strong	A1	ENSG00000008083	340714003819593
let-7a	193480423938378	2-8 two mismatches	CDS	moderate	A1	ENSG00000100697	114861745403757
let-7a	193480423938378	2-8 two mismatches	CDS	moderate	A1	ENSG00000179388	170667248450916
let-7a	193480423938378	2-8 two mismatches	CDS	moderate	A1	ENSG00000101224	830204313709682
let-7a	193480423938378	2-8 no mismatches	CDS	weak	A1	ENSG00000168016	521220892602359
let-7a	193480423938378	2-8 no mismatches	CDS	weak	A1	ENSG00000197136	283226463258548
let-7a	193480423938378	2-8 no mismatches	CDS	moderate	A1	ENSG00000104853	121432686503383
let-7a	193480423938378	2-8 two mismatches	CDS	strong	A1	ENSG00000100316	12961075503007
let-7a	193480423938378	2-8 no mismatches	CDS	weak	A1	ENSG00000189079	579154149654972
let-7a	193480423938378	2-8 one mismatch	3'UTR	moderate	A1	ENSG00000147459	449595630666506
let-7a	193480423938378	other	CDS-3'UTR	strong	A1	ENSG00000135912	261440789757229
let-7a	193480423938378	2-8 one mismatch	CDS	weak	A1	ENSG00000169710	187793707867199
let-7a	193480423938378	2-8 one mismatch	3'UTR	moderate	A1	ENSG00000197930	284589248541732
let-7a	193480423938378	2-8 one mismatch	3'UTR	moderate	A1	ENSG00000135919	673687677311119
let-7a	193480423938378	2-8 two mismatches	CDS	moderate	A1	ENSG00000160796	124655424301972
let-7a	193480423938378	2-8 two mismatches	CDS	moderate	A1	ENSG00000167232	242967315872877
let-7a	193480423938378	2-8 one mismatch	CDS	moderate	A1	ENSG00000137804	415768320287927
let-7a	193480423938378	2-8 two mismatches	3'UTR	weak	A1	ENSG00000068305	209041065748851
let-7a	193480423938378	2-8 two mismatches	CDS	weak	A1	ENSG00000008083	340714003819593
let-7a	193480423938378	2-8 two mismatches	CDS	moderate	A1	ENSG00000041982	176347442483387
let-7a	193480423938378	2-8 no mismatches	CDS	moderate	A1	ENSG00000134250	335231620276186
let-7a	193480423938378	2-8 no mismatches	CDS	moderate	A1	ENSG00000172269	255601053270625
let-7a	193480423938378	2-8 two mismatches	CDS	moderate	A1	ENSG00000142798	506109342403277
let-7a	193480423938378	other	3'UTR	moderate	A1	ENSG00000143384	187810453986651
let-7a	193480423938378	other	CDS	moderate	A1	ENSG00000173473	554001601203057
let-7a	193480423938378	2-8 one mismatch	3'UTR	moderate	A1	ENSG00000139644	253826981140755
let-7a	193480423938378	2-8 two mismatches	CDS	strong	A1	ENSG00000109971	721066304070519
let-7a	193480423938378	2-8 no mismatches	CDS	moderate	A1	ENSG00000169252	198477913356071
let-7a	193480423938378	other	CDS	moderate	A1	ENSG00000112118	129935025332964
let-7a	193480423938378	other	CDS	moderate	A1	ENSG00000125844	164705062784215
let-7a	193480423938378	2-8 no mismatches	CDS	weak	A1	ENSG00000074800	127778240028446
let-7a	193480423938378	other	CDS	moderate	A1	ENSG00000109736	768384016901404
let-7a	193480423938378	other	CDS	moderate	A1	ENSG00000101343	204606080665213
let-7a	193480423938378	2-8 one mismatch	CDS	weak	A1	ENSG00000152818	160473061596882
let-7a	193480423938378	2-8 two mismatches	CDS	moderate	A1	ENSG00000136628	852599065041129
let-7a	193480423938378	2-8 no mismatches	3'UTR	moderate	A1	ENSG00000105855	90919000045762
let-7a	193480423938378	2-8 one mismatch	CDS	moderate	A1	ENSG00000083535	84842665137515
let-7a	193480423938378	2-8 no mismatches	CDS	moderate	A1	ENSG00000135046	151827353580826
let-7a	193480423938378	2-8 one mismatch	CDS	moderate	A1	ENSG00000088247	175753552888736
let-7a	193480423938378	2-8 two mismatches	CDS	moderate	A1	ENSG00000099341	160435190185286
let-7a	193480423938378	2-8 one mismatch	CDS	moderate	A1	ENSG00000166986	4492800861425
let-7a	193480423938378	other	3'UTR	moderate	A1	ENSG00000089327	273991205801678
let-7a	193480423938378	other	CDS	strong	A1	ENSG00000108679	112920885980953
let-7a	193480423938378	2-8 no mismatches	CDS	moderate	A1	ENSG00000108061	200253733389159
let-7a	193480423938378	2-8 two mismatches	CDS	moderate	A1	ENSG00000160967	NA
let-7a	193480423938378	2-8 two mismatches	CDS	moderate	A1	ENSG00000113141	669884158947083
let-7a	193480423938378	2-8 one mismatch	CDS	moderate	A1	ENSG00000105223	206956761766513
let-7a	193480423938378	2-8 one mismatch	3'UTR	moderate	A1	ENSG00000100320	282787272011934
let-7a	193480423938378	2-8 no mismatches	CDS	weak	A1	ENSG00000113360	257178039238367
let-7a	193480423938378	other	CDS	moderate	A1	ENSG00000007168	411496168742508
let-7a	193480423938378	2-8 no mismatches	CDS	moderate	A1	ENSG00000141503	333112666717737
let-7a	193480423938378	other	3'UTR	moderate	A1	ENSG00000171634	14600665617452
let-7a	193480423938378	2-8 no mismatches	3'UTR	moderate	A1	ENSG00000187109	656713342231225
let-7a	193480423938378	2-8 one mismatch	CDS	weak	A1	ENSG00000089159	797428321428371
let-7a	193480423938378	other	CDS	strong	A1	ENSG00000179218	103342503020522
let-7a	193480423938378	2-8 no mismatches	CDS	weak	A1	ENSG00000134440	119111167216183
let-7a	193480423938378	2-8 one mismatch	CDS	moderate	A1	ENSG00000141867	305090063138976
let-7a	193480423938378	2-8 one mismatch	CDS	moderate	A1	ENSG00000140682	217929655165943
let-7a	193480423938378	2-8 no mismatches	3'UTR	moderate	A1	ENSG00000092847	106302049403689
let-7a	193480423938378	2-8 no mismatches	CDS	weak	A1	ENSG00000127603	13723013448471
let-7a	193480423938378	other	CDS	strong	A1	ENSG00000198793	217139846194107
let-7a	193480423938378	2-8 two mismatches	3'UTR	moderate	A1	ENSG00000187514	400598449580818
let-7a	193480423938378	other	CDS	moderate	A1	ENSG00000172534	439896091656362
let-7a	193480423938378	2-8 no mismatches	CDS	strong	A1	ENSG00000198380	240498108973184
let-7a	193480423938378	other	CDS	strong	A1	ENSG00000172809	241864808109022
let-7a	193480423938378	2-8 no mismatches	CDS	weak	A1	ENSG00000010292	491616491062362
let-7a	193480423938378	2-8 no mismatches	CDS	weak	A1	ENSG00000145632	462818840403524
let-7a	193480423938378	2-8 one mismatch	3'UTR	strong	A1	ENSG00000008282	103327983640448
let-7a	193480423938378	2-8 no mismatches	CDS	moderate	A1	ENSG00000166986	4492800861425
let-7a	193480423938378	other	3'UTR	moderate	A1	ENSG00000154380	208002921297799
let-7a	193480423938378	2-8 one mismatch	3'UTR	strong	A1	ENSG00000177479	255344085327069
let-7a	193480423938378	2-8 no mismatches	CDS	weak	A1	ENSG00000165912	368423219400238
let-7a	193480423938378	other	3'UTR	strong	A1	ENSG00000143384	187810453986651
let-7a	193480423938378	2-8 two mismatches	CDS	moderate	A1	ENSG00000166986	4492800861425
let-7a	193480423938378	2-8 two mismatches	CDS	moderate	A1	ENSG00000124155	2958870106009
let-7a	193480423938378	2-7 no mismatches	CDS	moderate	A1	ENSG00000162298	447987927624371
let-7a	193480423938378	other	CDS	moderate	A1	ENSG00000166441	249389989444885
let-7a	193480423938378	other	3'UTR	moderate	A1	ENSG00000156990	277351240475946
let-7a	193480423938378	2-8 two mismatches	3'UTR	absent	A1	ENSG00000166575	114295292086339
let-7a	193480423938378	other	CDS	moderate	A1	ENSG00000103257	440861093608286
let-7a	193480423938378	2-8 two mismatches	CDS	moderate	A1	ENSG00000164080	984145252076044
let-7a	193480423938378	2-7 no mismatches	CDS	moderate	A1	ENSG00000113649	141985267882005
let-7a	193480423938378	2-8 no mismatches	CDS	weak	A1	ENSG00000083844	485486521749837
let-7a	193480423938378	2-8 no mismatches	CDS	weak	A1	ENSG00000204628	596411860955076
let-7a	193480423938378	other	3'UTR	moderate	A1	ENSG00000160691	175722095698169
let-7a	193480423938378	other	CDS	moderate	A1	ENSG00000185950	282183314761724
let-7a	193480423938378	other	CDS	moderate	A1	ENSG00000088247	175753552888736
let-7a	193480423938378	2-8 no mismatches	CDS	absent	A1	ENSG00000126003	135399338746148
let-7a	193480423938378	2-8 no mismatches	CDS	absent	A1	ENSG00000131153	1424496350965
let-7a	193480423938378	other	3'UTR	strong	A1	ENSG00000120549	525839919308377
let-7a	193480423938378	2-8 two mismatches	CDS	weak	A1	ENSG00000156508	175882188375545
let-7a	193480423938378	2-8 one mismatch	3'UTR	moderate	A1	ENSG00000100354	616417392962042
let-7a	193480423938378	other	CDS	moderate	A1	ENSG00000184009	411782709588287
let-7a	193480423938378	2-8 two mismatches	CDS	weak	A1	ENSG00000164307	216103612105518
let-7a	193480423938378	other	CDS	moderate	A1	ENSG00000164292	408764352574189
let-7a	193480423938378	other	CDS	strong	A1	ENSG00000104447	350416500520606
let-7a	193480423938378	other	CDS	strong	A1	ENSG00000019582	234111072714619
let-7a	193480423938378	2-7 no mismatches	3'UTR	absent	A1	ENSG00000130402	298538997066733
let-7a	193480423938378	other	5'UTR	weak	A1	ENSG00000065361	165438465639258
let-7a	193480423938378	2-8 no mismatches	3'UTR	moderate	A1	ENSG00000139289	1228964466441
let-7a	193480423938378	other	5'UTR	moderate	A1	ENSG00000108679	112920885980953
let-7a	193480423938378	other	CDS	moderate	A1	ENSG00000089157	925438468776536
let-7a	193480423938378	other	3'UTR	moderate	A1	ENSG00000187678	128580490381271
let-7a	193480423938378	2-8 two mismatches	CDS	weak	A1	ENSG00000109971	721066304070519
let-7a	193480423938378	2-8 two mismatches	5'UTR	moderate	A1	ENSG00000106333	142447812990965
let-7a	193480423938378	2-8 two mismatches	3'UTR	moderate	A1	ENSG00000103888	150492244417868
let-7a	193480423938378	2-8 two mismatches	CDS	moderate	A1	ENSG00000109919	878000777702155
let-7a	193480423938378	2-8 no mismatches	CDS	weak	A1	ENSG00000063046	170727535099005
let-7a	193480423938378	2-8 two mismatches	CDS	moderate	A1	ENSG00000121031	NA
let-7a	193480423938378	2-8 no mismatches	CDS	weak	A1	ENSG00000175130	647065357520155
let-7a	193480423938378	2-8 one mismatch	CDS	strong	A1	ENSG00000169504	165319107933079
let-7a	193480423938378	2-7 no mismatches	3'UTR	weak	A1	ENSG00000139636	139575561441347
let-7a	193480423938378	other	3'UTR	absent	A1	ENSG00000140443	319174818862977
let-7a	193480423938378	other	CDS	moderate	A1	ENSG00000147140	219188258314434
let-7a	193480423938378	2-8 no mismatches	CDS	moderate	A1	ENSG00000159348	594230830382824
let-7a	193480423938378	2-8 two mismatches	CDS	moderate	A1	ENSG00000187325	213474201096683
let-7a	193480423938378	2-8 no mismatches	CDS	moderate	A1	ENSG00000175634	220213555158036
let-7a	193480423938378	other	3'UTR	moderate	A1	ENSG00000170043	254046660592909
let-7a	193480423938378	2-8 no mismatches	3'UTR	moderate	A1	ENSG00000111481	117816254179037
let-7a	193480423938378	2-8 one mismatch	CDS	moderate	A1	ENSG00000078369	185259982210624
let-7a	193480423938378	2-8 two mismatches	CDS	moderate	A1	ENSG00000075624	461241302248443
let-7a	193480423938378	2-8 no mismatches	3'UTR	moderate	A1	ENSG00000170581	845643909065591
let-7a	193480423938378	2-8 one mismatch	CDS	moderate	A1	ENSG00000102007	322568030362005
let-7a	193480423938378	other	CDS	moderate	A1	ENSG00000160691	175722095698169
let-7a	193480423938378	other	CDS	moderate	A1	ENSG00000155463	793082535884362
let-7a	193480423938378	2-8 two mismatches	CDS	moderate	A1	ENSG00000089157	925438468776536
let-7a	193480423938378	2-8 one mismatch	CDS	moderate	A1	ENSG00000082641	179009668717114
let-7a	193480423938378	2-8 two mismatches	CDS	moderate	A1	ENSG00000136830	193084489394335
let-7a	193480423938378	2-8 two mismatches	CDS	moderate	A1	ENSG00000196504	243198313182162
let-7a	193480423938378	other	3'UTR	strong	A1	ENSG00000165288	375816112656414
let-7a	193480423938378	other	3'UTR	moderate	A1	ENSG00000145685	431376911370708
let-7a	193480423938378	2-8 one mismatch	CDS	moderate	A1	ENSG00000147140	219188258314434
let-7a	193480423938378	2-8 no mismatches	CDS	moderate	A1	ENSG00000068354	148733561411083
let-7a	193480423938378	2-8 two mismatches	CDS	moderate	A1	ENSG00000115414	420415047095644
let-7a	193480423938378	2-8 no mismatches	3'UTR	moderate	A1	ENSG00000183864	347452951636441
let-7a	193480423938378	2-8 one mismatch	CDS	moderate	A1	ENSG00000108679	112920885980953
let-7a	193480423938378	2-8 one mismatch	3'UTR	moderate	A1	ENSG00000197746	221687664860362
let-7a	193480423938378	2-8 one mismatch	CDS	strong	A1	ENSG00000148840	277994934509321
let-7a	193480423938378	2-8 no mismatches	CDS	moderate	A1	ENSG00000198837	3078946185064
let-7a	193480423938378	other	CDS	moderate	A1	ENSG00000123064	513484832826824
let-7a	193480423938378	2-8 one mismatch	5'UTR	moderate	A1	ENSG00000106511	121264876528619
let-7a	193480423938378	2-8 two mismatches	3'UTR	moderate	A1	ENSG00000140682	217929655165943
let-7a	193480423938378	other	3'UTR	strong	A1	ENSG00000140682	217929655165943
let-7a	193480423938378	2-8 one mismatch	5'UTR	moderate	A1	ENSG00000074800	127778240028446
let-7a	193480423938378	other	3'UTR	moderate	A1	ENSG00000135185	118939223141261
let-7a	193480423938378	2-8 two mismatches	CDS	moderate	A1	ENSG00000099994	778838144038082
let-7a	193480423938378	2-8 two mismatches	3'UTR	moderate	A1	ENSG00000069399	277421544913821
let-7a	193480423938378	2-8 no mismatches	3'UTR	weak	A1	ENSG00000174498	993691229808439
let-7a	193480423938378	2-8 two mismatches	3'UTR	moderate	A1	ENSG00000116852	298247451231165
let-7a	193480423938378	other	CDS	moderate	A1	ENSG00000189091	455489989556566
let-7a	193480423938378	2-8 two mismatches	CDS	moderate	A1	ENSG00000214160	640566635341436
let-7a	193480423938378	other	CDS	moderate	A1	ENSG00000011028	317240168881023
let-7a	193480423938378	other	3'UTR	moderate	A1	ENSG00000005884	1000764779024
let-7a	193480423938378	other	CDS	strong	A1	ENSG00000126602	400173431405572
let-7a	193480423938378	other	3'UTR	moderate	A1	ENSG00000065361	165438465639258
let-7a	193480423938378	2-8 two mismatches	CDS	moderate	A1	ENSG00000101096	194331487877674
let-7a	193480423938378	2-8 no mismatches	CDS	moderate	A1	ENSG00000172037	148103106745417
let-7a	193480423938378	2-8 two mismatches	3'UTR	moderate	A1	ENSG00000108256	253819964086815
let-7a	193480423938378	other	CDS	moderate	A1	ENSG00000171940	204954322029128
let-7a	193480423938378	2-8 no mismatches	CDS	moderate	A1	ENSG00000099331	689120362891081
let-7a	193480423938378	2-8 two mismatches	5'UTR-CDS	moderate	A1	ENSG00000204628	596411860955076
let-7a	193480423938378	2-8 no mismatches	5'UTR	moderate	A1	ENSG00000139218	132585231704832
let-7a	193480423938378	2-8 one mismatch	3'UTR	moderate	A1	ENSG00000175592	412778960227882
let-7a	193480423938378	2-8 one mismatch	3'UTR	moderate	A1	ENSG00000130402	298538997066733
let-7a	193480423938378	2-8 no mismatches	CDS	moderate	A1	ENSG00000122863	207699679081687
let-7a	193480423938378	2-8 two mismatches	3'UTR	moderate	A1	ENSG00000004897	25511679620969
let-7a	193480423938378	2-8 two mismatches	5'UTR	strong	A1	ENSG00000156642	529163295191806
let-7a	193480423938378	2-8 two mismatches	CDS	moderate	A1	ENSG00000142408	140560170819915
let-7a	193480423938378	other	CDS	moderate	A1	ENSG00000158941	451790063528275
let-7a	193480423938378	2-8 no mismatches	3'UTR	weak	A1	ENSG00000147439	205313164734548
let-7a	193480423938378	2-8 no mismatches	3'UTR	moderate	A1	ENSG00000135912	261440789757229
let-7a	193480423938378	2-8 two mismatches	CDS	moderate	A1	ENSG00000180182	162138469708969
let-7a	193480423938378	2-8 no mismatches	CDS	weak	A1	ENSG00000144591	275282739551009
let-7a	193480423938378	2-8 one mismatch	CDS	moderate	A1	ENSG00000137818	151155564123557
let-7a	193480423938378	2-8 one mismatch	CDS	moderate	A1	ENSG00000148180	171094356193536
let-7a	193480423938378	2-8 two mismatches	3'UTR	strong	A1	ENSG00000136997	139306296505035
let-7a	193480423938378	2-8 no mismatches	CDS	moderate	A1	ENSG00000107331	197061502315394
let-7a	193480423938378	other	CDS	moderate	A1	ENSG00000044115	111501562335789
let-7a	193480423938378	other	CDS	moderate	A1	ENSG00000111642	138002395412432
let-7a	193480423938378	2-8 one mismatch	3'UTR	moderate	A1	ENSG00000183853	682944180224337
let-7a	193480423938378	2-8 two mismatches	5'UTR-CDS	moderate	A1	ENSG00000197956	25064910022471
let-7a	193480423938378	other	3'UTR	moderate	A1	ENSG00000155850	330000954119241
let-7a	193480423938378	other	3'UTR	moderate	A1	ENSG00000174748	287962195114805
let-7a	193480423938378	other	CDS	moderate	A1	ENSG00000148337	679071632937174
let-7a	193480423938378	2-8 two mismatches	CDS	moderate	A1	ENSG00000120738	150800961970406
let-7a	193480423938378	2-8 two mismatches	CDS	moderate	A1	ENSG00000158604	908982151264769
let-7a	193480423938378	2-8 no mismatches	3'UTR	moderate	A1	ENSG00000104979	207391015183157
let-7a	193480423938378	other	CDS	strong	A1	ENSG00000155506	882034647908441
let-7a	193480423938378	2-8 no mismatches	CDS	moderate	A1	ENSG00000009844	135145155508834
let-7a	193480423938378	2-8 no mismatches	3'UTR	weak	A1	ENSG00000142634	110736130723427
let-7a	193480423938378	other	CDS	strong	A1	ENSG00000134308	206069377164126
let-7a	193480423938378	2-8 no mismatches	CDS	moderate	A1	ENSG00000173744	204144247969017
let-7a	193480423938378	2-8 no mismatches	3'UTR	moderate	A1	ENSG00000110841	346047654789409
let-7a	193480423938378	other	3'UTR	moderate	A1	ENSG00000125844	164705062784215
let-7a	193480423938378	2-8 two mismatches	CDS	moderate	A1	ENSG00000135506	195392751900196
let-7a	193480423938378	2-8 one mismatch	CDS	moderate	A1	ENSG00000064393	202375342601529
let-7a	193480423938378	other	5'UTR-CDS	moderate	A1	ENSG00000026025	204225935079952
let-7a	193480423938378	2-8 one mismatch	CDS	moderate	A1	ENSG00000104341	220540838411989
let-7a	193480423938378	2-8 no mismatches	3'UTR	weak	A1	ENSG00000135503	147468733778477
let-7a	193480423938378	2-8 no mismatches	CDS	moderate	A1	ENSG00000113119	854960603085318
let-7a	193480423938378	other	CDS	moderate	A1	ENSG00000106333	142447812990965
let-7a	193480423938378	2-8 one mismatch	CDS	moderate	A1	ENSG00000120549	525839919308377
let-7a	193480423938378	2-8 two mismatches	CDS	moderate	A1	ENSG00000103197	24307776395749
let-7a	193480423938378	2-8 two mismatches	CDS	strong	A1	ENSG00000159346	149958346524902
let-7a	193480423938378	2-8 one mismatch	3'UTR	moderate	A1	ENSG00000140391	846709921420424
let-7a	193480423938378	2-8 one mismatch	CDS	moderate	A1	ENSG00000187990	NA
let-7a	193480423938378	other	CDS	moderate	A1	ENSG00000100129	142686716379481
let-7a	193480423938378	2-8 one mismatch	3'UTR	weak	A1	ENSG00000172939	222235855763124
let-7a	193480423938378	2-8 two mismatches	5'UTR	moderate	A1	ENSG00000005238	160937123917833
let-7a	193480423938378	other	CDS	moderate	A1	ENSG00000117523	471216013759873
let-7a	193480423938378	2-8 no mismatches	CDS	moderate	A1	ENSG00000148337	679071632937174
let-7a	193480423938378	2-8 no mismatches	3'UTR	moderate	A1	ENSG00000161091	257347207258107
let-7a	193480423938378	2-8 no mismatches	CDS	moderate	A1	ENSG00000166987	367217670992536
let-7a	193480423938378	2-8 no mismatches	CDS	weak	A1	ENSG00000091656	150203163516632
let-7a	193480423938378	other	3'UTR	weak	A1	ENSG00000075618	163715240857855
let-7a	193480423938378	2-8 no mismatches	CDS	moderate	A1	ENSG00000184557	59463442723439
let-7a	193480423938378	2-8 no mismatches	CDS	weak	A1	ENSG00000227057	953515300455273
let-7a	193480423938378	other	CDS	strong	A1	ENSG00000125844	164705062784215
let-7a	193480423938378	2-7 no mismatches	3'UTR	weak	A1	ENSG00000163348	556949313333345
let-7a	193480423938378	2-8 no mismatches	CDS	weak	A1	ENSG00000105663	NA
let-7a	193480423938378	2-8 no mismatches	CDS	weak	A1	ENSG00000077454	10235737324506
let-7a	193480423938378	2-8 one mismatch	CDS	moderate	A1	ENSG00000077454	10235737324506
let-7a	193480423938378	2-8 two mismatches	CDS	weak	A1	ENSG00000131016	485070886028518
let-7a	193480423938378	2-8 no mismatches	CDS	weak	A1	ENSG00000159720	461851428578718
let-7a	193480423938378	2-8 no mismatches	CDS	moderate	A1	ENSG00000179218	103342503020522
let-7a	193480423938378	2-8 no mismatches	CDS	moderate	A1	ENSG00000157954	321028636265989
let-7a	193480423938378	2-8 one mismatch	3'UTR	strong	A1	ENSG00000142864	962957289944549
let-7a	193480423938378	2-8 one mismatch	CDS	moderate	A1	ENSG00000145592	22369042608416
let-7a	193480423938378	2-8 two mismatches	3'UTR	weak	A1	ENSG00000120889	42557166465125
let-7a	193480423938378	2-8 two mismatches	3'UTR	weak	A1	ENSG00000135919	673687677311119
let-7a	193480423938378	2-8 two mismatches	CDS	moderate	A1	ENSG00000126062	859153068568239
let-7a	193480423938378	2-8 two mismatches	CDS	moderate	A1	ENSG00000115241	912795173180996
let-7a	193480423938378	2-8 two mismatches	3'UTR	moderate	A1	ENSG00000135503	147468733778477
let-7a	193480423938378	2-8 two mismatches	CDS	moderate	A1	ENSG00000130164	170938966790382
let-7a	193480423938378	2-8 one mismatch	3'UTR	strong	A1	ENSG00000127452	165658934196694
let-7a	193480423938378	2-8 no mismatches	3'UTR	moderate	A1	ENSG00000138496	204535676307694
let-7a	193480423938378	2-8 two mismatches	3'UTR	absent	A1	ENSG00000168488	675743349307013
let-7a	193480423938378	2-8 two mismatches	5'UTR-CDS	weak	A1	ENSG00000013588	110068602868245
let-7a	193480423938378	2-8 one mismatch	3'UTR	weak	A1	ENSG00000168056	416666552422688
let-7a	193480423938378	2-8 no mismatches	CDS	moderate	A1	ENSG00000117523	471216013759873
let-7a	193480423938378	2-8 no mismatches	3'UTR	moderate	A1	ENSG00000135476	728808846529889
let-7a	193480423938378	2-8 two mismatches	CDS	absent	A1	ENSG00000104774	918747868222186
let-7a	193480423938378	2-8 two mismatches	CDS	moderate	A1	ENSG00000148773	182967321494157
let-7a	193480423938378	2-8 no mismatches	CDS	weak	A1	ENSG00000149187	245711495441664
let-7a	193480423938378	2-8 no mismatches	3'UTR	moderate	A1	ENSG00000007237	128459392196652
let-7a	193480423938378	2-8 no mismatches	3'UTR	moderate	A1	ENSG00000197756	335445421993575
let-7a	193480423938378	2-8 two mismatches	CDS	weak	A1	ENSG00000148400	2332123081486
let-7a	193480423938378	2-8 no mismatches	3'UTR	moderate	A1	ENSG00000117984	135208146889431
let-7a	193480423938378	2-8 one mismatch	CDS	weak	A1	ENSG00000173546	234273882637885
let-7a	193480423938378	2-8 no mismatches	CDS	moderate	A1	ENSG00000033800	744772728376578
let-7a	193480423938378	2-8 no mismatches	CDS	moderate	A1	ENSG00000105486	289496006983537
let-7a	193480423938378	2-8 no mismatches	CDS	strong	A1	ENSG00000164292	408764352574189
let-7a	193480423938378	2-8 no mismatches	CDS	moderate	A1	ENSG00000103932	19500847525489
let-7a	193480423938378	2-8 no mismatches	5'UTR	moderate	A1	ENSG00000162695	10657268229825
let-7a	193480423938378	other	CDS	strong	A1	ENSG00000010244	22330844759696
let-7a	193480423938378	2-8 two mismatches	CDS	moderate	A1	ENSG00000156508	175882188375545
let-7a	193480423938378	2-8 two mismatches	CDS	weak	A1	ENSG00000184110	378614605547797
let-7a	193480423938378	other	3'UTR	moderate	A1	ENSG00000186834	493064802030497
let-7a	193480423938378	other	CDS	moderate	A1	ENSG00000134363	142797216783152
let-7a	193480423938378	2-8 no mismatches	CDS	moderate	A1	ENSG00000087460	298430539717011
let-7a	193480423938378	2-8 no mismatches	3'UTR	moderate	A1	ENSG00000168214	24552099621798
let-7a	193480423938378	2-8 no mismatches	3'UTR	moderate	A1	ENSG00000118762	270921746782172
let-7a	193480423938378	2-8 two mismatches	CDS	moderate	A1	ENSG00000087460	298430539717011
let-7a	193480423938378	2-7 no mismatches	CDS	moderate	A1	ENSG00000033800	744772728376578
let-7a	193480423938378	2-8 one mismatch	CDS	strong	A1	ENSG00000131409	830521665728354
let-7a	193480423938378	2-8 no mismatches	3'UTR	weak	A1	ENSG00000144233	304737592715502
let-7a	193480423938378	2-8 no mismatches	3'UTR	weak	A1	ENSG00000168758	495833656684519
let-7a	193480423938378	2-8 no mismatches	3'UTR	weak	A1	ENSG00000155097	543176460959258
let-7a	193480423938378	2-8 two mismatches	CDS	moderate	A1	ENSG00000140988	130501595986567
let-7a	193480423938378	2-8 one mismatch	CDS	weak	A1	ENSG00000041982	176347442483387
let-7a	193480423938378	2-8 no mismatches	3'UTR	weak	A1	ENSG00000183864	347452951636441
let-7a	193480423938378	2-8 two mismatches	3'UTR	moderate	A1	ENSG00000118482	162021827641049
let-7a	193480423938378	2-8 no mismatches	CDS	moderate	A1	ENSG00000189091	455489989556566
let-7a	193480423938378	2-8 one mismatch	CDS	moderate	A1	ENSG00000152818	160473061596882
let-7a	193480423938378	2-8 no mismatches	CDS	moderate	A1	ENSG00000174231	885466681669273
let-7a	193480423938378	other	CDS	moderate	A1	ENSG00000126602	400173431405572
let-7a	193480423938378	2-8 no mismatches	CDS	moderate	A1	ENSG00000145604	130781974772018
let-7a	193480423938378	2-8 one mismatch	CDS	moderate	A1	ENSG00000122218	167518444961733
let-7a	193480423938378	2-8 two mismatches	CDS	moderate	A1	ENSG00000131462	689364122770481
let-7a	193480423938378	2-8 two mismatches	CDS	moderate	A1	ENSG00000178209	948589277334557
let-7a	193480423938378	2-8 two mismatches	CDS	moderate	A1	ENSG00000084774	401916231021253
let-7a	193480423938378	2-8 no mismatches	CDS	moderate	A1	ENSG00000162298	447987927624371
let-7a	193480423938378	other	CDS	strong	A1	ENSG00000149311	10319656758732
let-7a	193480423938378	other	CDS	strong	A1	ENSG00000189091	455489989556566
let-7a	193480423938378	2-8 no mismatches	CDS	moderate	A1	ENSG00000159720	461851428578718
let-7a	193480423938378	other	CDS	strong	A1	ENSG00000135387	904152475481604
let-7a	193480423938378	2-8 two mismatches	CDS	moderate	A1	ENSG00000198728	672709039274519
let-7a	193480423938378	2-8 one mismatch	CDS	moderate	A1	ENSG00000100462	479775315979104
let-7a	193480423938378	2-8 no mismatches	3'UTR	moderate	A1	ENSG00000204514	193483756819622
let-7a	193480423938378	2-8 two mismatches	CDS	moderate	A1	ENSG00000115207	317430819922727
let-7a	193480423938378	2-8 two mismatches	CDS	moderate	A1	ENSG00000146109	354932364152942
let-7a	193480423938378	2-8 one mismatch	5'UTR	moderate	A1	ENSG00000041982	176347442483387
let-7a	193480423938378	2-8 two mismatches	CDS	moderate	A1	ENSG00000173546	234273882637885
let-7a	193480423938378	other	CDS	moderate	A1	ENSG00000164086	197658407064945
let-7a	193480423938378	other	CDS	moderate	A1	ENSG00000163931	127795484655753
let-7a	193480423938378	other	CDS	moderate	A1	ENSG00000101096	194331487877674
let-7a	193480423938378	2-8 two mismatches	CDS	weak	A1	ENSG00000089597	312877405564356
let-7a	193480423938378	2-8 no mismatches	CDS	moderate	A1	ENSG00000006744	357256124113436
let-7a	193480423938378	2-8 one mismatch	CDS-3'UTR	weak	A1	ENSG00000138623	426073742471513
let-7a	193480423938378	2-8 one mismatch	5'UTR	moderate	A1	ENSG00000184640	132059323832646
let-7a	193480423938378	2-8 two mismatches	5'UTR	weak	A1	ENSG00000173915	129594394047139
let-7a	193480423938378	2-8 two mismatches	CDS	strong	A1	ENSG00000170921	519840411228968
let-7a	193480423938378	2-8 no mismatches	CDS	weak	A1	ENSG00000155090	27166581499935
let-7a	193480423938378	2-8 no mismatches	CDS	moderate	A1	ENSG00000155393	148399085153452
let-7a	193480423938378	2-8 no mismatches	3'UTR	weak	A1	ENSG00000105223	206956761766513
let-7a	193480423938378	2-8 no mismatches	5'UTR	moderate	A1	ENSG00000139112	303987097508723
let-7a	193480423938378	2-8 no mismatches	CDS	strong	A1	ENSG00000169710	187793707867199
let-7a	193480423938378	2-8 no mismatches	3'UTR	strong	A1	ENSG00000146109	354932364152942
let-7a	193480423938378	2-7 no mismatches	CDS	moderate	A1	ENSG00000136010	554569208575675
let-7a	193480423938378	other	3'UTR	moderate	A1	ENSG00000145907	334932724823231
let-7a	193480423938378	2-8 one mismatch	CDS	moderate	A1	ENSG00000048828	575650265733191
let-7a	193480423938378	other	CDS	weak	A1	ENSG00000134440	119111167216183
let-7a	193480423938378	2-8 one mismatch	CDS	moderate	A1	ENSG00000167658	216528292153672
let-7a	193480423938378	2-8 no mismatches	3'UTR	strong	A1	ENSG00000111481	117816254179037
let-7a	193480423938378	2-8 two mismatches	CDS	weak	A1	ENSG00000154309	781336505787327
let-7a	193480423938378	2-8 no mismatches	5'UTR	weak	A1	ENSG00000147162	330474892767608
let-7a	193480423938378	2-8 one mismatch	CDS	moderate	A1	ENSG00000114353	1487320805198
let-7a	193480423938378	2-8 no mismatches	CDS-3'UTR	weak	A1	ENSG00000090621	983218805184422
let-7a	193480423938378	2-8 two mismatches	CDS	weak	A1	ENSG00000163399	978450240108183
let-7a	193480423938378	2-8 two mismatches	3'UTR	moderate	A1	ENSG00000128965	180326961150625
let-7a	193480423938378	2-8 two mismatches	3'UTR	moderate	A1	ENSG00000137309	493277500079902
let-7a	193480423938378	2-8 no mismatches	CDS-3'UTR	moderate	A1	ENSG00000090621	983218805184422
let-7a	193480423938378	2-8 two mismatches	3'UTR	weak	A1	ENSG00000132182	318332747276571
let-7a	193480423938378	2-8 two mismatches	3'UTR	moderate	A1	ENSG00000104979	207391015183157
let-7a	193480423938378	2-8 one mismatch	CDS	moderate	A1	ENSG00000072310	514374027944203
let-7a	193480423938378	2-8 one mismatch	CDS	weak	A1	ENSG00000005884	1000764779024
let-7a	193480423938378	other	3'UTR	moderate	A1	ENSG00000136490	40682764963196
let-7a	193480423938378	2-8 one mismatch	CDS	weak	A1	ENSG00000172270	879164676164513
let-7a	193480423938378	other	3'UTR	strong	A1	ENSG00000187678	128580490381271
let-7a	193480423938378	other	CDS	moderate	A1	ENSG00000135930	205257768285932
let-7a	193480423938378	2-8 one mismatch	3'UTR	moderate	A1	ENSG00000175548	257467007356626
let-7a	193480423938378	other	3'UTR	moderate	A1	ENSG00000100647	232560689494266
let-7a	193480423938378	other	3'UTR	moderate	A1	ENSG00000139718	146456273521326
let-7a	193480423938378	other	CDS	moderate	A1	ENSG00000107816	446365358039317
let-7a	193480423938378	2-8 two mismatches	CDS	moderate	A1	ENSG00000130382	742334267266307
let-7a	193480423938378	other	CDS	moderate	A1	ENSG00000143442	268186830192793
let-7a	193480423938378	2-8 no mismatches	3'UTR	moderate	A1	ENSG00000146109	354932364152942
let-7a	193480423938378	2-8 one mismatch	CDS	strong	A1	ENSG00000126062	859153068568239
let-7a	193480423938378	other	3'UTR	moderate	A1	ENSG00000156966	137590085560335
let-7a	193480423938378	2-8 two mismatches	CDS	moderate	A1	ENSG00000137575	568172046591481
let-7a	193480423938378	2-8 two mismatches	3'UTR	moderate	A1	ENSG00000114439	134744637077039
let-7a	193480423938378	other	CDS	moderate	A1	ENSG00000156966	137590085560335
let-7a	193480423938378	2-8 one mismatch	CDS	moderate	A1	ENSG00000183856	152997891226455
let-7a	193480423938378	other	CDS	strong	A1	ENSG00000083454	176802393820438
let-7a	193480423938378	other	CDS	moderate	A1	ENSG00000105323	131038445522283
let-7a	193480423938378	other	3'UTR	moderate	A1	ENSG00000160785	214205545482515
let-7a	193480423938378	2-8 one mismatch	5'UTR-CDS	moderate	A1	ENSG00000135919	673687677311119
let-7a	193480423938378	2-8 one mismatch	CDS	moderate	A1	ENSG00000196504	243198313182162
let-7a	193480423938378	other	CDS	weak	A1	ENSG00000089159	797428321428371
let-7a	193480423938378	2-8 two mismatches	3'UTR	moderate	A1	ENSG00000114353	1487320805198
let-7a	193480423938378	other	3'UTR	weak	A1	ENSG00000173546	234273882637885
let-7a	193480423938378	other	CDS	moderate	A1	ENSG00000135404	205598839238517
let-7a	193480423938378	2-8 two mismatches	CDS	moderate	A1	ENSG00000096384	197019223446886
let-7a	193480423938378	2-8 one mismatch	CDS	strong	A1	ENSG00000041982	176347442483387
let-7a	193480423938378	2-8 two mismatches	CDS	moderate	A1	ENSG00000116459	906828013167926
let-7a	193480423938378	2-7 no mismatches	CDS	moderate	A1	ENSG00000169710	187793707867199
let-7a	193480423938378	other	CDS	moderate	A1	ENSG00000140988	130501595986567
let-7a	193480423938378	2-8 one mismatch	CDS	moderate	A1	ENSG00000161091	257347207258107
let-7a	193480423938378	2-8 one mismatch	5'UTR	moderate	A1	ENSG00000204463	215178888863374
let-7a	193480423938378	other	CDS	strong	A1	ENSG00000167601	27227917947441
let-7a	193480423938378	2-8 two mismatches	3'UTR	strong	A1	ENSG00000135679	238127183530621
let-7a	193480423938378	2-8 two mismatches	CDS	moderate	A1	ENSG00000179218	103342503020522
let-7a	193480423938378	2-8 one mismatch	CDS	moderate	A1	ENSG00000101096	194331487877674
let-7a	193480423938378	2-8 two mismatches	CDS	strong	A1	ENSG00000131409	830521665728354
let-7a	193480423938378	2-8 one mismatch	CDS	moderate	A1	ENSG00000176887	257610164494824
let-7a	193480423938378	other	CDS	moderate	A1	ENSG00000122218	167518444961733
let-7a	193480423938378	2-8 two mismatches	CDS	moderate	A1	ENSG00000103194	390807278363557
let-7a	193480423938378	2-8 two mismatches	CDS	strong	A1	ENSG00000138279	643507750372964
let-7a	193480423938378	2-8 one mismatch	3'UTR	moderate	A1	ENSG00000115414	420415047095644
let-7a	193480423938378	2-8 one mismatch	CDS	moderate	A1	ENSG00000134871	145515832385233
let-7a	193480423938378	2-8 two mismatches	CDS	strong	A1	ENSG00000181163	398178533374656
let-7a	193480423938378	2-8 no mismatches	3'UTR	moderate	A1	ENSG00000117593	333366999727968
let-7a	193480423938378	other	3'UTR	strong	A1	ENSG00000119318	816264416876237
let-7a	193480423938378	2-8 one mismatch	CDS	moderate	A1	ENSG00000196136	113960322265433
let-7a	193480423938378	2-8 no mismatches	CDS	moderate	A1	ENSG00000158864	105596336567575
let-7a	193480423938378	2-8 no mismatches	CDS	weak	A1	ENSG00000180182	162138469708969
let-7a	193480423938378	2-8 two mismatches	CDS	moderate	A1	ENSG00000196449	363865591691172
let-7a	193480423938378	2-8 one mismatch	CDS	moderate	A1	ENSG00000152454	526427491198921
let-7a	193480423938378	2-8 no mismatches	3'UTR	strong	A1	ENSG00000113328	83375834815085
let-7a	193480423938378	other	CDS	moderate	A1	ENSG00000120733	294781465844888
let-7a	193480423938378	2-8 one mismatch	CDS	strong	A1	ENSG00000092148	228503061686943
let-7a	193480423938378	2-8 no mismatches	CDS	moderate	A1	ENSG00000111667	89767883090492
let-7a	193480423938378	other	CDS	moderate	A1	ENSG00000088205	262887847528123
let-7a	193480423938378	2-8 two mismatches	3'UTR	strong	A1	ENSG00000119138	188823525093927
let-7a	193480423938378	other	CDS	moderate	A1	ENSG00000149016	10478419445016
let-7a	193480423938378	2-8 two mismatches	3'UTR	moderate	A1	ENSG00000117713	33282546254604
let-7a	193480423938378	2-8 no mismatches	CDS	absent	A1	ENSG00000145386	217800549038377
let-7a	193480423938378	other	3'UTR	moderate	A1	ENSG00000173546	234273882637885
let-7a	193480423938378	2-8 two mismatches	CDS	moderate	A1	ENSG00000116285	310671320978882
let-7a	193480423938378	2-8 two mismatches	CDS	strong	A1	ENSG00000166004	262784150473701
let-7a	193480423938378	2-8 two mismatches	3'UTR	moderate	A1	ENSG00000100146	0
let-7a	193480423938378	2-8 no mismatches	CDS	moderate	A1	ENSG00000143341	394715617075914
let-7a	193480423938378	2-8 two mismatches	3'UTR	strong	A1	ENSG00000108953	318759795109612
let-7a	193480423938378	2-8 two mismatches	3'UTR	moderate	A1	ENSG00000082701	27207995875297
let-7a	193480423938378	other	CDS	moderate	A1	ENSG00000084112	163630028925807
let-7a	193480423938378	other	3'UTR	moderate	A1	ENSG00000104765	583791327590428
let-7a	193480423938378	2-8 two mismatches	3'UTR	strong	A1	ENSG00000100146	0
let-7a	193480423938378	2-7 no mismatches	3'UTR	moderate	A1	ENSG00000134419	138423469062618
let-7a	193480423938378	other	CDS	strong	A1	ENSG00000110955	852097912026936
let-7a	193480423938378	other	CDS	strong	A1	ENSG00000186298	494293529392414
let-7a	193480423938378	other	3'UTR	strong	A1	ENSG00000125148	736989520679028
let-7a	193480423938378	2-8 two mismatches	CDS	moderate	A1	ENSG00000169727	650254055213231
let-7a	193480423938378	2-8 one mismatch	3'UTR	moderate	A1	ENSG00000149948	822635304340885
let-7a	193480423938378	other	3'UTR	moderate	A1	ENSG00000149948	822635304340885
let-7a	193480423938378	2-8 one mismatch	CDS	strong	A1	ENSG00000140350	513081791137142
let-7a	193480423938378	other	CDS	strong	A1	ENSG00000171681	156360169999732
let-7a	193480423938378	2-8 two mismatches	CDS	moderate	A1	ENSG00000168385	120834147692743
let-7a	193480423938378	2-8 two mismatches	CDS	moderate	A1	ENSG00000131351	43837145242004
let-7a	193480423938378	other	CDS	strong	A1	ENSG00000117479	286287019389671
let-7a	193480423938378	2-8 one mismatch	CDS	weak	A1	ENSG00000154127	496177791113804
let-7a	193480423938378	2-8 one mismatch	CDS	strong	A1	ENSG00000165006	394137805217127
let-7a	193480423938378	other	3'UTR	moderate	A1	ENSG00000124942	854261490381782
let-7a	193480423938378	other	CDS	weak	A1	ENSG00000115677	150905156029911
let-7a	193480423938378	other	CDS	strong	A1	ENSG00000110066	135380331034184
let-7a	193480423938378	2-8 no mismatches	CDS	weak	A1	ENSG00000149923	938488833560197
let-7a	193480423938378	2-8 one mismatch	CDS	weak	A1	ENSG00000142534	215130273030023
let-7a	193480423938378	2-8 two mismatches	CDS	weak	A1	ENSG00000196367	220160117740351
let-7a	193480423938378	other	CDS	strong	A1	ENSG00000104774	918747868222186
let-7a	193480423938378	2-8 two mismatches	3'UTR	moderate	A1	ENSG00000175137	235717737171703
let-7a	193480423938378	2-8 two mismatches	CDS	moderate	A1	ENSG00000101126	502999701981195
let-7a	193480423938378	2-8 two mismatches	CDS	moderate	A1	ENSG00000105323	131038445522283
let-7a	193480423938378	2-8 two mismatches	CDS	strong	A1	ENSG00000055609	876208500701604
let-7a	193480423938378	other	CDS	strong	A1	ENSG00000005007	383555714175541
let-7a	193480423938378	2-8 no mismatches	CDS	strong	A1	ENSG00000087086	103925216396198
let-7a	193480423938378	2-8 one mismatch	CDS	moderate	A1	ENSG00000109111	459231160242161
let-7a	193480423938378	2-8 no mismatches	CDS	weak	A1	ENSG00000135919	673687677311119
let-7a	193480423938378	2-8 two mismatches	CDS	moderate	A1	ENSG00000182872	588365693004178
let-7a	193480423938378	2-8 no mismatches	3'UTR	weak	A1	ENSG00000180667	675654527498825
let-7a	193480423938378	2-8 no mismatches	CDS	moderate	A1	ENSG00000085662	791962534199956
let-7a	193480423938378	2-8 no mismatches	CDS	weak	A1	ENSG00000138623	426073742471513
let-7a	193480423938378	2-7 no mismatches	CDS	moderate	A1	ENSG00000115241	912795173180996
let-7a	193480423938378	2-8 two mismatches	CDS	strong	A1	ENSG00000068097	121905507364065
let-7a	193480423938378	other	CDS	moderate	A1	ENSG00000169504	165319107933079
let-7a	193480423938378	other	CDS	moderate	A1	ENSG00000109971	721066304070519
let-7a	193480423938378	other	3'UTR	strong	A1	ENSG00000149948	822635304340885
let-7a	193480423938378	other	CDS	strong	A1	ENSG00000174444	800812547727538
let-7a	193480423938378	2-8 two mismatches	CDS	moderate	A1	ENSG00000090905	104260558793397
let-7a	193480423938378	2-8 one mismatch	CDS	moderate	A1	ENSG00000161638	307073387536493
let-7a	193480423938378	other	CDS	moderate	A1	ENSG00000116478	759491009955835
let-7a	193480423938378	other	3'UTR	moderate	A1	ENSG00000135387	904152475481604
let-7a	193480423938378	2-8 two mismatches	CDS	moderate	A1	ENSG00000100714	316270200633302
let-7a	193480423938378	other	CDS	moderate	A1	ENSG00000174444	800812547727538
let-7a	193480423938378	2-8 no mismatches	CDS	strong	A1	ENSG00000198018	820050501907994
let-7a	193480423938378	2-8 two mismatches	CDS	strong	A1	ENSG00000082701	27207995875297
let-7a	193480423938378	other	3'UTR	moderate	A1	ENSG00000140836	391670761000816
let-7a	193480423938378	2-8 one mismatch	3'UTR	moderate	A1	ENSG00000140443	319174818862977
let-7a	193480423938378	other	3'UTR	strong	A1	ENSG00000133706	432369882172407
let-7a	193480423938378	other	CDS	moderate	A1	ENSG00000122966	983288216108822
let-7a	193480423938378	2-8 no mismatches	CDS	absent	A1	ENSG00000091947	431001512889098
let-7a	193480423938378	2-8 no mismatches	CDS	moderate	A1	ENSG00000173821	211124845657649
let-7a	193480423938378	2-8 two mismatches	CDS	moderate	A1	ENSG00000115306	959020090728964
let-7a	193480423938378	2-8 one mismatch	CDS	moderate	A1	ENSG00000063244	126052574188122
let-7a	193480423938378	other	CDS	moderate	A1	ENSG00000099995	874995659466568
let-7a	193480423938378	other	CDS	strong	A1	ENSG00000101161	18620854223436
let-7a	193480423938378	other	CDS	moderate	A1	ENSG00000148248	223940493894928
let-7a	193480423938378	2-8 two mismatches	3'UTR	moderate	A1	ENSG00000132382	502209096882318
let-7a	193480423938378	2-8 two mismatches	CDS	moderate	A1	ENSG00000065183	190514608237364
let-7a	193480423938378	other	3'UTR	strong	A1	ENSG00000110092	285381866931872
let-7a	193480423938378	2-7 no mismatches	3'UTR	moderate	A1	ENSG00000138434	399999623350403
let-7a	193480423938378	other	3'UTR	strong	A1	ENSG00000189091	455489989556566
let-7a	193480423938378	2-8 no mismatches	3'UTR	moderate	A1	ENSG00000023516	124259274499187
let-7a	193480423938378	2-8 one mismatch	3'UTR	moderate	A1	ENSG00000155760	299368851867903
let-7a	193480423938378	other	CDS	moderate	A1	ENSG00000205730	187378283526928
let-7a	193480423938378	other	3'UTR	strong	A1	ENSG00000205730	187378283526928
let-7a	193480423938378	2-8 no mismatches	CDS	moderate	A1	ENSG00000106608	173847128021342
let-7a	193480423938378	2-8 one mismatch	CDS	moderate	A1	ENSG00000141756	203818325582624
let-7a	193480423938378	2-8 two mismatches	CDS	moderate	A1	ENSG00000167986	712101196164246
let-7a	193480423938378	2-8 no mismatches	CDS	moderate	A1	ENSG00000011566	115603055417131
let-7a	193480423938378	other	CDS	moderate	A1	ENSG00000108679	112920885980953
let-7a	193480423938378	2-8 one mismatch	CDS	moderate	A1	ENSG00000168137	225617894291048
let-7a	193480423938378	2-8 two mismatches	CDS	weak	A1	ENSG00000118705	490221057098809
let-7a	193480423938378	2-8 one mismatch	3'UTR	moderate	A1	ENSG00000137309	493277500079902
let-7a	193480423938378	2-8 one mismatch	CDS	moderate	A1	ENSG00000099797	749706950050258
let-7a	193480423938378	2-8 no mismatches	3'UTR	moderate	A1	ENSG00000167378	110664183796066
let-7a	193480423938378	2-8 two mismatches	3'UTR	moderate	A1	ENSG00000026025	204225935079952
let-7a	193480423938378	other	3'UTR	strong	A1	ENSG00000158615	31896070125602
let-7a	193480423938378	2-8 no mismatches	CDS	moderate	A1	ENSG00000198824	311831690286959
let-7a	193480423938378	2-8 two mismatches	CDS	strong	A1	ENSG00000186298	494293529392414
let-7a	193480423938378	other	CDS	moderate	A1	ENSG00000015479	900853097196668
let-7a	193480423938378	2-8 two mismatches	3'UTR	absent	A1	ENSG00000234745	207258260989321
let-7a	193480423938378	2-8 no mismatches	CDS	strong	A1	ENSG00000198952	842394143587845
let-7a	193480423938378	2-8 one mismatch	CDS	moderate	A1	ENSG00000172995	437405622142952
let-7a	193480423938378	2-8 no mismatches	CDS	moderate	A1	ENSG00000176994	166376151042048
let-7a	193480423938378	2-8 no mismatches	3'UTR	weak	A1	ENSG00000136451	280760082173208
let-7a	193480423938378	2-8 one mismatch	3'UTR	moderate	A1	ENSG00000130723	402649030743103
let-7a	193480423938378	2-7 no mismatches	3'UTR	moderate	A1	ENSG00000035403	274117482665895
let-7a	193480423938378	2-8 no mismatches	CDS	moderate	A1	ENSG00000168488	675743349307013
let-7a	193480423938378	2-8 one mismatch	CDS	moderate	A1	ENSG00000089157	925438468776536
let-7a	193480423938378	2-8 one mismatch	CDS	moderate	A1	ENSG00000170540	118269392051741
let-7a	193480423938378	other	CDS	moderate	A1	ENSG00000166986	4492800861425
let-7a	193480423938378	2-8 no mismatches	3'UTR	moderate	A1	ENSG00000130311	285900970117982
let-7a	193480423938378	2-8 no mismatches	CDS	weak	A1	ENSG00000117479	286287019389671
let-7a	193480423938378	other	CDS	strong	A1	ENSG00000011304	118870757761405
let-7a	193480423938378	2-8 no mismatches	3'UTR	weak	A1	ENSG00000166169	114030675906466
let-7a	193480423938378	2-8 two mismatches	CDS	weak	A1	ENSG00000067182	73400764879825
let-7a	193480423938378	2-8 two mismatches	CDS	weak	A1	ENSG00000108061	200253733389159
[truncated: 11,900 more rows]

## Sheet: mRNAs
miRNA	mean_RPM	Seed	Binding_Region	Strength	cell_line	mRNA	ensembl_gene_id	mean_exp
miR-92a	227425944606007	other	5'UTR	moderate	A375	RPL27A	ENSG00000166441	249389989444885
miR-92a	227425944606007	other	CDS	weak	A375	SMARCC1	ENSG00000173473	554001601203057
miR-424	101013852048673	2-7 no mismatches	CDS	weak	A375	RPL27A	ENSG00000166441	249389989444885
miR-423-5p	NA	2-8 no mismatches	CDS	weak	A375	PABPC1	ENSG00000070756	812235524625047
miR-423-5p	NA	other	CDS	strong	A375	PABPC1	ENSG00000070756	812235524625047
miR-423-5p	NA	other	CDS	moderate	A375	PABPC1	ENSG00000070756	812235524625047
miR-423-3p	NA	2-7 no mismatches	3'UTR	moderate	A375	PABPC1	ENSG00000070756	812235524625047
miR-423-3p	NA	2-8 one mismatch	3'UTR	weak	A375	PABPC1	ENSG00000070756	812235524625047
miR-320a	23544796724115	other	CDS	strong	A375	TUBB2C	ENSG00000188229	315224473717466
miR-31	144024343207965	other	CDS	moderate	A375	SMARCC1	ENSG00000173473	554001601203057
miR-30c	537655421470133	other	CDS	weak	A375	PABPC1	ENSG00000070756	812235524625047
miR-30c	537655421470133	other	CDS	strong	A375	SMARCC1	ENSG00000173473	554001601203057
miR-30b*	NA	other	CDS	moderate	A375	SMARCC1	ENSG00000173473	554001601203057
miR-30b*	NA	2-8 no mismatches	CDS	moderate	A375	SMARCC1	ENSG00000173473	554001601203057
miR-27b	120150088832743	2-8 two mismatches	CDS	weak	A375	PABPC1	ENSG00000070756	812235524625047
miR-27a	153012724099779	other	CDS	strong	A375	RPL27A	ENSG00000166441	249389989444885
miR-26a	134325668901217	other	CDS	weak	A375	PABPC1	ENSG00000070756	812235524625047
miR-23b	131044641339381	2-8 no mismatches	CDS	weak	A375	SMARCC1	ENSG00000173473	554001601203057
miR-23b	131044641339381	other	CDS	weak	A375	SMARCC1	ENSG00000173473	554001601203057
miR-23a	727976642372124	other	CDS	weak	A375	SMARCC1	ENSG00000173473	554001601203057
miR-23a	727976642372124	2-8 no mismatches	CDS	weak	A375	TUBB2C	ENSG00000188229	315224473717466
miR-23a	727976642372124	2-8 one mismatch	CDS	weak	A375	TUBB2C	ENSG00000188229	315224473717466
miR-23a	727976642372124	other	CDS	strong	A375	TUBB2C	ENSG00000188229	315224473717466
miR-23a	727976642372124	2-8 two mismatches	5'UTR	weak	A375	TUBB2C	ENSG00000188229	315224473717466
miR-222	180785102234513	2-7 no mismatches	CDS	moderate	A375	PABPC1	ENSG00000070756	812235524625047
miR-22	877630830756217	2-8 one mismatch	CDS	strong	A375	PABPC1	ENSG00000070756	812235524625047
miR-22	877630830756217	2-8 two mismatches	CDS	weak	A375	PABPC1	ENSG00000070756	812235524625047
miR-21	157288804970743	2-8 two mismatches	CDS	moderate	A375	PABPC1	ENSG00000070756	812235524625047
miR-21	157288804970743	other	5'UTR	moderate	A375	RPL27A	ENSG00000166441	249389989444885
miR-21	157288804970743	2-8 two mismatches	CDS	strong	A375	SMARCC1	ENSG00000173473	554001601203057
miR-21	157288804970743	other	CDS	weak	A375	SMARCC1	ENSG00000173473	554001601203057
miR-19b	694039239502212	other	CDS	weak	A375	PABPC1	ENSG00000070756	812235524625047
miR-195	228917369159292	2-8 two mismatches	CDS	absent	A375	RPL27A	ENSG00000166441	249389989444885
miR-17	17025684949469	other	CDS	strong	A375	TUBB2C	ENSG00000188229	315224473717466
miR-16	298649497662611	2-8 one mismatch	CDS	weak	A375	PABPC1	ENSG00000070756	812235524625047
miR-16	298649497662611	other	CDS	strong	A375	PABPC1	ENSG00000070756	812235524625047
miR-16	298649497662611	2-7 no mismatches	CDS	absent	A375	RPL27A	ENSG00000166441	249389989444885
miR-16	298649497662611	2-8 two mismatches	CDS	absent	A375	RPL27A	ENSG00000166441	249389989444885
miR-16	298649497662611	other	CDS	strong	A375	RPL27A	ENSG00000166441	249389989444885
miR-16	298649497662611	2-8 one mismatch	CDS	moderate	A375	RPL27A	ENSG00000166441	249389989444885
miR-16	298649497662611	2-8 two mismatches	CDS	weak	A375	RPL27A	ENSG00000166441	249389989444885
miR-15b	747936219707965	2-8 no mismatches	CDS	absent	A375	RPL27A	ENSG00000166441	249389989444885
miR-15b	747936219707965	2-8 two mismatches	CDS	absent	A375	RPL27A	ENSG00000166441	249389989444885
miR-15a	204628474108407	2-8 no mismatches	CDS	absent	A375	RPL27A	ENSG00000166441	249389989444885
miR-140-3p	NA	2-8 one mismatch	3'UTR	moderate	A375	SMARCC1	ENSG00000173473	554001601203057
miR-1301	8717988925	2-8 no mismatches	CDS	strong	A375	PABPC1	ENSG00000070756	812235524625047
miR-1301	8717988925	2-8 two mismatches	CDS	strong	A375	PABPC1	ENSG00000070756	812235524625047
miR-125b	937819536769911	other	CDS	weak	A375	PABPC1	ENSG00000070756	812235524625047
miR-125b	937819536769911	2-8 one mismatch	CDS	absent	A375	PABPC1	ENSG00000070756	812235524625047
miR-125b	937819536769911	other	5'UTR	weak	A375	PABPC1	ENSG00000070756	812235524625047
miR-125b	937819536769911	other	CDS	moderate	A375	RPL27A	ENSG00000166441	249389989444885
miR-125b	937819536769911	other	CDS	moderate	A375	SMARCC1	ENSG00000173473	554001601203057
miR-125b	937819536769911	other	CDS	absent	A375	TUBB2C	ENSG00000188229	315224473717466
miR-103	NA	other	CDS	moderate	A375	RPL27A	ENSG00000166441	249389989444885
miR-100	141490484874469	other	CDS	weak	A375	PABPC1	ENSG00000070756	812235524625047
miR-100	141490484874469	other	CDS	weak	A375	RPL27A	ENSG00000166441	249389989444885
miR-100	141490484874469	other	CDS	strong	A375	RPL27A	ENSG00000166441	249389989444885
miR-100	141490484874469	2-8 two mismatches	CDS	weak	A375	SMARCC1	ENSG00000173473	554001601203057
let-7i	130654750013053	other	CDS	strong	A375	PABPC1	ENSG00000070756	812235524625047
let-7i	130654750013053	2-8 two mismatches	CDS	moderate	A375	PABPC1	ENSG00000070756	812235524625047
let-7i	130654750013053	2-8 no mismatches	CDS	weak	A375	SMARCC1	ENSG00000173473	554001601203057
let-7g	113069667375442	2-8 two mismatches	CDS	moderate	A375	SMARCC1	ENSG00000173473	554001601203057
let-7f	683034208442146	other	5'UTR	strong	A375	PABPC1	ENSG00000070756	812235524625047
let-7f	683034208442146	other	CDS	weak	A375	SMARCC1	ENSG00000173473	554001601203057
let-7f	683034208442146	2-8 two mismatches	CDS	weak	A375	SMARCC1	ENSG00000173473	554001601203057
let-7e	298758558480089	2-8 no mismatches	CDS	moderate	A375	SMARCC1	ENSG00000173473	554001601203057
let-7c	196008501844248	2-8 no mismatches	CDS	weak	A375	SMARCC1	ENSG00000173473	554001601203057
let-7c	196008501844248	other	CDS	absent	A375	SMARCC1	ENSG00000173473	554001601203057
let-7c	196008501844248	2-8 two mismatches	CDS	moderate	A375	SMARCC1	ENSG00000173473	554001601203057
let-7c	196008501844248	other	CDS	weak	A375	SMARCC1	ENSG00000173473	554001601203057
let-7c	196008501844248	2-7 no mismatches	CDS	moderate	A375	SMARCC1	ENSG00000173473	554001601203057
let-7b	232207003925354	2-8 two mismatches	3'UTR	moderate	A375	PABPC1	ENSG00000070756	812235524625047
let-7b	232207003925354	other	CDS	strong	A375	SMARCC1	ENSG00000173473	554001601203057
let-7a	193480423938378	2-8 one mismatch	CDS	moderate	A375	PABPC1	ENSG00000070756	812235524625047
let-7a	193480423938378	2-8 two mismatches	3'UTR	moderate	A375	PABPC1	ENSG00000070756	812235524625047
let-7a	193480423938378	other	CDS	strong	A375	PABPC1	ENSG00000070756	812235524625047
let-7a	193480423938378	other	CDS	strong	A375	SMARCC1	ENSG00000173473	554001601203057
